# Supplementary material for: Structural basis of soluble membrane attack complex packaging for clearance
Source: Nat Commun. 2021 Oct 19;12:6086. doi: 10.1038/s41467-021-26366-w (PMC8526713; doi:10.1038/s41467-021-26366-w)
Supplement: Supplementary file 4 — Supplementary Data 1 [file 41467_2021_26366_MOESM4_ESM.xlsx]

## Sheet: pLink_cross-linked_sites_DMTMM
Protein_Order	Protein	Unique_Peptide_Number	Spectrum_Number
	Spectrum_Order	Title	Charge	Precursor_Mass	Peptide	Peptide_Mass	Modifications	Evalue	Score	Precursor_Mass_Error(Da)	Precursor_Mass_Error(ppm)	Alpha_Evalue	Beta_Evalue
1	sp|P10909|CLUS_HUMAN (56)-sp|P10909|CLUS_HUMAN (60)	5	37
	1	20200910_F1_UM2_Lukas006_SA_sMAC_DMTMM_2_3.7103.7103.3.0.dta	3	2559.41	KTLLSNLEEAKK(11)-KKEDALDETR(3)	2559.4	null	1	1.11835e-10	0.01043	4.07518	1	1
	2	20200910_F1_UM2_Lukas006_SA_sMAC_DMTMM_2_3.6964.6964.3.0.dta	3	2559.41	KTLLSNLEEAKK(11)-KKEDALDETR(3)	2559.4	null	1	9.34789e-10	0.006664	2.60374	1	1
	3	20200913_F1_UM2_Lukas006_SA_sMAC_DMTMM_3_3.6982.6982.3.0.dta	3	2559.41	KTLLSNLEEAKK(11)-KKEDALDETR(3)	2559.4	null	1	1.14507e-09	0.014289	5.58295	1	1
	4	20200910_F1_UM2_Lukas006_SA_sMAC_DMTMM_2_3.6961.6961.4.1.dta	4	2559.41	KTLLSNLEEAKK(11)-KKEDALDETR(3)	2559.4	null	1	2.20865e-08	0.008286	3.23748	1	1
	5	20200913_F1_UM2_Lukas006_SA_sMAC_DMTMM_3_3.6995.6995.4.0.dta	4	2559.41	KTLLSNLEEAKK(11)-KKEDALDETR(3)	2559.4	null	1	4.72128e-08	0.014144	5.5263	1	1
	6	20200913_F1_UM2_Lukas006_SA_sMAC_DMTMM_3_3.6453.6453.3.0.dta	3	2559.42	KTLLSNLEEAKK(11)-KKEDALDETR(3)	2559.4	null	1	3.54556e-07	0.017108	6.68438	1	1
	7	20200913_F1_UM2_Lukas006_SA_sMAC_DMTMM_3_3.6986.6986.5.0.dta	5	2559.41	KTLLSNLEEAKK(11)-KKEDALDETR(3)	2559.4	null	1	2.48087e-06	0.014906	5.82402	1	1
	8	20200910_F1_UM2_Lukas006_SA_sMAC_DMTMM_2_3.6960.6960.5.0.dta	5	2559.41	KTLLSNLEEAKK(11)-KKEDALDETR(3)	2559.4	null	1	6.85929e-06	0.008547	3.33946	1	1
	9	20200910_F1_UM2_Lukas006_SA_sMAC_DMTMM_2_3.7092.7092.5.0.dta	5	2559.41	KTLLSNLEEAKK(11)-KKEDALDETR(3)	2559.4	null	1	2.46034e-05	0.010505	4.10448	1	1
	10	20200910_F1_UM2_Lukas006_SA_sMAC_DMTMM_1_3.7121.7121.4.0.dta	4	2559.41	KTLLSNLEEAKK(11)-KKEDALDETR(3)	2559.4	null	1	0.00104074	0.00898	3.50864	1	1
	11	20200910_F1_UM2_Lukas006_SA_sMAC_DMTMM_1_3.7130.7130.5.0.dta	5	2559.41	KTLLSNLEEAKK(11)-KKEDALDETR(3)	2559.4	null	1	0.00269373	0.009771	3.81769	1	1
	12	20200910_F1_UM2_Lukas006_SA_sMAC_DMTMM_2_3.7133.7133.4.3.dta	4	2559.41	KTLLSNLEEAKK(11)-KKEDALDETR(3)	2559.4	null	1	0.00682266	0.00939	3.66883	1	1
	13	20200910_F1_UM2_Lukas006_SA_sMAC_DMTMM_1_3.8007.8007.4.0.dta	4	2559.41	KTLLSNLEEAKK(11)-KKEDALDETR(3)	2559.4	null	1	0.0411078	0.010988	4.2932	1	1
	14	20200913_F1_UM2_Lukas006_SA_sMAC_DMTMM_3_3.5952.5952.3.0.dta	3	2559.42	KTLLSNLEEAKK(11)-KKEDALDETR(3)	2559.4	null	1	0.388378	0.018164	7.09698	1	1
	15	20200913_F1_UM2_Lukas006_SA_sMAC_DMTMM_3_3.8644.8644.3.0.dta	3	2431.32	TLLSNLEEAKK(10)-KKEDALDETR(3)	2431.3	null	1	3.68362e-07	0.01307	5.37572	1	1
	16	20200910_F1_UM2_Lukas006_SA_sMAC_DMTMM_2_3.8728.8728.3.0.dta	3	2431.31	TLLSNLEEAKK(10)-KKEDALDETR(3)	2431.3	null	1	5.69509e-06	0.009052	3.7231	1	1
	17	20200910_F1_UM2_Lukas006_SA_sMAC_DMTMM_1_3.8743.8743.3.0.dta	3	2431.31	TLLSNLEEAKK(10)-KKEDALDETR(3)	2431.3	null	1	0.000222393	0.007062	2.90461	1	1
	18	20200913_F1_UM2_Lukas006_SA_sMAC_DMTMM_3_3.8643.8643.5.0.dta	5	2431.32	TLLSNLEEAKK(10)-KKEDALDETR(3)	2431.3	null	1	0.00274562	0.013519	5.56039	1	1
	19	20200910_F1_UM2_Lukas006_SA_sMAC_DMTMM_1_3.8738.8738.4.0.dta	4	2431.31	TLLSNLEEAKK(10)-KKEDALDETR(3)	2431.3	null	1	0.00866612	0.007674	3.15633	1	1
	20	20200913_F1_UM2_Lukas006_SA_sMAC_DMTMM_3_3.8635.8635.4.0.dta	4	2431.32	TLLSNLEEAKK(10)-KKEDALDETR(3)	2431.3	null	1	0.0213986	0.012621	5.19104	1	1
	21	20200910_F1_UM2_Lukas006_SA_sMAC_DMTMM_2_3.8737.8737.5.0.dta	5	2431.31	TLLSNLEEAKK(10)-KKEDALDETR(3)	2431.3	null	1	0.0260432	0.010201	4.19569	1	1
	22	20200913_F1_UM2_Lukas006_SA_sMAC_DMTMM_3_3.8692.8692.5.0.dta	5	2431.32	TLLSNLEEAKK(10)-KKEDALDETR(3)	2431.3	null	1	0.75332	0.013656	5.61674	1	1
	23	20200913_F1_UM2_Lukas006_SA_sMAC_DMTMM_3_3.9315.9315.3.0.dta	3	2303.22	KTLLSNLEEAKK(11)-EDALDETR(1)	2303.21	null	1	1.21569e-06	0.010341	4.48982	1	1
	24	20200910_F1_UM2_Lukas006_SA_sMAC_DMTMM_1_3.9411.9411.3.0.dta	3	2303.22	KTLLSNLEEAKK(11)-EDALDETR(1)	2303.21	null	1	0.000254942	0.00701	3.04358	1	1
	25	20200913_F1_UM2_Lukas006_SA_sMAC_DMTMM_3_3.9314.9314.4.0.dta	4	2303.22	KTLLSNLEEAKK(11)-EDALDETR(1)	2303.21	null	1	0.000860737	0.011635	5.05165	1	1
	26	20200910_F1_UM2_Lukas006_SA_sMAC_DMTMM_1_3.9408.9408.4.2.dta	4	2303.22	KTLLSNLEEAKK(11)-EDALDETR(1)	2303.21	null	1	0.00377268	0.00995	4.32006	1	1
	27	20200913_F1_UM2_Lukas006_SA_sMAC_DMTMM_3_3.11270.11270.3.0.dta	3	2175.12	TLLSNLEEAKK(10)-EDALDETR(1)	2175.11	null	1	3.24725e-06	0.009781	4.49678	1	1
	28	20200910_F1_UM2_Lukas006_SA_sMAC_DMTMM_2_3.11351.11351.3.1.dta	3	2175.12	TLLSNLEEAKK(10)-EDALDETR(1)	2175.11	null	1	6.48638e-06	0.006397	2.941	1	1
	29	20200910_F1_UM2_Lukas006_SA_sMAC_DMTMM_2_3.11329.11329.4.1.dta	4	2175.12	TLLSNLEEAKK(10)-EDALDETR(1)	2175.11	null	1	0.000193697	0.007918	3.64027	1	1
	30	20200910_F1_UM2_Lukas006_SA_sMAC_DMTMM_2_3.11362.11362.4.0.dta	4	2175.12	TLLSNLEEAKK(10)-EDALDETR(1)	2175.11	null	1	0.000321542	0.00795	3.65498	1	1
	31	20200910_F1_UM2_Lukas006_SA_sMAC_DMTMM_1_3.11376.11376.4.0.dta	4	2175.12	TLLSNLEEAKK(10)-EDALDETR(1)	2175.11	null	1	0.00106972	0.008561	3.93589	1	1
	32	20200910_F1_UM2_Lukas006_SA_sMAC_DMTMM_1_3.11378.11378.3.0.dta	3	2175.12	TLLSNLEEAKK(10)-EDALDETR(1)	2175.11	null	1	0.0059163	0.007803	3.5874	1	1
	33	20200913_F1_UM2_Lukas006_SA_sMAC_DMTMM_3_3.11406.11406.4.0.dta	4	2175.13	TLLSNLEEAKK(10)-EDALDETR(1)	2175.11	null	1	0.00872136	0.013192	6.06497	1	1
	34	20200910_F1_UM2_Lukas006_SA_sMAC_DMTMM_2_3.11499.11499.4.0.dta	4	2175.12	TLLSNLEEAKK(10)-EDALDETR(1)	2175.11	null	1	0.00879655	0.009086	4.17725	1	1
	35	20200910_F1_UM2_Lukas006_SA_sMAC_DMTMM_1_3.11497.11497.4.0.dta	4	2175.12	TLLSNLEEAKK(10)-EDALDETR(1)	2175.11	null	1	0.0240971	0.010125	4.65493	1	1
	36	20200910_F1_UM2_Lukas006_SA_sMAC_DMTMM_1_3.11516.11516.3.0.dta	3	2175.12	TLLSNLEEAKK(10)-EDALDETR(1)	2175.11	null	1	0.111742	0.008957	4.11794	1	1
	37	20200910_F1_UM2_Lukas006_SA_sMAC_DMTMM_1_3.7663.7663.5.0.dta	5	2559.41	TLLSNLEEAKKK(10)-KKEDALDETR(3)	2559.4	null	1	0.57756	0.007206	2.8155	1	1
2	sp|P13671|CO6_HUMAN (136)-sp|P13671|CO6_HUMAN (156)	5	42
	1	20200910_F1_UM2_Lukas006_SA_sMAC_DMTMM_2_3.2264.2264.3.0.dta	3	2828.21	KLECNGENDCGDNSDER(3)-TKAVCTR(2)	2828.2	Carbamidomethyl[C](4);Carbamidomethyl[C](10);Carbamidomethyl[C](25)	1	1.91075e-07	0.007032	2.48639	1	1
	2	20200913_F1_UM2_Lukas006_SA_sMAC_DMTMM_3_3.1959.1959.3.0.dta	3	2828.21	KLECNGENDCGDNSDER(3)-TKAVCTR(2)	2828.2	Carbamidomethyl[C](4);Carbamidomethyl[C](10);Carbamidomethyl[C](25)	1	2.57567e-06	0.009796	3.46369	1	1
	3	20200913_F1_UM2_Lukas006_SA_sMAC_DMTMM_3_3.2003.2003.4.1.dta	4	2828.21	KLECNGENDCGDNSDER(3)-TKAVCTR(2)	2828.2	Carbamidomethyl[C](4);Carbamidomethyl[C](10);Carbamidomethyl[C](25)	1	7.44843e-06	0.012967	4.5849	1	1
	4	20200910_F1_UM2_Lukas006_SA_sMAC_DMTMM_2_3.2302.2302.4.0.dta	4	2828.21	KLECNGENDCGDNSDER(3)-TKAVCTR(2)	2828.2	Carbamidomethyl[C](4);Carbamidomethyl[C](10);Carbamidomethyl[C](25)	1	1.17635e-05	0.00657	2.32303	1	1
	5	20200910_F1_UM2_Lukas006_SA_sMAC_DMTMM_2_3.2262.2262.4.0.dta	4	2828.21	KLECNGENDCGDNSDER(3)-TKAVCTR(2)	2828.2	Carbamidomethyl[C](4);Carbamidomethyl[C](10);Carbamidomethyl[C](25)	1	1.7995e-05	0.007329	2.5914	1	1
	6	20200910_F1_UM2_Lukas006_SA_sMAC_DMTMM_2_3.2303.2303.5.0.dta	5	2828.21	KLECNGENDCGDNSDER(3)-TKAVCTR(2)	2828.2	Carbamidomethyl[C](4);Carbamidomethyl[C](10);Carbamidomethyl[C](25)	1	0.000254211	0.007641	2.70172	1	1
	7	20200910_F1_UM2_Lukas006_SA_sMAC_DMTMM_1_3.2230.2230.3.0.dta	3	2828.21	KLECNGENDCGDNSDER(3)-TKAVCTR(2)	2828.2	Carbamidomethyl[C](4);Carbamidomethyl[C](10);Carbamidomethyl[C](25)	1	0.000363034	0.006262	2.21413	1	1
	8	20200913_F1_UM2_Lukas006_SA_sMAC_DMTMM_3_3.1928.1928.4.0.dta	4	2828.21	KLECNGENDCGDNSDER(3)-TKAVCTR(2)	2828.2	Carbamidomethyl[C](4);Carbamidomethyl[C](10);Carbamidomethyl[C](25)	1	0.000567643	0.011313	4.00007	1	1
	9	20200910_F1_UM2_Lukas006_SA_sMAC_DMTMM_2_3.2238.2238.5.0.dta	5	2828.21	KLECNGENDCGDNSDER(3)-TKAVCTR(2)	2828.2	Carbamidomethyl[C](4);Carbamidomethyl[C](10);Carbamidomethyl[C](25)	1	0.00127136	0.00823	2.90998	1	1
	10	20200910_F1_UM2_Lukas006_SA_sMAC_DMTMM_1_3.2275.2275.4.0.dta	4	2828.21	KLECNGENDCGDNSDER(3)-TKAVCTR(2)	2828.2	Carbamidomethyl[C](4);Carbamidomethyl[C](10);Carbamidomethyl[C](25)	1	0.00132039	0.007854	2.77703	1	1
	11	20200910_F1_UM2_Lukas006_SA_sMAC_DMTMM_1_3.2202.2202.4.0.dta	4	2828.21	KLECNGENDCGDNSDER(3)-TKAVCTR(2)	2828.2	Carbamidomethyl[C](4);Carbamidomethyl[C](10);Carbamidomethyl[C](25)	1	0.0103254	0.007205	2.54756	1	1
	12	20200910_F1_UM2_Lukas006_SA_sMAC_DMTMM_1_3.2281.2281.5.0.dta	5	2828.21	KLECNGENDCGDNSDER(3)-TKAVCTR(2)	2828.2	Carbamidomethyl[C](4);Carbamidomethyl[C](10);Carbamidomethyl[C](25)	1	0.011102	0.008013	2.83325	1	1
	13	20200913_F1_UM2_Lukas006_SA_sMAC_DMTMM_3_3.1989.1989.5.0.dta	5	2828.21	KLECNGENDCGDNSDER(3)-TKAVCTR(2)	2828.2	Carbamidomethyl[C](4);Carbamidomethyl[C](10);Carbamidomethyl[C](25)	1	0.0458599	0.012629	4.46539	1	1
	14	20200913_F1_UM2_Lukas006_SA_sMAC_DMTMM_3_3.2043.2043.3.3.dta	3	2828.21	KLECNGENDCGDNSDER(3)-TKAVCTR(2)	2828.2	Carbamidomethyl[C](4);Carbamidomethyl[C](10);Carbamidomethyl[C](25)	1	0.0703615	0.007977	2.82052	1	1
	15	20200910_F1_UM2_Lukas006_SA_sMAC_DMTMM_1_3.2204.2204.5.0.dta	5	2828.21	KLECNGENDCGDNSDER(3)-TKAVCTR(2)	2828.2	Carbamidomethyl[C](4);Carbamidomethyl[C](10);Carbamidomethyl[C](25)	1	0.296988	0.008368	2.95877	1	1
	16	20200913_F1_UM2_Lukas006_SA_sMAC_DMTMM_3_3.2051.2051.3.0.dta	3	2700.12	LECNGENDCGDNSDER(2)-TKAVCTR(2)	2700.1	Carbamidomethyl[C](3);Carbamidomethyl[C](9);Carbamidomethyl[C](24)	1	1.16382e-06	0.012914	4.78278	1	1
	17	20200910_F1_UM2_Lukas006_SA_sMAC_DMTMM_2_3.2346.2346.3.0.dta	3	2700.11	LECNGENDCGDNSDER(2)-TKAVCTR(2)	2700.1	Carbamidomethyl[C](3);Carbamidomethyl[C](9);Carbamidomethyl[C](24)	1	3.88797e-05	0.007644	2.831	1	1
	18	20200913_F1_UM2_Lukas006_SA_sMAC_DMTMM_3_3.2132.2132.4.3.dta	4	2700.11	LECNGENDCGDNSDER(2)-TKAVCTR(2)	2700.1	Carbamidomethyl[C](3);Carbamidomethyl[C](9);Carbamidomethyl[C](24)	1	5.13333e-05	0.01035	3.83318	1	1
	19	20200910_F1_UM2_Lukas006_SA_sMAC_DMTMM_2_3.2345.2345.4.0.dta	4	2700.11	LECNGENDCGDNSDER(2)-TKAVCTR(2)	2700.1	Carbamidomethyl[C](3);Carbamidomethyl[C](9);Carbamidomethyl[C](24)	1	5.91923e-05	0.007906	2.92803	1	1
	20	20200913_F1_UM2_Lukas006_SA_sMAC_DMTMM_3_3.2050.2050.4.0.dta	4	2700.12	LECNGENDCGDNSDER(2)-TKAVCTR(2)	2700.1	Carbamidomethyl[C](3);Carbamidomethyl[C](9);Carbamidomethyl[C](24)	1	0.0001045	0.013518	5.00647	1	1
	21	20200910_F1_UM2_Lukas006_SA_sMAC_DMTMM_1_3.2396.2396.4.3.dta	4	2700.11	LECNGENDCGDNSDER(2)-TKAVCTR(2)	2700.1	Carbamidomethyl[C](3);Carbamidomethyl[C](9);Carbamidomethyl[C](24)	1	0.00157554	0.01001	3.70726	1	1
	22	20200910_F1_UM2_Lukas006_SA_sMAC_DMTMM_1_3.2322.2322.3.0.dta	3	2700.11	LECNGENDCGDNSDER(2)-TKAVCTR(2)	2700.1	Carbamidomethyl[C](3);Carbamidomethyl[C](9);Carbamidomethyl[C](24)	1	0.00699472	0.005922	2.19325	1	1
	23	20200910_F1_UM2_Lukas006_SA_sMAC_DMTMM_1_3.2316.2316.4.0.dta	4	2700.11	LECNGENDCGDNSDER(2)-TKAVCTR(2)	2700.1	Carbamidomethyl[C](3);Carbamidomethyl[C](9);Carbamidomethyl[C](24)	1	0.00824434	0.006766	2.50583	1	1
	24	20200910_F1_UM2_Lukas006_SA_sMAC_DMTMM_1_3.2413.2413.4.3.dta	4	2700.11	LECNGENDCGDNSDER(2)-TKAVCTR(2)	2700.1	Carbamidomethyl[C](3);Carbamidomethyl[C](9);Carbamidomethyl[C](24)	1	0.0103852	0.005512	2.0414	1	1
	25	20200910_F1_UM2_Lukas006_SA_sMAC_DMTMM_2_3.2232.2232.4.0.dta	4	3316.39	KLECNGENDCGDNSDERDCGR(3)-TKAVCTR(2)	3316.38	Carbamidomethyl[C](4);Carbamidomethyl[C](10);Carbamidomethyl[C](19);Carbamidomethyl[C](29)	1	8.01891e-06	0.007935	2.39267	1	1
	26	20200913_F1_UM2_Lukas006_SA_sMAC_DMTMM_3_3.1926.1926.4.1.dta	4	3316.4	KLECNGENDCGDNSDERDCGR(3)-TKAVCTR(2)	3316.38	Carbamidomethyl[C](4);Carbamidomethyl[C](10);Carbamidomethyl[C](19);Carbamidomethyl[C](29)	1	3.45938e-05	0.016128	4.86313	1	1
	27	20200913_F1_UM2_Lukas006_SA_sMAC_DMTMM_3_3.1925.1925.5.0.dta	5	3316.4	KLECNGENDCGDNSDERDCGR(3)-TKAVCTR(2)	3316.38	Carbamidomethyl[C](4);Carbamidomethyl[C](10);Carbamidomethyl[C](19);Carbamidomethyl[C](29)	1	8.56402e-05	0.017306	5.21834	1	1
	28	20200910_F1_UM2_Lukas006_SA_sMAC_DMTMM_2_3.2234.2234.6.1.dta	6	3316.39	KLECNGENDCGDNSDERDCGR(3)-TKAVCTR(2)	3316.38	Carbamidomethyl[C](4);Carbamidomethyl[C](10);Carbamidomethyl[C](19);Carbamidomethyl[C](29)	1	0.000154793	0.008363	2.52173	1	1
	29	20200910_F1_UM2_Lukas006_SA_sMAC_DMTMM_2_3.2282.2282.5.2.dta	5	3316.39	KLECNGENDCGDNSDERDCGR(3)-TKAVCTR(2)	3316.38	Carbamidomethyl[C](4);Carbamidomethyl[C](10);Carbamidomethyl[C](19);Carbamidomethyl[C](29)	1	0.00194647	0.007146	2.15476	1	1
	30	20200913_F1_UM2_Lukas006_SA_sMAC_DMTMM_3_3.1927.1927.6.0.dta	6	3316.4	KLECNGENDCGDNSDERDCGR(3)-TKAVCTR(2)	3316.38	Carbamidomethyl[C](4);Carbamidomethyl[C](10);Carbamidomethyl[C](19);Carbamidomethyl[C](29)	1	0.00241033	0.01594	4.80645	1	1
	31	20200910_F1_UM2_Lukas006_SA_sMAC_DMTMM_2_3.2223.2223.5.0.dta	5	3316.39	KLECNGENDCGDNSDERDCGR(3)-TKAVCTR(2)	3316.38	Carbamidomethyl[C](4);Carbamidomethyl[C](10);Carbamidomethyl[C](19);Carbamidomethyl[C](29)	1	0.00356219	0.008688	2.61972	1	1
	32	20200910_F1_UM2_Lukas006_SA_sMAC_DMTMM_1_3.2201.2201.4.0.dta	4	3316.39	KLECNGENDCGDNSDERDCGR(3)-TKAVCTR(2)	3316.38	Carbamidomethyl[C](4);Carbamidomethyl[C](10);Carbamidomethyl[C](19);Carbamidomethyl[C](29)	1	0.00389216	0.008191	2.46986	1	1
	33	20200910_F1_UM2_Lukas006_SA_sMAC_DMTMM_1_3.2199.2199.5.0.dta	5	3316.39	KLECNGENDCGDNSDERDCGR(3)-TKAVCTR(2)	3316.38	Carbamidomethyl[C](4);Carbamidomethyl[C](10);Carbamidomethyl[C](19);Carbamidomethyl[C](29)	1	0.0148915	0.009579	2.88839	1	1
	34	20200910_F1_UM2_Lukas006_SA_sMAC_DMTMM_1_3.2211.2211.6.1.dta	6	3316.39	KLECNGENDCGDNSDERDCGR(3)-TKAVCTR(2)	3316.38	Carbamidomethyl[C](4);Carbamidomethyl[C](10);Carbamidomethyl[C](19);Carbamidomethyl[C](29)	1	0.0190682	0.010043	3.0283	1	1
	35	20200910_F1_UM2_Lukas006_SA_sMAC_DMTMM_1_3.2350.2350.5.2.dta	5	3316.39	KLECNGENDCGDNSDERDCGR(3)-TKAVCTR(2)	3316.38	Carbamidomethyl[C](4);Carbamidomethyl[C](10);Carbamidomethyl[C](19);Carbamidomethyl[C](29)	1	0.0230536	0.009653	2.91071	1	1
	36	20200913_F1_UM2_Lukas006_SA_sMAC_DMTMM_3_3.1995.1995.4.3.dta	4	3316.38	KLECNGENDCGDNSDERDCGR(3)-TKAVCTR(2)	3316.38	Carbamidomethyl[C](4);Carbamidomethyl[C](10);Carbamidomethyl[C](19);Carbamidomethyl[C](29)	1	0.280554	0.004992	1.50526	1	1
	37	20200910_F1_UM2_Lukas006_SA_sMAC_DMTMM_2_3.2295.2295.4.0.dta	4	3188.29	LECNGENDCGDNSDERDCGR(2)-TKAVCTR(2)	3188.28	Carbamidomethyl[C](3);Carbamidomethyl[C](9);Carbamidomethyl[C](18);Carbamidomethyl[C](28)	1	1.51742e-05	0.008984	2.81782	1	1
	38	20200913_F1_UM2_Lukas006_SA_sMAC_DMTMM_3_3.1994.1994.4.0.dta	4	3188.3	LECNGENDCGDNSDERDCGR(2)-TKAVCTR(2)	3188.28	Carbamidomethyl[C](3);Carbamidomethyl[C](9);Carbamidomethyl[C](18);Carbamidomethyl[C](28)	1	8.39026e-05	0.016224	5.08863	1	1
	39	20200910_F1_UM2_Lukas006_SA_sMAC_DMTMM_2_3.2363.2363.5.2.dta	5	3188.27	LECNGENDCGDNSDERDCGR(2)-TKAVCTR(2)	3188.28	Carbamidomethyl[C](3);Carbamidomethyl[C](9);Carbamidomethyl[C](18);Carbamidomethyl[C](28)	1	0.00260096	-0.015692	-4.92177	1	1
	40	20200910_F1_UM2_Lukas006_SA_sMAC_DMTMM_1_3.2277.2277.4.0.dta	4	3188.29	LECNGENDCGDNSDERDCGR(2)-TKAVCTR(2)	3188.28	Carbamidomethyl[C](3);Carbamidomethyl[C](9);Carbamidomethyl[C](18);Carbamidomethyl[C](28)	1	0.0100964	0.005974	1.87373	1	1
	41	20200913_F1_UM2_Lukas006_SA_sMAC_DMTMM_3_3.1997.1997.3.0.dta	3	3188.3	LECNGENDCGDNSDERDCGR(2)-TKAVCTR(2)	3188.28	Carbamidomethyl[C](3);Carbamidomethyl[C](9);Carbamidomethyl[C](18);Carbamidomethyl[C](28)	1	0.810888	0.017641	5.53307	1	1
	42	20200913_F1_UM2_Lukas006_SA_sMAC_DMTMM_3_3.1929.1929.5.0.dta	5	2828.21	LECNGENDCGDNSDER(2)-TKAVCTRK(2)	2828.2	Carbamidomethyl[C](3);Carbamidomethyl[C](9);Carbamidomethyl[C](24)	1	0.636785	0.012728	4.50039	1	1
3	sp|P10909|CLUS_HUMAN (54)-sp|P10909|CLUS_HUMAN (58)	4	38
	1	20200913_F1_UM2_Lukas006_SA_sMAC_DMTMM_3_3.7005.7005.4.0.dta	4	2431.32	KTLLSNLEEAK(9)-KKEDALDETR(1)	2431.3	null	1	5.40668e-11	0.01393	5.72944	1	1
	2	20200910_F1_UM2_Lukas006_SA_sMAC_DMTMM_2_3.6985.6985.3.0.dta	3	2431.31	KTLLSNLEEAK(9)-KKEDALDETR(1)	2431.3	null	1	1.12825e-09	0.005436	2.23584	1	1
	3	20200913_F1_UM2_Lukas006_SA_sMAC_DMTMM_3_3.6881.6881.3.0.dta	3	2431.31	KTLLSNLEEAK(9)-KKEDALDETR(1)	2431.3	null	1	1.05041e-08	0.010749	4.42108	1	1
	4	20200913_F1_UM2_Lukas006_SA_sMAC_DMTMM_3_3.6911.6911.3.0.dta	3	2431.32	KTLLSNLEEAK(9)-KKEDALDETR(1)	2431.3	null	1	1.35687e-08	0.011415	4.69501	1	1
	5	20200913_F1_UM2_Lukas006_SA_sMAC_DMTMM_3_3.7007.7007.3.0.dta	3	2431.32	KTLLSNLEEAK(9)-KKEDALDETR(1)	2431.3	null	1	1.9544e-08	0.013754	5.65705	1	1
	6	20200910_F1_UM2_Lukas006_SA_sMAC_DMTMM_2_3.6450.6450.3.0.dta	3	2431.31	KTLLSNLEEAK(9)-KKEDALDETR(1)	2431.3	null	1	1.63021e-06	0.009835	4.04516	1	1
	7	20200910_F1_UM2_Lukas006_SA_sMAC_DMTMM_2_3.6990.6990.4.0.dta	4	2431.31	KTLLSNLEEAK(9)-KKEDALDETR(1)	2431.3	null	1	1.08406e-05	0.005907	2.42956	1	1
	8	20200910_F1_UM2_Lukas006_SA_sMAC_DMTMM_2_3.6992.6992.5.0.dta	5	2431.31	KTLLSNLEEAK(9)-KKEDALDETR(1)	2431.3	null	1	1.2054e-05	0.006722	2.76477	1	1
	9	20200910_F1_UM2_Lukas006_SA_sMAC_DMTMM_1_3.7125.7125.3.0.dta	3	2431.31	KTLLSNLEEAK(9)-KKEDALDETR(1)	2431.3	null	1	1.59969e-05	0.008911	3.66511	1	1
	10	20200910_F1_UM2_Lukas006_SA_sMAC_DMTMM_1_3.7126.7126.4.0.dta	4	2431.31	KTLLSNLEEAK(9)-KKEDALDETR(1)	2431.3	null	1	0.00294672	0.008943	3.67827	1	1
	11	20200913_F1_UM2_Lukas006_SA_sMAC_DMTMM_3_3.9114.9114.3.0.dta	3	2303.22	TLLSNLEEAK(8)-KKEDALDETR(1)	2303.21	null	1	9.13562e-08	0.012818	5.56528	1	1
	12	20200913_F1_UM2_Lukas006_SA_sMAC_DMTMM_3_3.8988.8988.3.0.dta	3	2303.22	TLLSNLEEAK(8)-KKEDALDETR(1)	2303.21	null	1	1.42164e-05	0.011059	4.80156	1	1
	13	20200910_F1_UM2_Lukas006_SA_sMAC_DMTMM_2_3.8998.8998.3.0.dta	3	2303.22	TLLSNLEEAK(8)-KKEDALDETR(1)	2303.21	null	1	1.63544e-05	0.008643	3.75259	1	1
	14	20200910_F1_UM2_Lukas006_SA_sMAC_DMTMM_2_3.9104.9104.3.0.dta	3	2303.22	TLLSNLEEAK(8)-KKEDALDETR(1)	2303.21	null	1	3.06392e-05	0.008134	3.53159	1	1
	15	20200910_F1_UM2_Lukas006_SA_sMAC_DMTMM_2_3.9217.9217.3.0.dta	3	2303.22	TLLSNLEEAK(8)-KKEDALDETR(1)	2303.21	null	1	3.33206e-05	0.010444	4.53454	1	1
	16	20200910_F1_UM2_Lukas006_SA_sMAC_DMTMM_2_3.9121.9121.4.0.dta	4	2303.22	TLLSNLEEAK(8)-KKEDALDETR(1)	2303.21	null	1	0.000508813	0.009573	4.15637	1	1
	17	20200910_F1_UM2_Lukas006_SA_sMAC_DMTMM_2_3.9007.9007.4.0.dta	4	2303.22	TLLSNLEEAK(8)-KKEDALDETR(1)	2303.21	null	1	0.00068702	0.009209	3.99833	1	1
	18	20200913_F1_UM2_Lukas006_SA_sMAC_DMTMM_3_3.9054.9054.4.0.dta	4	2303.22	TLLSNLEEAK(8)-KKEDALDETR(1)	2303.21	null	1	0.000901553	0.014446	6.27212	1	1
	19	20200910_F1_UM2_Lukas006_SA_sMAC_DMTMM_1_3.9145.9145.3.0.dta	3	2303.22	TLLSNLEEAK(8)-KKEDALDETR(1)	2303.21	null	1	0.00132455	0.00969	4.20717	1	1
	20	20200910_F1_UM2_Lukas006_SA_sMAC_DMTMM_1_3.9171.9171.4.0.dta	4	2303.22	TLLSNLEEAK(8)-KKEDALDETR(1)	2303.21	null	1	0.00707787	0.011433	4.96394	1	1
	21	20200913_F1_UM2_Lukas006_SA_sMAC_DMTMM_3_3.9095.9095.5.0.dta	5	2303.22	TLLSNLEEAK(8)-KKEDALDETR(1)	2303.21	null	1	0.109756	0.013739	5.96516	1	1
	22	20200913_F1_UM2_Lukas006_SA_sMAC_DMTMM_3_3.9535.9535.3.2.dta	3	2303.21	TLLSNLEEAK(8)-KKEDALDETR(1)	2303.21	null	1	0.405238	0.00204	0.885721	1	1
	23	20200910_F1_UM2_Lukas006_SA_sMAC_DMTMM_2_3.7675.7675.3.0.dta	3	2431.31	TLLSNLEEAKK(8)-KKEDALDETR(1)	2431.3	null	1	8.5506e-06	0.006756	2.77876	1	1
	24	20200913_F1_UM2_Lukas006_SA_sMAC_DMTMM_3_3.7562.7562.3.0.dta	3	2431.31	TLLSNLEEAKK(8)-KKEDALDETR(1)	2431.3	null	1	6.04913e-05	0.009646	3.96742	1	1
	25	20200913_F1_UM2_Lukas006_SA_sMAC_DMTMM_3_3.7568.7568.4.0.dta	4	2431.32	TLLSNLEEAKK(8)-KKEDALDETR(1)	2431.3	null	1	8.86656e-05	0.012168	5.00472	1	1
	26	20200910_F1_UM2_Lukas006_SA_sMAC_DMTMM_1_3.7672.7672.3.0.dta	3	2431.31	TLLSNLEEAKK(8)-KKEDALDETR(1)	2431.3	null	1	9.20074e-05	0.006357	2.61465	1	1
	27	20200910_F1_UM2_Lukas006_SA_sMAC_DMTMM_2_3.7665.7665.4.0.dta	4	2431.31	TLLSNLEEAKK(8)-KKEDALDETR(1)	2431.3	null	1	0.000341565	0.006648	2.73434	1	1
	28	20200910_F1_UM2_Lukas006_SA_sMAC_DMTMM_2_3.8362.8362.4.1.dta	4	2431.31	TLLSNLEEAKK(8)-KKEDALDETR(1)	2431.3	null	1	0.00235584	0.008336	3.42861	1	1
	29	20200913_F1_UM2_Lukas006_SA_sMAC_DMTMM_3_3.8272.8272.4.0.dta	4	2431.31	TLLSNLEEAKK(8)-KKEDALDETR(1)	2431.3	null	1	0.0174794	0.011024	4.53419	1	1
	30	20200910_F1_UM2_Lukas006_SA_sMAC_DMTMM_1_3.7686.7686.4.0.dta	4	2431.31	TLLSNLEEAKK(8)-KKEDALDETR(1)	2431.3	null	1	0.0250013	0.007407	3.04651	1	1
	31	20200913_F1_UM2_Lukas006_SA_sMAC_DMTMM_3_3.8288.8288.4.0.dta	4	2431.31	TLLSNLEEAKK(8)-KKEDALDETR(1)	2431.3	null	1	0.0307635	0.011024	4.53419	1	1
	32	20200910_F1_UM2_Lukas006_SA_sMAC_DMTMM_1_3.8391.8391.4.0.dta	4	2431.31	TLLSNLEEAKK(8)-KKEDALDETR(1)	2431.3	null	1	0.0652923	0.006857	2.8203	1	1
	33	20200913_F1_UM2_Lukas006_SA_sMAC_DMTMM_3_3.7663.7663.4.1.dta	4	2431.31	TLLSNLEEAKK(8)-KKEDALDETR(1)	2431.3	null	1	0.129487	0.010825	4.45234	1	1
	34	20200910_F1_UM2_Lukas006_SA_sMAC_DMTMM_2_3.7775.7775.4.2.dta	4	2431.31	TLLSNLEEAKK(8)-KKEDALDETR(1)	2431.3	null	1	0.252686	0.009488	3.90243	1	1
	35	20200913_F1_UM2_Lukas006_SA_sMAC_DMTMM_3_3.6458.6458.4.0.dta	4	2559.41	KTLLSNLEEAKK(9)-KKEDALDETR(1)	2559.4	null	1	1.619e-05	0.00848	3.31328	1	1
	36	20200910_F1_UM2_Lukas006_SA_sMAC_DMTMM_2_3.6556.6556.4.1.dta	4	2559.41	KTLLSNLEEAKK(9)-KKEDALDETR(1)	2559.4	null	1	0.00367518	0.011465	4.47957	1	1
	37	20200910_F1_UM2_Lukas006_SA_sMAC_DMTMM_2_3.5767.5767.4.0.dta	4	2559.41	KTLLSNLEEAKK(9)-KKEDALDETR(1)	2559.4	null	1	0.0455154	0.008787	3.43323	1	1
	38	20200910_F1_UM2_Lukas006_SA_sMAC_DMTMM_1_3.6575.6575.4.1.dta	4	2559.41	KTLLSNLEEAKK(9)-KKEDALDETR(1)	2559.4	null	1	0.0551885	0.009264	3.6196	1	1
4	sp|P10909|CLUS_HUMAN (53)-sp|P10909|CLUS_HUMAN (58)	4	8
	1	20200913_F1_UM2_Lukas006_SA_sMAC_DMTMM_3_3.7885.7885.3.0.dta	3	2303.22	TLLSNLEEAK(7)-KKEDALDETR(1)	2303.21	null	1	4.51992e-07	0.010328	4.48418	1	1
	2	20200910_F1_UM2_Lukas006_SA_sMAC_DMTMM_2_3.7987.7987.3.0.dta	3	2303.22	TLLSNLEEAK(7)-KKEDALDETR(1)	2303.21	null	1	2.52818e-05	0.008139	3.53377	1	1
	3	20200910_F1_UM2_Lukas006_SA_sMAC_DMTMM_1_3.8002.8002.3.0.dta	3	2303.22	TLLSNLEEAK(7)-KKEDALDETR(1)	2303.21	null	1	7.22511e-05	0.008118	3.52465	1	1
	4	20200910_F1_UM2_Lukas006_SA_sMAC_DMTMM_2_3.7983.7983.4.1.dta	4	2303.22	TLLSNLEEAK(7)-KKEDALDETR(1)	2303.21	null	1	0.0269564	0.009065	3.93581	1	1
	5	20200913_F1_UM2_Lukas006_SA_sMAC_DMTMM_3_3.9544.9544.3.2.dta	3	2303.21	TLLSNLEEAK(7)-KKEDALDETR(1)	2303.21	null	1	0.760177	0.002245	0.974727	1	1
	6	20200910_F1_UM2_Lukas006_SA_sMAC_DMTMM_1_3.6482.6482.3.0.dta	3	2431.31	KTLLSNLEEAK(8)-KKEDALDETR(1)	2431.3	null	1	4.05725e-06	0.011216	4.61316	1	1
	7	20200913_F1_UM2_Lukas006_SA_sMAC_DMTMM_3_3.5940.5940.4.0.dta	4	2559.41	KTLLSNLEEAKK(8)-KKEDALDETR(1)	2559.4	null	1	0.000624322	0.016238	6.34446	1	1
	8	20200910_F1_UM2_Lukas006_SA_sMAC_DMTMM_2_3.6631.6631.4.1.dta	4	2431.31	TLLSNLEEAKK(7)-KKEDALDETR(1)	2431.3	null	1	0.00107664	0.007783	3.20116	1	1
5	sp|P10909|CLUS_HUMAN (90)-sp|P10909|CLUS_HUMAN (282)	4	61
	1	20200913_F1_UM2_Lukas006_SA_sMAC_DMTMM_3_3.15288.15288.5.0.dta	5	3658.58	ELPGVCDETMMALWEECKPCLK(16)-DQCDKCR(5)	3658.56	Carbamidomethyl[C](6);Carbamidomethyl[C](17);Carbamidomethyl[C](20);Carbamidomethyl[C](28);Carbamidomethyl[C](31)	1	8.3314e-05	0.017641	4.82184	1	1
	2	20200910_F1_UM2_Lukas006_SA_sMAC_DMTMM_2_3.15380.15380.4.0.dta	4	3658.57	ELPGVCDETMMALWEECKPCLK(16)-DQCDKCR(5)	3658.56	Carbamidomethyl[C](6);Carbamidomethyl[C](17);Carbamidomethyl[C](20);Carbamidomethyl[C](28);Carbamidomethyl[C](31)	1	0.00117266	0.006844	1.87068	1	1
	3	20200913_F1_UM2_Lukas006_SA_sMAC_DMTMM_3_3.13737.13737.5.0.dta	5	3674.58	ELPGVCDETMMALWEECKPCLK(16)-DQCDKCR(5)	3674.55	Carbamidomethyl[C](6);Carbamidomethyl[C](17);Carbamidomethyl[C](20);Oxidation[M](11);Carbamidomethyl[C](28);Carbamidomethyl[C](31)	1	0.00182183	0.022851	6.21871	1	1
	4	20200910_F1_UM2_Lukas006_SA_sMAC_DMTMM_2_3.15365.15365.5.1.dta	5	3658.57	ELPGVCDETMMALWEECKPCLK(16)-DQCDKCR(5)	3658.56	Carbamidomethyl[C](6);Carbamidomethyl[C](17);Carbamidomethyl[C](20);Carbamidomethyl[C](28);Carbamidomethyl[C](31)	1	0.00514665	0.011124	3.04054	1	1
	5	20200910_F1_UM2_Lukas006_SA_sMAC_DMTMM_2_3.13819.13819.5.0.dta	5	3674.57	ELPGVCDETMMALWEECKPCLK(16)-DQCDKCR(5)	3674.55	Carbamidomethyl[C](6);Carbamidomethyl[C](17);Carbamidomethyl[C](20);Oxidation[M](11);Carbamidomethyl[C](28);Carbamidomethyl[C](31)	1	0.00870168	0.017013	4.62995	1	1
	6	20200910_F1_UM2_Lukas006_SA_sMAC_DMTMM_1_3.15367.15367.5.0.dta	5	3658.57	ELPGVCDETMMALWEECKPCLK(16)-DQCDKCR(5)	3658.56	Carbamidomethyl[C](6);Carbamidomethyl[C](17);Carbamidomethyl[C](20);Carbamidomethyl[C](28);Carbamidomethyl[C](31)	1	0.0113861	0.011754	3.21274	1	1
	7	20200910_F1_UM2_Lukas006_SA_sMAC_DMTMM_2_3.12405.12405.4.2.dta	4	3674.57	ELPGVCDETMMALWEECKPCLK(16)-DQCDKCR(5)	3674.55	Carbamidomethyl[C](6);Carbamidomethyl[C](17);Carbamidomethyl[C](20);Oxidation[M](10);Carbamidomethyl[C](28);Carbamidomethyl[C](31)	1	0.0159646	0.011977	3.25944	1	1
	8	20200913_F1_UM2_Lukas006_SA_sMAC_DMTMM_3_3.15267.15267.4.1.dta	4	3658.57	ELPGVCDETMMALWEECKPCLK(16)-DQCDKCR(5)	3658.56	Carbamidomethyl[C](6);Carbamidomethyl[C](17);Carbamidomethyl[C](20);Carbamidomethyl[C](28);Carbamidomethyl[C](31)	1	0.0180975	0.014419	3.94117	1	1
	9	20200913_F1_UM2_Lukas006_SA_sMAC_DMTMM_3_3.13753.13753.3.0.dta	3	3674.58	ELPGVCDETMMALWEECKPCLK(16)-DQCDKCR(5)	3674.55	Carbamidomethyl[C](6);Carbamidomethyl[C](17);Carbamidomethyl[C](20);Oxidation[M](11);Carbamidomethyl[C](28);Carbamidomethyl[C](31)	1	0.0239667	0.0225	6.12319	1	1
	10	20200910_F1_UM2_Lukas006_SA_sMAC_DMTMM_2_3.15382.15382.3.0.dta	3	3658.57	ELPGVCDETMMALWEECKPCLK(16)-DQCDKCR(5)	3658.56	Carbamidomethyl[C](6);Carbamidomethyl[C](17);Carbamidomethyl[C](20);Carbamidomethyl[C](28);Carbamidomethyl[C](31)	1	0.0553326	0.007517	2.05463	1	1
	11	20200910_F1_UM2_Lukas006_SA_sMAC_DMTMM_1_3.15356.15356.4.0.dta	4	3658.57	ELPGVCDETMMALWEECKPCLK(16)-DQCDKCR(5)	3658.56	Carbamidomethyl[C](6);Carbamidomethyl[C](17);Carbamidomethyl[C](20);Carbamidomethyl[C](28);Carbamidomethyl[C](31)	1	0.0557839	0.006669	1.82285	1	1
	12	20200910_F1_UM2_Lukas006_SA_sMAC_DMTMM_2_3.13811.13811.4.1.dta	4	3674.56	ELPGVCDETMMALWEECKPCLK(16)-DQCDKCR(5)	3674.55	Carbamidomethyl[C](6);Carbamidomethyl[C](17);Carbamidomethyl[C](20);Oxidation[M](11);Carbamidomethyl[C](28);Carbamidomethyl[C](31)	1	0.056185	0.006731	1.83179	1	1
	13	20200910_F1_UM2_Lukas006_SA_sMAC_DMTMM_1_3.13817.13817.5.0.dta	5	3674.57	ELPGVCDETMMALWEECKPCLK(16)-DQCDKCR(5)	3674.55	Carbamidomethyl[C](6);Carbamidomethyl[C](17);Carbamidomethyl[C](20);Oxidation[M](11);Carbamidomethyl[C](28);Carbamidomethyl[C](31)	1	0.0588035	0.013291	3.61704	1	1
	14	20200913_F1_UM2_Lukas006_SA_sMAC_DMTMM_3_3.15277.15277.3.0.dta	3	3658.57	ELPGVCDETMMALWEECKPCLK(16)-DQCDKCR(5)	3658.56	Carbamidomethyl[C](6);Carbamidomethyl[C](17);Carbamidomethyl[C](20);Carbamidomethyl[C](28);Carbamidomethyl[C](31)	1	0.0725051	0.015375	4.20247	1	1
	15	20200913_F1_UM2_Lukas006_SA_sMAC_DMTMM_3_3.13758.13758.4.3.dta	4	3674.58	ELPGVCDETMMALWEECKPCLK(16)-DQCDKCR(5)	3674.55	Carbamidomethyl[C](6);Carbamidomethyl[C](17);Carbamidomethyl[C](20);Oxidation[M](11);Carbamidomethyl[C](28);Carbamidomethyl[C](31)	1	0.141497	0.021693	5.90357	1	1
	16	20200913_F1_UM2_Lukas006_SA_sMAC_DMTMM_3_3.15318.15318.4.2.dta	4	3658.57	ELPGVCDETMMALWEECKPCLK(16)-DQCDKCR(5)	3658.56	Carbamidomethyl[C](6);Carbamidomethyl[C](17);Carbamidomethyl[C](20);Carbamidomethyl[C](28);Carbamidomethyl[C](31)	1	0.167214	0.014859	4.06144	1	1
	17	20200910_F1_UM2_Lukas006_SA_sMAC_DMTMM_1_3.13826.13826.3.0.dta	3	3674.57	ELPGVCDETMMALWEECKPCLK(16)-DQCDKCR(5)	3674.55	Carbamidomethyl[C](6);Carbamidomethyl[C](17);Carbamidomethyl[C](20);Oxidation[M](11);Carbamidomethyl[C](28);Carbamidomethyl[C](31)	1	0.242396	0.015086	4.10553	1	1
	18	20200910_F1_UM2_Lukas006_SA_sMAC_DMTMM_1_3.15357.15357.3.0.dta	3	3658.57	ELPGVCDETMMALWEECKPCLK(16)-DQCDKCR(5)	3658.56	Carbamidomethyl[C](6);Carbamidomethyl[C](17);Carbamidomethyl[C](20);Carbamidomethyl[C](28);Carbamidomethyl[C](31)	1	0.296484	0.012299	3.36171	1	1
	19	20200910_F1_UM2_Lukas006_SA_sMAC_DMTMM_1_3.12413.12413.4.1.dta	4	3674.57	ELPGVCDETMMALWEECKPCLK(16)-DQCDKCR(5)	3674.55	Carbamidomethyl[C](6);Carbamidomethyl[C](17);Carbamidomethyl[C](20);Oxidation[M](10);Carbamidomethyl[C](28);Carbamidomethyl[C](31)	1	0.79211	0.012959	3.52669	1	1
	20	20200910_F1_UM2_Lukas006_SA_sMAC_DMTMM_2_3.14061.14061.4.1.dta	4	3917.71	ELPGVCDETMMALWEECKPCLK(16)-MKDQCDKCR(7)	3917.69	Carbamidomethyl[C](6);Carbamidomethyl[C](17);Carbamidomethyl[C](20);Carbamidomethyl[C](30);Carbamidomethyl[C](33)	1	0.000270162	0.016613	4.2405	1	1
	21	20200910_F1_UM2_Lukas006_SA_sMAC_DMTMM_2_3.14051.14051.5.0.dta	5	3917.71	ELPGVCDETMMALWEECKPCLK(16)-MKDQCDKCR(7)	3917.69	Carbamidomethyl[C](6);Carbamidomethyl[C](17);Carbamidomethyl[C](20);Carbamidomethyl[C](30);Carbamidomethyl[C](33)	1	0.000366583	0.015227	3.88672	1	1
	22	20200913_F1_UM2_Lukas006_SA_sMAC_DMTMM_3_3.12623.12623.3.0.dta	3	3933.71	ELPGVCDETMMALWEECKPCLK(16)-MKDQCDKCR(7)	3933.69	Carbamidomethyl[C](6);Carbamidomethyl[C](17);Carbamidomethyl[C](20);Oxidation[M](11);Carbamidomethyl[C](30);Carbamidomethyl[C](33)	1	0.000396594	0.02273	5.77829	1	1
	23	20200913_F1_UM2_Lukas006_SA_sMAC_DMTMM_3_3.13994.13994.5.0.dta	5	3917.72	ELPGVCDETMMALWEECKPCLK(16)-MKDQCDKCR(7)	3917.69	Carbamidomethyl[C](6);Carbamidomethyl[C](17);Carbamidomethyl[C](20);Carbamidomethyl[C](30);Carbamidomethyl[C](33)	1	0.000631545	0.02097	5.35264	1	1
	24	20200913_F1_UM2_Lukas006_SA_sMAC_DMTMM_3_3.11202.11202.5.0.dta	5	3933.71	ELPGVCDETMMALWEECKPCLK(16)-MKDQCDKCR(7)	3933.69	Carbamidomethyl[C](6);Carbamidomethyl[C](17);Carbamidomethyl[C](20);Oxidation[M](10);Carbamidomethyl[C](30);Carbamidomethyl[C](33)	1	0.00109106	0.018119	4.60611	1	1
	25	20200910_F1_UM2_Lukas006_SA_sMAC_DMTMM_2_3.12670.12670.4.1.dta	4	3933.71	ELPGVCDETMMALWEECKPCLK(16)-MKDQCDKCR(7)	3933.69	Carbamidomethyl[C](6);Carbamidomethyl[C](17);Carbamidomethyl[C](20);Oxidation[M](11);Carbamidomethyl[C](30);Carbamidomethyl[C](33)	1	0.00112935	0.018951	4.81761	1	1
	26	20200913_F1_UM2_Lukas006_SA_sMAC_DMTMM_3_3.13889.13889.4.0.dta	4	3933.72	ELPGVCDETMMALWEECKPCLK(16)-MKDQCDKCR(7)	3933.69	Carbamidomethyl[C](6);Carbamidomethyl[C](17);Carbamidomethyl[C](20);Carbamidomethyl[C](30);Carbamidomethyl[C](33);Oxidation[M](26)	1	0.00116199	0.02563	6.51551	1	1
	27	20200913_F1_UM2_Lukas006_SA_sMAC_DMTMM_3_3.13879.13879.5.0.dta	5	3933.71	ELPGVCDETMMALWEECKPCLK(16)-MKDQCDKCR(7)	3933.69	Carbamidomethyl[C](6);Carbamidomethyl[C](17);Carbamidomethyl[C](20);Carbamidomethyl[C](30);Carbamidomethyl[C](33);Oxidation[M](26)	1	0.00119045	0.021413	5.44349	1	1
	28	20200910_F1_UM2_Lukas006_SA_sMAC_DMTMM_2_3.11270.11270.5.0.dta	5	3933.7	ELPGVCDETMMALWEECKPCLK(16)-MKDQCDKCR(7)	3933.69	Carbamidomethyl[C](6);Carbamidomethyl[C](17);Carbamidomethyl[C](20);Oxidation[M](10);Carbamidomethyl[C](30);Carbamidomethyl[C](33)	1	0.0012321	0.010361	2.63391	1	1
	29	20200913_F1_UM2_Lukas006_SA_sMAC_DMTMM_3_3.12608.12608.5.0.dta	5	3933.71	ELPGVCDETMMALWEECKPCLK(16)-MKDQCDKCR(7)	3933.69	Carbamidomethyl[C](6);Carbamidomethyl[C](17);Carbamidomethyl[C](20);Oxidation[M](11);Carbamidomethyl[C](30);Carbamidomethyl[C](33)	1	0.00179714	0.021785	5.53806	1	1
	30	20200910_F1_UM2_Lukas006_SA_sMAC_DMTMM_2_3.14006.14006.5.0.dta	5	3933.71	ELPGVCDETMMALWEECKPCLK(16)-MKDQCDKCR(7)	3933.69	Carbamidomethyl[C](6);Carbamidomethyl[C](17);Carbamidomethyl[C](20);Carbamidomethyl[C](30);Carbamidomethyl[C](33);Oxidation[M](26)	1	0.00199874	0.016455	4.1831	1	1
	31	20200910_F1_UM2_Lukas006_SA_sMAC_DMTMM_2_3.12574.12574.5.0.dta	5	3949.7	ELPGVCDETMMALWEECKPCLK(16)-MKDQCDKCR(7)	3949.68	Carbamidomethyl[C](6);Carbamidomethyl[C](17);Carbamidomethyl[C](20);Oxidation[M](11);Carbamidomethyl[C](30);Carbamidomethyl[C](33);Oxidation[M](26)	1	0.00202924	0.018135	4.59151	1	1
	32	20200913_F1_UM2_Lukas006_SA_sMAC_DMTMM_3_3.12609.12609.4.1.dta	4	3933.71	ELPGVCDETMMALWEECKPCLK(16)-MKDQCDKCR(7)	3933.69	Carbamidomethyl[C](6);Carbamidomethyl[C](17);Carbamidomethyl[C](20);Oxidation[M](11);Carbamidomethyl[C](30);Carbamidomethyl[C](33)	1	0.00297234	0.024938	6.3396	1	1
	33	20200913_F1_UM2_Lukas006_SA_sMAC_DMTMM_3_3.14016.14016.4.0.dta	4	3917.71	ELPGVCDETMMALWEECKPCLK(16)-MKDQCDKCR(7)	3917.69	Carbamidomethyl[C](6);Carbamidomethyl[C](17);Carbamidomethyl[C](20);Carbamidomethyl[C](30);Carbamidomethyl[C](33)	1	0.00306576	0.020016	5.10913	1	1
	34	20200910_F1_UM2_Lukas006_SA_sMAC_DMTMM_2_3.14088.14088.3.0.dta	3	3917.71	ELPGVCDETMMALWEECKPCLK(16)-MKDQCDKCR(7)	3917.69	Carbamidomethyl[C](6);Carbamidomethyl[C](17);Carbamidomethyl[C](20);Carbamidomethyl[C](30);Carbamidomethyl[C](33)	1	0.00430424	0.014628	3.73383	1	1
	35	20200910_F1_UM2_Lukas006_SA_sMAC_DMTMM_2_3.13985.13985.4.0.dta	4	3933.71	ELPGVCDETMMALWEECKPCLK(16)-MKDQCDKCR(7)	3933.69	Carbamidomethyl[C](6);Carbamidomethyl[C](17);Carbamidomethyl[C](20);Carbamidomethyl[C](30);Carbamidomethyl[C](33);Oxidation[M](26)	1	0.00532327	0.017649	4.48663	1	1
	36	20200910_F1_UM2_Lukas006_SA_sMAC_DMTMM_1_3.14112.14112.5.0.dta	5	3917.71	ELPGVCDETMMALWEECKPCLK(16)-MKDQCDKCR(7)	3917.69	Carbamidomethyl[C](6);Carbamidomethyl[C](17);Carbamidomethyl[C](20);Carbamidomethyl[C](30);Carbamidomethyl[C](33)	1	0.0104369	0.014923	3.80913	1	1
	37	20200913_F1_UM2_Lukas006_SA_sMAC_DMTMM_3_3.12511.12511.5.0.dta	5	3949.71	ELPGVCDETMMALWEECKPCLK(16)-MKDQCDKCR(7)	3949.68	Carbamidomethyl[C](6);Carbamidomethyl[C](17);Carbamidomethyl[C](20);Oxidation[M](11);Carbamidomethyl[C](30);Carbamidomethyl[C](33);Oxidation[M](26)	1	0.0172199	0.02234	5.65615	1	1
	38	20200910_F1_UM2_Lukas006_SA_sMAC_DMTMM_1_3.13954.13954.5.0.dta	5	3933.71	ELPGVCDETMMALWEECKPCLK(16)-MKDQCDKCR(7)	3933.69	Carbamidomethyl[C](6);Carbamidomethyl[C](17);Carbamidomethyl[C](20);Carbamidomethyl[C](30);Carbamidomethyl[C](33);Oxidation[M](26)	1	0.0181532	0.017274	4.3913	1	1
	39	20200910_F1_UM2_Lukas006_SA_sMAC_DMTMM_1_3.13957.13957.4.0.dta	4	3933.71	ELPGVCDETMMALWEECKPCLK(16)-MKDQCDKCR(7)	3933.69	Carbamidomethyl[C](6);Carbamidomethyl[C](17);Carbamidomethyl[C](20);Carbamidomethyl[C](30);Carbamidomethyl[C](33);Oxidation[M](26)	1	0.0216064	0.01761	4.47671	1	1
	40	20200910_F1_UM2_Lukas006_SA_sMAC_DMTMM_1_3.14117.14117.3.0.dta	3	3917.71	ELPGVCDETMMALWEECKPCLK(16)-MKDQCDKCR(7)	3917.69	Carbamidomethyl[C](6);Carbamidomethyl[C](17);Carbamidomethyl[C](20);Carbamidomethyl[C](30);Carbamidomethyl[C](33)	1	0.0219215	0.016564	4.228	1	1
	41	20200910_F1_UM2_Lukas006_SA_sMAC_DMTMM_1_3.12689.12689.4.0.dta	4	3933.71	ELPGVCDETMMALWEECKPCLK(16)-MKDQCDKCR(7)	3933.69	Carbamidomethyl[C](6);Carbamidomethyl[C](17);Carbamidomethyl[C](20);Oxidation[M](11);Carbamidomethyl[C](30);Carbamidomethyl[C](33)	1	0.0282038	0.016094	4.09132	1	1
	42	20200910_F1_UM2_Lukas006_SA_sMAC_DMTMM_1_3.14097.14097.4.0.dta	4	3917.71	ELPGVCDETMMALWEECKPCLK(16)-MKDQCDKCR(7)	3917.69	Carbamidomethyl[C](6);Carbamidomethyl[C](17);Carbamidomethyl[C](20);Carbamidomethyl[C](30);Carbamidomethyl[C](33)	1	0.0293484	0.014359	3.66517	1	1
	43	20200910_F1_UM2_Lukas006_SA_sMAC_DMTMM_1_3.14116.14116.6.2.dta	6	3917.71	ELPGVCDETMMALWEECKPCLK(16)-MKDQCDKCR(7)	3917.69	Carbamidomethyl[C](6);Carbamidomethyl[C](17);Carbamidomethyl[C](20);Carbamidomethyl[C](30);Carbamidomethyl[C](33)	1	0.0319176	0.016548	4.22391	1	1
	44	20200910_F1_UM2_Lukas006_SA_sMAC_DMTMM_1_3.12693.12693.5.0.dta	5	3933.7	ELPGVCDETMMALWEECKPCLK(16)-MKDQCDKCR(7)	3933.69	Carbamidomethyl[C](6);Carbamidomethyl[C](17);Carbamidomethyl[C](20);Oxidation[M](11);Carbamidomethyl[C](30);Carbamidomethyl[C](33)	1	0.0327859	0.014333	3.64365	1	1
	45	20200910_F1_UM2_Lukas006_SA_sMAC_DMTMM_1_3.11269.11269.4.1.dta	4	3933.7	ELPGVCDETMMALWEECKPCLK(16)-MKDQCDKCR(7)	3933.69	Carbamidomethyl[C](6);Carbamidomethyl[C](17);Carbamidomethyl[C](20);Oxidation[M](10);Carbamidomethyl[C](30);Carbamidomethyl[C](33)	1	0.0329238	0.012852	3.26716	1	1
	46	20200910_F1_UM2_Lukas006_SA_sMAC_DMTMM_2_3.9624.9624.4.2.dta	4	3965.7	ELPGVCDETMMALWEECKPCLK(16)-MKDQCDKCR(7)	3965.68	Carbamidomethyl[C](6);Carbamidomethyl[C](17);Carbamidomethyl[C](20);Oxidation[M](10);Oxidation[M](11);Carbamidomethyl[C](30);Carbamidomethyl[C](33);Oxidation[M](26)	1	0.0366085	0.017231	4.34503	1	1
	47	20200910_F1_UM2_Lukas006_SA_sMAC_DMTMM_2_3.12686.12686.3.0.dta	3	3933.71	ELPGVCDETMMALWEECKPCLK(16)-MKDQCDKCR(7)	3933.69	Carbamidomethyl[C](6);Carbamidomethyl[C](17);Carbamidomethyl[C](20);Oxidation[M](11);Carbamidomethyl[C](30);Carbamidomethyl[C](33)	1	0.0415548	0.017313	4.40121	1	1
	48	20200910_F1_UM2_Lukas006_SA_sMAC_DMTMM_1_3.12596.12596.5.0.dta	5	3949.7	ELPGVCDETMMALWEECKPCLK(16)-MKDQCDKCR(7)	3949.68	Carbamidomethyl[C](6);Carbamidomethyl[C](17);Carbamidomethyl[C](20);Oxidation[M](11);Carbamidomethyl[C](30);Carbamidomethyl[C](33);Oxidation[M](26)	1	0.0447471	0.01523	3.856	1	1
	49	20200910_F1_UM2_Lukas006_SA_sMAC_DMTMM_1_3.12696.12696.3.0.dta	3	3933.7	ELPGVCDETMMALWEECKPCLK(16)-MKDQCDKCR(7)	3933.69	Carbamidomethyl[C](6);Carbamidomethyl[C](17);Carbamidomethyl[C](20);Oxidation[M](11);Carbamidomethyl[C](30);Carbamidomethyl[C](33)	1	0.0548459	0.013993	3.55722	1	1
	50	20200910_F1_UM2_Lukas006_SA_sMAC_DMTMM_2_3.9713.9713.3.0.dta	3	3949.69	ELPGVCDETMMALWEECKPCLK(16)-MKDQCDKCR(7)	3949.68	Carbamidomethyl[C](6);Carbamidomethyl[C](17);Carbamidomethyl[C](20);Oxidation[M](10);Oxidation[M](11);Carbamidomethyl[C](30);Carbamidomethyl[C](33)	1	0.083015	0.008316	2.10548	1	1
	51	20200913_F1_UM2_Lukas006_SA_sMAC_DMTMM_3_3.9689.9689.3.0.dta	3	3949.7	ELPGVCDETMMALWEECKPCLK(16)-MKDQCDKCR(7)	3949.68	Carbamidomethyl[C](6);Carbamidomethyl[C](17);Carbamidomethyl[C](20);Oxidation[M](10);Oxidation[M](11);Carbamidomethyl[C](30);Carbamidomethyl[C](33)	1	0.107463	0.017651	4.46896	1	1
	52	20200910_F1_UM2_Lukas006_SA_sMAC_DMTMM_2_3.14135.14135.4.1.dta	4	3917.71	ELPGVCDETMMALWEECKPCLK(16)-MKDQCDKCR(7)	3917.69	Carbamidomethyl[C](6);Carbamidomethyl[C](17);Carbamidomethyl[C](20);Carbamidomethyl[C](30);Carbamidomethyl[C](33)	1	0.117029	0.017447	4.45338	1	1
	53	20200910_F1_UM2_Lukas006_SA_sMAC_DMTMM_1_3.9798.9798.4.0.dta	4	3949.7	ELPGVCDETMMALWEECKPCLK(16)-MKDQCDKCR(7)	3949.68	Carbamidomethyl[C](6);Carbamidomethyl[C](17);Carbamidomethyl[C](20);Oxidation[M](10);Oxidation[M](11);Carbamidomethyl[C](30);Carbamidomethyl[C](33)	1	0.129309	0.01341	3.39521	1	1
	54	20200913_F1_UM2_Lukas006_SA_sMAC_DMTMM_3_3.9484.9484.4.2.dta	4	3965.7	ELPGVCDETMMALWEECKPCLK(16)-MKDQCDKCR(7)	3965.68	Carbamidomethyl[C](6);Carbamidomethyl[C](17);Carbamidomethyl[C](20);Oxidation[M](10);Oxidation[M](11);Carbamidomethyl[C](30);Carbamidomethyl[C](33);Oxidation[M](26)	1	0.163922	0.022158	5.58744	1	1
	55	20200910_F1_UM2_Lukas006_SA_sMAC_DMTMM_1_3.9763.9763.5.0.dta	5	3949.7	ELPGVCDETMMALWEECKPCLK(16)-MKDQCDKCR(7)	3949.68	Carbamidomethyl[C](6);Carbamidomethyl[C](17);Carbamidomethyl[C](20);Oxidation[M](10);Oxidation[M](11);Carbamidomethyl[C](30);Carbamidomethyl[C](33)	1	0.27125	0.018714	4.7381	1	1
	56	20200910_F1_UM2_Lukas006_SA_sMAC_DMTMM_1_3.11271.11271.6.1.dta	6	3933.7	ELPGVCDETMMALWEECKPCLK(16)-MKDQCDKCR(7)	3933.69	Carbamidomethyl[C](6);Carbamidomethyl[C](17);Carbamidomethyl[C](20);Oxidation[M](11);Carbamidomethyl[C](30);Carbamidomethyl[C](33)	1	0.322065	0.011867	3.01676	1	1
	57	20200910_F1_UM2_Lukas006_SA_sMAC_DMTMM_2_3.9602.9602.4.2.dta	4	3965.7	ELPGVCDETMMALWEECKPCLK(16)-MKDQCDKCR(7)	3965.68	Carbamidomethyl[C](6);Carbamidomethyl[C](17);Carbamidomethyl[C](20);Oxidation[M](10);Oxidation[M](11);Carbamidomethyl[C](30);Carbamidomethyl[C](33);Oxidation[M](26)	1	0.37689	0.016129	4.06715	1	1
	58	20200910_F1_UM2_Lukas006_SA_sMAC_DMTMM_1_3.9748.9748.3.0.dta	3	3949.69	ELPGVCDETMMALWEECKPCLK(16)-MKDQCDKCR(7)	3949.68	Carbamidomethyl[C](6);Carbamidomethyl[C](17);Carbamidomethyl[C](20);Oxidation[M](10);Oxidation[M](11);Carbamidomethyl[C](30);Carbamidomethyl[C](33)	1	0.686614	0.008818	2.23258	1	1
	59	20200910_F1_UM2_Lukas006_SA_sMAC_DMTMM_2_3.13445.13445.6.3.dta	6	4158.89	LKELPGVCDETMMALWEECKPCLK(18)-MKDQCDKCR(7)	4158.87	Carbamidomethyl[C](8);Carbamidomethyl[C](19);Carbamidomethyl[C](22);Carbamidomethyl[C](32);Carbamidomethyl[C](35)	1	0.00156385	0.014925	3.58871	1	1
	60	20200910_F1_UM2_Lukas006_SA_sMAC_DMTMM_2_3.13463.13463.6.1.dta	6	4158.89	LKELPGVCDETMMALWEECKPCLK(18)-MKDQCDKCR(7)	4158.87	Carbamidomethyl[C](8);Carbamidomethyl[C](19);Carbamidomethyl[C](22);Carbamidomethyl[C](32);Carbamidomethyl[C](35)	1	0.00229526	0.014925	3.58871	1	1
	61	20200910_F1_UM2_Lukas006_SA_sMAC_DMTMM_2_3.15207.15207.4.1.dta	4	3160.31	ELPGVCDETMMALWEECK(16)-DQCDKCR(5)	3160.3	Carbamidomethyl[C](6);Carbamidomethyl[C](17);Carbamidomethyl[C](24);Carbamidomethyl[C](27)	1	0.0476024	0.011727	3.71073	1	1
6	sp|P04004|VTNC_HUMAN (112)-sp|P04004|VTNC_HUMAN (121)	3	20
	1	20200910_F1_UM2_Lukas006_SA_sMAC_DMTMM_2_3.8788.8788.4.0.dta	4	5538.73	GNPEQTPVLKPEEEAPAPEVGASKPEGIDSR(24)-PETLHPGRPQPPAEEELCSGK(2)	5538.71	Carbamidomethyl[C](52)	1	1.05339e-05	0.017173	3.10054	1	1
	2	20200913_F1_UM2_Lukas006_SA_sMAC_DMTMM_3_3.8630.8630.5.0.dta	5	5538.74	GNPEQTPVLKPEEEAPAPEVGASKPEGIDSR(24)-PETLHPGRPQPPAEEELCSGK(2)	5538.71	Carbamidomethyl[C](52)	1	0.00194497	0.033426	6.03498	1	1
	3	20200913_F1_UM2_Lukas006_SA_sMAC_DMTMM_3_3.8710.8710.6.0.dta	6	5538.74	GNPEQTPVLKPEEEAPAPEVGASKPEGIDSR(24)-PETLHPGRPQPPAEEELCSGK(2)	5538.71	Carbamidomethyl[C](52)	1	0.0261123	0.027821	5.02301	1	1
	4	20200913_F1_UM2_Lukas006_SA_sMAC_DMTMM_3_3.8701.8701.4.0.dta	4	5538.73	GNPEQTPVLKPEEEAPAPEVGASKPEGIDSR(24)-PETLHPGRPQPPAEEELCSGK(2)	5538.71	Carbamidomethyl[C](52)	1	0.0265432	0.020264	3.65862	1	1
	5	20200913_F1_UM2_Lukas006_SA_sMAC_DMTMM_3_3.8662.8662.5.0.dta	5	5538.74	GNPEQTPVLKPEEEAPAPEVGASKPEGIDSR(24)-PETLHPGRPQPPAEEELCSGK(2)	5538.71	Carbamidomethyl[C](52)	1	0.0703118	0.032183	5.81056	1	1
	6	20200910_F1_UM2_Lukas006_SA_sMAC_DMTMM_1_3.8825.8825.5.0.dta	5	5538.73	GNPEQTPVLKPEEEAPAPEVGASKPEGIDSR(24)-PETLHPGRPQPPAEEELCSGK(2)	5538.71	Carbamidomethyl[C](52)	1	0.0717729	0.024326	4.392	1	1
	7	20200910_F1_UM2_Lukas006_SA_sMAC_DMTMM_1_3.8789.8789.5.0.dta	5	5538.73	GNPEQTPVLKPEEEAPAPEVGASKPEGIDSR(24)-PETLHPGRPQPPAEEELCSGK(2)	5538.71	Carbamidomethyl[C](52)	1	0.11452	0.021821	3.93973	1	1
	8	20200910_F1_UM2_Lukas006_SA_sMAC_DMTMM_1_3.8768.8768.6.0.dta	6	5538.72	GNPEQTPVLKPEEEAPAPEVGASKPEGIDSR(24)-PETLHPGRPQPPAEEELCSGK(2)	5538.71	Carbamidomethyl[C](52)	1	0.151833	0.016909	3.05288	1	1
	9	20200913_F1_UM2_Lukas006_SA_sMAC_DMTMM_3_3.7974.7974.6.0.dta	6	4116.1	GNPEQTPVLKPEEEAPAPEVGASKPEGIDSR(24)-PETLHPGR(2)	4116.06	null	1	0.00727616	0.04094	9.9464	1	1
	10	20200910_F1_UM2_Lukas006_SA_sMAC_DMTMM_2_3.8086.8086.6.0.dta	6	4116.1	GNPEQTPVLKPEEEAPAPEVGASKPEGIDSR(24)-PETLHPGR(2)	4116.06	null	1	0.026044	0.041024	9.96681	1	1
	11	20200910_F1_UM2_Lukas006_SA_sMAC_DMTMM_2_3.12539.12539.5.0.dta	5	6573.25	GNPEQTPVLKPEEEAPAPEVGASKPEGIDSR(24)-PETLHPGRPQPPAEEELCSGKPFDAFTDLK(2)	6573.22	Carbamidomethyl[C](52)	1	0.0140842	0.036997	5.62845	1	1
	12	20200913_F1_UM2_Lukas006_SA_sMAC_DMTMM_3_3.12550.12550.4.0.dta	4	6573.26	GNPEQTPVLKPEEEAPAPEVGASKPEGIDSR(24)-PETLHPGRPQPPAEEELCSGKPFDAFTDLK(2)	6573.22	Carbamidomethyl[C](52)	1	0.0183899	0.043091	6.55554	1	1
	13	20200910_F1_UM2_Lukas006_SA_sMAC_DMTMM_2_3.12540.12540.4.0.dta	4	6573.24	GNPEQTPVLKPEEEAPAPEVGASKPEGIDSR(24)-PETLHPGRPQPPAEEELCSGKPFDAFTDLK(2)	6573.22	Carbamidomethyl[C](52)	1	0.0202445	0.028861	4.3907	1	1
	14	20200910_F1_UM2_Lukas006_SA_sMAC_DMTMM_1_3.12769.12769.5.0.dta	5	6573.24	GNPEQTPVLKPEEEAPAPEVGASKPEGIDSR(24)-PETLHPGRPQPPAEEELCSGKPFDAFTDLK(2)	6573.22	Carbamidomethyl[C](52)	1	0.0342632	0.026466	4.02634	1	1
	15	20200910_F1_UM2_Lukas006_SA_sMAC_DMTMM_1_3.12504.12504.5.0.dta	5	6573.25	GNPEQTPVLKPEEEAPAPEVGASKPEGIDSR(24)-PETLHPGRPQPPAEEELCSGKPFDAFTDLK(2)	6573.22	Carbamidomethyl[C](52)	1	0.0386114	0.033331	5.07073	1	1
	16	20200910_F1_UM2_Lukas006_SA_sMAC_DMTMM_2_3.12726.12726.5.0.dta	5	6573.25	GNPEQTPVLKPEEEAPAPEVGASKPEGIDSR(24)-PETLHPGRPQPPAEEELCSGKPFDAFTDLK(2)	6573.22	Carbamidomethyl[C](52)	1	0.0406612	0.029904	4.54937	1	1
	17	20200910_F1_UM2_Lukas006_SA_sMAC_DMTMM_1_3.12562.12562.4.0.dta	4	6573.25	GNPEQTPVLKPEEEAPAPEVGASKPEGIDSR(24)-PETLHPGRPQPPAEEELCSGKPFDAFTDLK(2)	6573.22	Carbamidomethyl[C](52)	1	0.0450623	0.032622	4.96287	1	1
	18	20200913_F1_UM2_Lukas006_SA_sMAC_DMTMM_3_3.12488.12488.4.0.dta	4	6573.26	GNPEQTPVLKPEEEAPAPEVGASKPEGIDSR(24)-PETLHPGRPQPPAEEELCSGKPFDAFTDLK(2)	6573.22	Carbamidomethyl[C](52)	1	0.0511019	0.045399	6.90667	1	1
	19	20200910_F1_UM2_Lukas006_SA_sMAC_DMTMM_1_3.12787.12787.6.0.dta	6	6573.25	GNPEQTPVLKPEEEAPAPEVGASKPEGIDSR(24)-PETLHPGRPQPPAEEELCSGKPFDAFTDLK(2)	6573.22	Carbamidomethyl[C](52)	1	0.075394	0.032497	4.94385	1	1
	20	20200910_F1_UM2_Lukas006_SA_sMAC_DMTMM_1_3.12635.12635.5.0.dta	5	6573.25	GNPEQTPVLKPEEEAPAPEVGASKPEGIDSR(24)-PETLHPGRPQPPAEEELCSGKPFDAFTDLK(2)	6573.22	Carbamidomethyl[C](52)	1	0.0966128	0.032299	4.91373	1	1
7	sp|P10909|CLUS_HUMAN (65)-sp|P10909|CLUS_HUMAN (72)	3	13
	1	20200913_F1_UM2_Lukas006_SA_sMAC_DMTMM_3_3.2573.2573.3.0.dta	3	2020.06	KKEDALDETR(8)-ESETKLK(5)	2020.06	null	1	6.32501e-05	0.008771	4.34196	1	1
	2	20200910_F1_UM2_Lukas006_SA_sMAC_DMTMM_1_3.2791.2791.3.0.dta	3	2020.06	KKEDALDETR(8)-ESETKLK(5)	2020.06	null	1	0.00171689	0.005694	2.81873	1	1
	3	20200910_F1_UM2_Lukas006_SA_sMAC_DMTMM_2_3.2809.2809.3.0.dta	3	2020.06	KKEDALDETR(8)-ESETKLK(5)	2020.06	null	1	0.0794839	0.006231	3.08457	1	1
	4	20200910_F1_UM2_Lukas006_SA_sMAC_DMTMM_2_3.2823.2823.4.0.dta	4	2020.06	KKEDALDETR(8)-ESETKLK(5)	2020.06	null	1	0.0941547	0.008585	4.24988	1	1
	5	20200913_F1_UM2_Lukas006_SA_sMAC_DMTMM_3_3.2572.2572.4.0.dta	4	2020.07	KKEDALDETR(8)-ESETKLK(5)	2020.06	null	1	0.0966023	0.011152	5.52064	1	1
	6	20200913_F1_UM2_Lukas006_SA_sMAC_DMTMM_3_3.2566.2566.5.0.dta	5	2020.07	KKEDALDETR(8)-ESETKLK(5)	2020.06	null	1	0.321068	0.010188	5.04343	1	1
	7	20200910_F1_UM2_Lukas006_SA_sMAC_DMTMM_1_3.2801.2801.4.0.dta	4	2020.06	KKEDALDETR(8)-ESETKLK(5)	2020.06	null	1	0.765862	0.007817	3.8697	1	1
	8	20200910_F1_UM2_Lukas006_SA_sMAC_DMTMM_2_3.3285.3285.3.0.dta	3	1891.97	KEDALDETR(7)-ESETKLK(5)	1891.96	null	1	8.03812e-05	0.005709	3.0175	1	1
	9	20200913_F1_UM2_Lukas006_SA_sMAC_DMTMM_3_3.3058.3058.3.0.dta	3	1891.97	KEDALDETR(7)-ESETKLK(5)	1891.96	null	1	0.000114243	0.00844	4.46098	1	1
	10	20200910_F1_UM2_Lukas006_SA_sMAC_DMTMM_1_3.3268.3268.3.0.dta	3	1891.97	KEDALDETR(7)-ESETKLK(5)	1891.96	null	1	0.275868	0.006457	3.41286	1	1
	11	20200913_F1_UM2_Lukas006_SA_sMAC_DMTMM_3_3.3875.3875.3.0.dta	3	1763.87	EDALDETR(6)-ESETKLK(5)	1763.87	null	1	0.0192775	0.008071	4.57575	1	1
	12	20200910_F1_UM2_Lukas006_SA_sMAC_DMTMM_1_3.4060.4060.3.0.dta	3	1763.87	EDALDETR(6)-ESETKLK(5)	1763.87	null	1	0.0748098	0.005107	2.89534	1	1
	13	20200910_F1_UM2_Lukas006_SA_sMAC_DMTMM_2_3.4051.4051.3.0.dta	3	1763.87	EDALDETR(6)-ESETKLK(5)	1763.87	null	1	0.282769	0.005189	2.94183	1	1
8	sp|P10909|CLUS_HUMAN (65)-sp|P10909|CLUS_HUMAN (300)	3	9
	1	20200913_F1_UM2_Lukas006_SA_sMAC_DMTMM_3_3.9077.9077.3.0.dta	3	2961.44	EDALDETR(6)-EILSVDCSTNNPSQAKLR(16)	2961.42	Carbamidomethyl[C](7)	1	0.000253362	0.017971	6.06837	1	1
	2	20200910_F1_UM2_Lukas006_SA_sMAC_DMTMM_2_3.9177.9177.3.0.dta	3	2961.44	EDALDETR(6)-EILSVDCSTNNPSQAKLR(16)	2961.42	Carbamidomethyl[C](7)	1	0.00110675	0.016636	5.61757	1	1
	3	20200910_F1_UM2_Lukas006_SA_sMAC_DMTMM_1_3.9175.9175.3.0.dta	3	2961.43	EDALDETR(6)-EILSVDCSTNNPSQAKLR(16)	2961.42	Carbamidomethyl[C](7)	1	0.00173249	0.012672	4.27903	1	1
	4	20200910_F1_UM2_Lukas006_SA_sMAC_DMTMM_2_3.9187.9187.4.0.dta	4	2961.44	EDALDETR(6)-EILSVDCSTNNPSQAKLR(16)	2961.42	Carbamidomethyl[C](7)	1	0.00461683	0.013986	4.72273	1	1
	5	20200913_F1_UM2_Lukas006_SA_sMAC_DMTMM_3_3.9069.9069.4.0.dta	4	2961.44	EDALDETR(6)-EILSVDCSTNNPSQAKLR(16)	2961.42	Carbamidomethyl[C](7)	1	0.00511515	0.017604	5.94444	1	1
	6	20200910_F1_UM2_Lukas006_SA_sMAC_DMTMM_1_3.9184.9184.4.1.dta	4	2961.43	EDALDETR(6)-EILSVDCSTNNPSQAKLR(16)	2961.42	Carbamidomethyl[C](7)	1	0.0508754	0.013153	4.44145	1	1
	7	20200913_F1_UM2_Lukas006_SA_sMAC_DMTMM_3_3.9075.9075.4.0.dta	4	2961.44	EDALDETR(6)-EILSVDCSTNNPSQAKLR(16)	2961.42	Carbamidomethyl[C](7)	1	0.11982	0.017604	5.94444	1	1
	8	20200910_F1_UM2_Lukas006_SA_sMAC_DMTMM_2_3.7130.7130.5.0.dta	5	3217.63	KKEDALDETR(8)-EILSVDCSTNNPSQAKLR(16)	3217.61	Carbamidomethyl[C](7)	1	0.0266141	0.013772	4.28019	1	1
	9	20200910_F1_UM2_Lukas006_SA_sMAC_DMTMM_1_3.7950.7950.3.0.dta	3	3089.53	KEDALDETR(7)-EILSVDCSTNNPSQAKLR(16)	3089.52	Carbamidomethyl[C](7)	1	0.109054	0.011707	3.78927	1	1
9	sp|P10909|CLUS_HUMAN (57)-sp|P10909|CLUS_HUMAN (60)	3	7
	1	20200913_F1_UM2_Lukas006_SA_sMAC_DMTMM_3_3.9833.9833.4.1.dta	4	2303.22	TLLSNLEEAKKK(11)-EDALDETR(1)	2303.21	null	1	0.000260406	0.013583	5.89743	1	1
	2	20200910_F1_UM2_Lukas006_SA_sMAC_DMTMM_2_3.8747.8747.4.0.dta	4	2431.31	TLLSNLEEAKKK(11)-KEDALDETR(2)	2431.3	null	1	0.00064234	0.009437	3.88146	1	1
	3	20200910_F1_UM2_Lukas006_SA_sMAC_DMTMM_1_3.8740.8740.5.0.dta	5	2431.31	TLLSNLEEAKKK(11)-KEDALDETR(2)	2431.3	null	1	0.0177945	0.008546	3.51499	1	1
	4	20200913_F1_UM2_Lukas006_SA_sMAC_DMTMM_3_3.7545.7545.5.0.dta	5	2559.41	TLLSNLEEAKKK(11)-KKEDALDETR(3)	2559.4	null	1	0.0256657	0.012495	4.88201	1	1
	5	20200910_F1_UM2_Lukas006_SA_sMAC_DMTMM_2_3.7661.7661.4.2.dta	4	2559.41	TLLSNLEEAKKK(11)-KKEDALDETR(3)	2559.4	null	1	0.0767873	0.00955	3.73135	1	1
	6	20200910_F1_UM2_Lukas006_SA_sMAC_DMTMM_1_3.7658.7658.4.0.dta	4	2559.41	TLLSNLEEAKKK(11)-KKEDALDETR(3)	2559.4	null	1	0.169564	0.008906	3.47972	1	1
	7	20200910_F1_UM2_Lukas006_SA_sMAC_DMTMM_1_3.7659.7659.3.1.dta	3	2559.41	TLLSNLEEAKKK(11)-KKEDALDETR(3)	2559.4	null	1	0.382244	0.007933	3.09956	1	1
10	sp|P02748|CO9_HUMAN (74)-sp|P02748|CO9_HUMAN (464)	3	65
	1	20200910_F1_UM2_Lukas006_SA_sMAC_DMTMM_2_3.5424.5424.4.0.dta	4	3769.56	QCVPTEPCEDAEDDCGNDFQCSTGR(9)-MKNAHLK(2)	3769.54	Carbamidomethyl[C](2);Carbamidomethyl[C](8);Carbamidomethyl[C](15);Carbamidomethyl[C](21)	1	0.000330247	0.018515	4.91174	1	1
	2	20200913_F1_UM2_Lukas006_SA_sMAC_DMTMM_3_3.5287.5287.4.0.dta	4	3769.57	QCVPTEPCEDAEDDCGNDFQCSTGR(9)-MKNAHLK(2)	3769.54	Carbamidomethyl[C](2);Carbamidomethyl[C](8);Carbamidomethyl[C](15);Carbamidomethyl[C](21)	1	0.000400398	0.025236	6.69472	1	1
	3	20200910_F1_UM2_Lukas006_SA_sMAC_DMTMM_2_3.5567.5567.3.0.dta	3	3769.56	QCVPTEPCEDAEDDCGNDFQCSTGR(9)-MKNAHLK(2)	3769.54	Carbamidomethyl[C](2);Carbamidomethyl[C](8);Carbamidomethyl[C](15);Carbamidomethyl[C](21)	1	0.000788429	0.015174	4.02543	1	1
	4	20200913_F1_UM2_Lukas006_SA_sMAC_DMTMM_3_3.5268.5268.3.0.dta	3	3769.56	QCVPTEPCEDAEDDCGNDFQCSTGR(9)-MKNAHLK(2)	3769.54	Carbamidomethyl[C](2);Carbamidomethyl[C](8);Carbamidomethyl[C](15);Carbamidomethyl[C](21)	1	0.00207419	0.02353	6.24214	1	1
	5	20200910_F1_UM2_Lukas006_SA_sMAC_DMTMM_2_3.5414.5414.5.0.dta	5	3769.57	QCVPTEPCEDAEDDCGNDFQCSTGR(9)-MKNAHLK(2)	3769.54	Carbamidomethyl[C](2);Carbamidomethyl[C](8);Carbamidomethyl[C](15);Carbamidomethyl[C](21)	1	0.00229643	0.029228	7.75373	1	1
	6	20200910_F1_UM2_Lukas006_SA_sMAC_DMTMM_2_3.6408.6408.4.3.dta	4	3769.52	QCVPTEPCEDAEDDCGNDFQCSTGR(9)-MKNAHLK(2)	3769.54	Carbamidomethyl[C](2);Carbamidomethyl[C](8);Carbamidomethyl[C](15);Carbamidomethyl[C](21)	1	0.00306435	-0.018459	-4.89688	1	1
	7	20200910_F1_UM2_Lukas006_SA_sMAC_DMTMM_2_3.5862.5862.5.1.dta	5	3769.55	QCVPTEPCEDAEDDCGNDFQCSTGR(9)-MKNAHLK(2)	3769.54	Carbamidomethyl[C](2);Carbamidomethyl[C](8);Carbamidomethyl[C](15);Carbamidomethyl[C](21)	1	0.00348058	0.013703	3.63519	1	1
	8	20200910_F1_UM2_Lukas006_SA_sMAC_DMTMM_2_3.4934.4934.3.0.dta	3	3785.54	QCVPTEPCEDAEDDCGNDFQCSTGR(9)-MKNAHLK(2)	3785.54	Carbamidomethyl[C](2);Carbamidomethyl[C](8);Carbamidomethyl[C](15);Carbamidomethyl[C](21);Oxidation[M](29)	1	0.00557429	0.008558	2.26071	1	1
	9	20200913_F1_UM2_Lukas006_SA_sMAC_DMTMM_3_3.5728.5728.4.3.dta	4	3769.56	QCVPTEPCEDAEDDCGNDFQCSTGR(9)-MKNAHLK(2)	3769.54	Carbamidomethyl[C](2);Carbamidomethyl[C](8);Carbamidomethyl[C](15);Carbamidomethyl[C](21)	1	0.00635575	0.01861	4.93694	1	1
	10	20200913_F1_UM2_Lukas006_SA_sMAC_DMTMM_3_3.4781.4781.3.0.dta	3	3785.55	QCVPTEPCEDAEDDCGNDFQCSTGR(9)-MKNAHLK(2)	3785.54	Carbamidomethyl[C](2);Carbamidomethyl[C](8);Carbamidomethyl[C](15);Carbamidomethyl[C](21);Oxidation[M](29)	1	0.00661933	0.013661	3.60874	1	1
	11	20200910_F1_UM2_Lukas006_SA_sMAC_DMTMM_2_3.5712.5712.5.1.dta	5	3769.55	QCVPTEPCEDAEDDCGNDFQCSTGR(9)-MKNAHLK(2)	3769.54	Carbamidomethyl[C](2);Carbamidomethyl[C](8);Carbamidomethyl[C](15);Carbamidomethyl[C](21)	1	0.00683731	0.012579	3.33701	1	1
	12	20200910_F1_UM2_Lukas006_SA_sMAC_DMTMM_2_3.5716.5716.4.3.dta	4	3769.55	QCVPTEPCEDAEDDCGNDFQCSTGR(9)-MKNAHLK(2)	3769.54	Carbamidomethyl[C](2);Carbamidomethyl[C](8);Carbamidomethyl[C](15);Carbamidomethyl[C](21)	1	0.00690343	0.008664	2.29842	1	1
	13	20200913_F1_UM2_Lukas006_SA_sMAC_DMTMM_3_3.4752.4752.3.0.dta	3	3785.55	QCVPTEPCEDAEDDCGNDFQCSTGR(9)-MKNAHLK(2)	3785.54	Carbamidomethyl[C](2);Carbamidomethyl[C](8);Carbamidomethyl[C](15);Carbamidomethyl[C](21);Oxidation[M](29)	1	0.00729091	0.013661	3.60874	1	1
	14	20200910_F1_UM2_Lukas006_SA_sMAC_DMTMM_2_3.5415.5415.3.0.dta	3	3769.56	QCVPTEPCEDAEDDCGNDFQCSTGR(9)-MKNAHLK(2)	3769.54	Carbamidomethyl[C](2);Carbamidomethyl[C](8);Carbamidomethyl[C](15);Carbamidomethyl[C](21)	1	0.0103822	0.017586	4.66529	1	1
	15	20200910_F1_UM2_Lukas006_SA_sMAC_DMTMM_1_3.5424.5424.4.0.dta	4	3769.56	QCVPTEPCEDAEDDCGNDFQCSTGR(9)-MKNAHLK(2)	3769.54	Carbamidomethyl[C](2);Carbamidomethyl[C](8);Carbamidomethyl[C](15);Carbamidomethyl[C](21)	1	0.0120959	0.018117	4.80616	1	1
	16	20200913_F1_UM2_Lukas006_SA_sMAC_DMTMM_3_3.4780.4780.5.0.dta	5	3785.55	QCVPTEPCEDAEDDCGNDFQCSTGR(9)-MKNAHLK(2)	3785.54	Carbamidomethyl[C](2);Carbamidomethyl[C](8);Carbamidomethyl[C](15);Carbamidomethyl[C](21);Oxidation[M](29)	1	0.0121325	0.016751	4.425	1	1
	17	20200913_F1_UM2_Lukas006_SA_sMAC_DMTMM_3_3.4905.4905.3.0.dta	3	3785.54	QCVPTEPCEDAEDDCGNDFQCSTGR(9)-MKNAHLK(2)	3785.54	Carbamidomethyl[C](2);Carbamidomethyl[C](8);Carbamidomethyl[C](15);Carbamidomethyl[C](21);Oxidation[M](29)	1	0.0152042	0.004674	1.2347	1	1
	18	20200910_F1_UM2_Lukas006_SA_sMAC_DMTMM_2_3.5093.5093.3.1.dta	3	3785.53	QCVPTEPCEDAEDDCGNDFQCSTGR(9)-MKNAHLK(2)	3785.54	Carbamidomethyl[C](2);Carbamidomethyl[C](8);Carbamidomethyl[C](15);Carbamidomethyl[C](21);Oxidation[M](29)	1	0.0157144	-0.007457	-1.96987	1	1
	19	20200913_F1_UM2_Lukas006_SA_sMAC_DMTMM_3_3.6387.6387.4.1.dta	4	3769.53	QCVPTEPCEDAEDDCGNDFQCSTGR(9)-MKNAHLK(2)	3769.54	Carbamidomethyl[C](2);Carbamidomethyl[C](8);Carbamidomethyl[C](15);Carbamidomethyl[C](21)	1	0.0178637	-0.009999	-2.65258	1	1
	20	20200913_F1_UM2_Lukas006_SA_sMAC_DMTMM_3_3.4995.4995.5.1.dta	5	3785.56	QCVPTEPCEDAEDDCGNDFQCSTGR(9)-MKNAHLK(2)	3785.54	Carbamidomethyl[C](2);Carbamidomethyl[C](8);Carbamidomethyl[C](15);Carbamidomethyl[C](21);Oxidation[M](29)	1	0.0183451	0.025245	6.66881	1	1
	21	20200913_F1_UM2_Lukas006_SA_sMAC_DMTMM_3_3.4745.4745.5.0.dta	5	3785.55	QCVPTEPCEDAEDDCGNDFQCSTGR(9)-MKNAHLK(2)	3785.54	Carbamidomethyl[C](2);Carbamidomethyl[C](8);Carbamidomethyl[C](15);Carbamidomethyl[C](21);Oxidation[M](29)	1	0.0186486	0.016946	4.47651	1	1
	22	20200913_F1_UM2_Lukas006_SA_sMAC_DMTMM_3_3.4716.4716.5.0.dta	5	3785.55	QCVPTEPCEDAEDDCGNDFQCSTGR(9)-MKNAHLK(2)	3785.54	Carbamidomethyl[C](2);Carbamidomethyl[C](8);Carbamidomethyl[C](15);Carbamidomethyl[C](21);Oxidation[M](29)	1	0.0195375	0.017216	4.54784	1	1
	23	20200910_F1_UM2_Lukas006_SA_sMAC_DMTMM_2_3.5208.5208.5.1.dta	5	3785.55	QCVPTEPCEDAEDDCGNDFQCSTGR(9)-MKNAHLK(2)	3785.54	Carbamidomethyl[C](2);Carbamidomethyl[C](8);Carbamidomethyl[C](15);Carbamidomethyl[C](21);Oxidation[M](29)	1	0.0209126	0.011527	3.04501	1	1
	24	20200913_F1_UM2_Lukas006_SA_sMAC_DMTMM_3_3.6280.6280.3.1.dta	3	3769.53	QCVPTEPCEDAEDDCGNDFQCSTGR(9)-MKNAHLK(2)	3769.54	Carbamidomethyl[C](2);Carbamidomethyl[C](8);Carbamidomethyl[C](15);Carbamidomethyl[C](21)	1	0.0234442	-0.012361	-3.27918	1	1
	25	20200910_F1_UM2_Lukas006_SA_sMAC_DMTMM_2_3.5015.5015.5.0.dta	5	3785.55	QCVPTEPCEDAEDDCGNDFQCSTGR(9)-MKNAHLK(2)	3785.54	Carbamidomethyl[C](2);Carbamidomethyl[C](8);Carbamidomethyl[C](15);Carbamidomethyl[C](21);Oxidation[M](29)	1	0.0262316	0.010293	2.71903	1	1
	26	20200913_F1_UM2_Lukas006_SA_sMAC_DMTMM_3_3.5583.5583.5.1.dta	5	3769.56	QCVPTEPCEDAEDDCGNDFQCSTGR(9)-MKNAHLK(2)	3769.54	Carbamidomethyl[C](2);Carbamidomethyl[C](8);Carbamidomethyl[C](15);Carbamidomethyl[C](21)	1	0.0272241	0.02348	6.22888	1	1
	27	20200913_F1_UM2_Lukas006_SA_sMAC_DMTMM_3_3.5026.5026.5.1.dta	5	3785.56	QCVPTEPCEDAEDDCGNDFQCSTGR(9)-MKNAHLK(2)	3785.54	Carbamidomethyl[C](2);Carbamidomethyl[C](8);Carbamidomethyl[C](15);Carbamidomethyl[C](21);Oxidation[M](29)	1	0.0335242	0.023153	6.11618	1	1
	28	20200910_F1_UM2_Lukas006_SA_sMAC_DMTMM_2_3.5230.5230.4.1.dta	4	3785.54	QCVPTEPCEDAEDDCGNDFQCSTGR(9)-MKNAHLK(2)	3785.54	Carbamidomethyl[C](2);Carbamidomethyl[C](8);Carbamidomethyl[C](15);Carbamidomethyl[C](21);Oxidation[M](29)	1	0.0343569	0.002342	0.618671	1	1
	29	20200910_F1_UM2_Lukas006_SA_sMAC_DMTMM_2_3.4901.4901.3.0.dta	3	3785.54	QCVPTEPCEDAEDDCGNDFQCSTGR(9)-MKNAHLK(2)	3785.54	Carbamidomethyl[C](2);Carbamidomethyl[C](8);Carbamidomethyl[C](15);Carbamidomethyl[C](21);Oxidation[M](29)	1	0.0357507	0.009192	2.42819	1	1
	30	20200910_F1_UM2_Lukas006_SA_sMAC_DMTMM_1_3.5414.5414.5.0.dta	5	3769.57	QCVPTEPCEDAEDDCGNDFQCSTGR(9)-MKNAHLK(2)	3769.54	Carbamidomethyl[C](2);Carbamidomethyl[C](8);Carbamidomethyl[C](15);Carbamidomethyl[C](21)	1	0.0423615	0.025553	6.77881	1	1
	31	20200910_F1_UM2_Lukas006_SA_sMAC_DMTMM_2_3.6540.6540.4.1.dta	4	3769.52	QCVPTEPCEDAEDDCGNDFQCSTGR(9)-MKNAHLK(2)	3769.54	Carbamidomethyl[C](2);Carbamidomethyl[C](8);Carbamidomethyl[C](15);Carbamidomethyl[C](21)	1	0.0433509	-0.01668	-4.42494	1	1
	32	20200913_F1_UM2_Lukas006_SA_sMAC_DMTMM_3_3.4670.4670.5.0.dta	5	3785.55	QCVPTEPCEDAEDDCGNDFQCSTGR(9)-MKNAHLK(2)	3785.54	Carbamidomethyl[C](2);Carbamidomethyl[C](8);Carbamidomethyl[C](15);Carbamidomethyl[C](21);Oxidation[M](29)	1	0.0467368	0.016195	4.27813	1	1
	33	20200913_F1_UM2_Lukas006_SA_sMAC_DMTMM_3_3.5042.5042.5.0.dta	5	3785.56	QCVPTEPCEDAEDDCGNDFQCSTGR(9)-MKNAHLK(2)	3785.54	Carbamidomethyl[C](2);Carbamidomethyl[C](8);Carbamidomethyl[C](15);Carbamidomethyl[C](21);Oxidation[M](29)	1	0.0503966	0.022428	5.92466	1	1
	34	20200910_F1_UM2_Lukas006_SA_sMAC_DMTMM_2_3.4913.4913.4.2.dta	4	3785.55	QCVPTEPCEDAEDDCGNDFQCSTGR(9)-MKNAHLK(2)	3785.54	Carbamidomethyl[C](2);Carbamidomethyl[C](8);Carbamidomethyl[C](15);Carbamidomethyl[C](21);Oxidation[M](29)	1	0.0881609	0.009964	2.63212	1	1
	35	20200910_F1_UM2_Lukas006_SA_sMAC_DMTMM_1_3.4890.4890.5.0.dta	5	3785.55	QCVPTEPCEDAEDDCGNDFQCSTGR(9)-MKNAHLK(2)	3785.54	Carbamidomethyl[C](2);Carbamidomethyl[C](8);Carbamidomethyl[C](15);Carbamidomethyl[C](21);Oxidation[M](29)	1	0.088173	0.010269	2.71269	1	1
	36	20200910_F1_UM2_Lukas006_SA_sMAC_DMTMM_2_3.5100.5100.3.1.dta	3	3785.53	QCVPTEPCEDAEDDCGNDFQCSTGR(9)-MKNAHLK(2)	3785.54	Carbamidomethyl[C](2);Carbamidomethyl[C](8);Carbamidomethyl[C](15);Carbamidomethyl[C](21);Oxidation[M](29)	1	0.0889989	-0.002293	-0.605727	1	1
	37	20200910_F1_UM2_Lukas006_SA_sMAC_DMTMM_1_3.4923.4923.3.0.dta	3	3785.54	QCVPTEPCEDAEDDCGNDFQCSTGR(9)-MKNAHLK(2)	3785.54	Carbamidomethyl[C](2);Carbamidomethyl[C](8);Carbamidomethyl[C](15);Carbamidomethyl[C](21);Oxidation[M](29)	1	0.0933856	0.006801	1.79658	1	1
	38	20200910_F1_UM2_Lukas006_SA_sMAC_DMTMM_1_3.4813.4813.5.0.dta	5	3785.55	QCVPTEPCEDAEDDCGNDFQCSTGR(9)-MKNAHLK(2)	3785.54	Carbamidomethyl[C](2);Carbamidomethyl[C](8);Carbamidomethyl[C](15);Carbamidomethyl[C](21);Oxidation[M](29)	1	0.0972255	0.011752	3.10445	1	1
	39	20200913_F1_UM2_Lukas006_SA_sMAC_DMTMM_3_3.4770.4770.4.1.dta	4	3785.55	QCVPTEPCEDAEDDCGNDFQCSTGR(9)-MKNAHLK(2)	3785.54	Carbamidomethyl[C](2);Carbamidomethyl[C](8);Carbamidomethyl[C](15);Carbamidomethyl[C](21);Oxidation[M](29)	1	0.120033	0.016968	4.48233	1	1
	40	20200910_F1_UM2_Lukas006_SA_sMAC_DMTMM_1_3.5634.5634.5.2.dta	5	3769.55	QCVPTEPCEDAEDDCGNDFQCSTGR(9)-MKNAHLK(2)	3769.54	Carbamidomethyl[C](2);Carbamidomethyl[C](8);Carbamidomethyl[C](15);Carbamidomethyl[C](21)	1	0.123783	0.014625	3.87978	1	1
	41	20200913_F1_UM2_Lukas006_SA_sMAC_DMTMM_3_3.4977.4977.4.1.dta	4	3785.55	QCVPTEPCEDAEDDCGNDFQCSTGR(9)-MKNAHLK(2)	3785.54	Carbamidomethyl[C](2);Carbamidomethyl[C](8);Carbamidomethyl[C](15);Carbamidomethyl[C](21);Oxidation[M](29)	1	0.139515	0.017143	4.52855	1	1
	42	20200913_F1_UM2_Lukas006_SA_sMAC_DMTMM_3_3.4986.4986.4.1.dta	4	3785.55	QCVPTEPCEDAEDDCGNDFQCSTGR(9)-MKNAHLK(2)	3785.54	Carbamidomethyl[C](2);Carbamidomethyl[C](8);Carbamidomethyl[C](15);Carbamidomethyl[C](21);Oxidation[M](29)	1	0.142303	0.017331	4.57822	1	1
	43	20200910_F1_UM2_Lukas006_SA_sMAC_DMTMM_1_3.5114.5114.5.1.dta	5	3785.55	QCVPTEPCEDAEDDCGNDFQCSTGR(9)-MKNAHLK(2)	3785.54	Carbamidomethyl[C](2);Carbamidomethyl[C](8);Carbamidomethyl[C](15);Carbamidomethyl[C](21);Oxidation[M](29)	1	0.143831	0.012641	3.33929	1	1
	44	20200910_F1_UM2_Lukas006_SA_sMAC_DMTMM_2_3.5156.5156.5.0.dta	5	3785.55	QCVPTEPCEDAEDDCGNDFQCSTGR(9)-MKNAHLK(2)	3785.54	Carbamidomethyl[C](2);Carbamidomethyl[C](8);Carbamidomethyl[C](15);Carbamidomethyl[C](21);Oxidation[M](29)	1	0.146448	0.014369	3.79576	1	1
	45	20200910_F1_UM2_Lukas006_SA_sMAC_DMTMM_1_3.4908.4908.4.0.dta	4	3785.54	QCVPTEPCEDAEDDCGNDFQCSTGR(9)-MKNAHLK(2)	3785.54	Carbamidomethyl[C](2);Carbamidomethyl[C](8);Carbamidomethyl[C](15);Carbamidomethyl[C](21);Oxidation[M](29)	1	0.160676	0.008756	2.31302	1	1
	46	20200910_F1_UM2_Lukas006_SA_sMAC_DMTMM_1_3.5075.5075.4.0.dta	4	3785.55	QCVPTEPCEDAEDDCGNDFQCSTGR(9)-MKNAHLK(2)	3785.54	Carbamidomethyl[C](2);Carbamidomethyl[C](8);Carbamidomethyl[C](15);Carbamidomethyl[C](21);Oxidation[M](29)	1	0.179548	0.014726	3.89007	1	1
	47	20200910_F1_UM2_Lukas006_SA_sMAC_DMTMM_1_3.5190.5190.4.0.dta	4	3785.54	QCVPTEPCEDAEDDCGNDFQCSTGR(9)-MKNAHLK(2)	3785.54	Carbamidomethyl[C](2);Carbamidomethyl[C](8);Carbamidomethyl[C](15);Carbamidomethyl[C](21);Oxidation[M](29)	1	0.236245	0.002404	0.635049	1	1
	48	20200910_F1_UM2_Lukas006_SA_sMAC_DMTMM_1_3.5416.5416.3.0.dta	3	3769.56	QCVPTEPCEDAEDDCGNDFQCSTGR(9)-MKNAHLK(2)	3769.54	Carbamidomethyl[C](2);Carbamidomethyl[C](8);Carbamidomethyl[C](15);Carbamidomethyl[C](21)	1	0.242273	0.015875	4.21139	1	1
	49	20200913_F1_UM2_Lukas006_SA_sMAC_DMTMM_3_3.5226.5226.4.2.dta	4	3785.56	QCVPTEPCEDAEDDCGNDFQCSTGR(9)-MKNAHLK(2)	3785.54	Carbamidomethyl[C](2);Carbamidomethyl[C](8);Carbamidomethyl[C](15);Carbamidomethyl[C](21);Oxidation[M](29)	1	0.262431	0.020854	5.50886	1	1
	50	20200913_F1_UM2_Lukas006_SA_sMAC_DMTMM_3_3.4741.4741.3.0.dta	3	3785.55	QCVPTEPCEDAEDDCGNDFQCSTGR(9)-MKNAHLK(2)	3785.54	Carbamidomethyl[C](2);Carbamidomethyl[C](8);Carbamidomethyl[C](15);Carbamidomethyl[C](21);Oxidation[M](29)	1	0.320057	0.014402	3.80448	1	1
	51	20200910_F1_UM2_Lukas006_SA_sMAC_DMTMM_2_3.5216.5216.3.0.dta	3	3785.54	QCVPTEPCEDAEDDCGNDFQCSTGR(9)-MKNAHLK(2)	3785.54	Carbamidomethyl[C](2);Carbamidomethyl[C](8);Carbamidomethyl[C](15);Carbamidomethyl[C](21);Oxidation[M](29)	1	0.76203	0.005904	1.55962	1	1
	52	20200910_F1_UM2_Lukas006_SA_sMAC_DMTMM_2_3.4771.4771.3.0.dta	3	3925.65	RQCVPTEPCEDAEDDCGNDFQCSTGR(10)-MKNAHLK(2)	3925.64	Carbamidomethyl[C](3);Carbamidomethyl[C](9);Carbamidomethyl[C](16);Carbamidomethyl[C](22)	1	0.00141561	0.00689	1.75513	1	1
	53	20200910_F1_UM2_Lukas006_SA_sMAC_DMTMM_2_3.4770.4770.6.0.dta	6	3925.66	RQCVPTEPCEDAEDDCGNDFQCSTGR(10)-MKNAHLK(2)	3925.64	Carbamidomethyl[C](3);Carbamidomethyl[C](9);Carbamidomethyl[C](16);Carbamidomethyl[C](22)	1	0.00153255	0.014484	3.68959	1	1
	54	20200913_F1_UM2_Lukas006_SA_sMAC_DMTMM_3_3.4630.4630.5.0.dta	5	3925.66	RQCVPTEPCEDAEDDCGNDFQCSTGR(10)-MKNAHLK(2)	3925.64	Carbamidomethyl[C](3);Carbamidomethyl[C](9);Carbamidomethyl[C](16);Carbamidomethyl[C](22)	1	0.00379817	0.015321	3.9028	1	1
	55	20200913_F1_UM2_Lukas006_SA_sMAC_DMTMM_3_3.4145.4145.5.0.dta	5	3941.67	RQCVPTEPCEDAEDDCGNDFQCSTGR(10)-MKNAHLK(2)	3941.64	Carbamidomethyl[C](3);Carbamidomethyl[C](9);Carbamidomethyl[C](16);Carbamidomethyl[C](22);Oxidation[M](30)	1	0.00575543	0.029772	7.55321	1	1
	56	20200913_F1_UM2_Lukas006_SA_sMAC_DMTMM_3_3.4133.4133.5.0.dta	5	3941.67	RQCVPTEPCEDAEDDCGNDFQCSTGR(10)-MKNAHLK(2)	3941.64	Carbamidomethyl[C](3);Carbamidomethyl[C](9);Carbamidomethyl[C](16);Carbamidomethyl[C](22);Oxidation[M](30)	1	0.00626869	0.030084	7.63236	1	1
	57	20200910_F1_UM2_Lukas006_SA_sMAC_DMTMM_1_3.4776.4776.4.0.dta	4	3925.65	RQCVPTEPCEDAEDDCGNDFQCSTGR(10)-MKNAHLK(2)	3925.64	Carbamidomethyl[C](3);Carbamidomethyl[C](9);Carbamidomethyl[C](16);Carbamidomethyl[C](22)	1	0.00978511	0.009482	2.4154	1	1
	58	20200910_F1_UM2_Lukas006_SA_sMAC_DMTMM_1_3.4770.4770.4.0.dta	4	3925.65	RQCVPTEPCEDAEDDCGNDFQCSTGR(10)-MKNAHLK(2)	3925.64	Carbamidomethyl[C](3);Carbamidomethyl[C](9);Carbamidomethyl[C](16);Carbamidomethyl[C](22)	1	0.0132862	0.009482	2.4154	1	1
	59	20200913_F1_UM2_Lukas006_SA_sMAC_DMTMM_3_3.4619.4619.6.1.dta	6	3925.66	RQCVPTEPCEDAEDDCGNDFQCSTGR(10)-MKNAHLK(2)	3925.64	Carbamidomethyl[C](3);Carbamidomethyl[C](9);Carbamidomethyl[C](16);Carbamidomethyl[C](22)	1	0.0347724	0.018861	4.80457	1	1
	60	20200910_F1_UM2_Lukas006_SA_sMAC_DMTMM_1_3.4284.4284.5.0.dta	5	3941.65	RQCVPTEPCEDAEDDCGNDFQCSTGR(10)-MKNAHLK(2)	3941.64	Carbamidomethyl[C](3);Carbamidomethyl[C](9);Carbamidomethyl[C](16);Carbamidomethyl[C](22);Oxidation[M](30)	1	0.0378336	0.017309	4.39132	1	1
	61	20200913_F1_UM2_Lukas006_SA_sMAC_DMTMM_3_3.4477.4477.6.2.dta	6	3925.66	RQCVPTEPCEDAEDDCGNDFQCSTGR(10)-MKNAHLK(2)	3925.64	Carbamidomethyl[C](3);Carbamidomethyl[C](9);Carbamidomethyl[C](16);Carbamidomethyl[C](22)	1	0.0712828	0.018463	4.70318	1	1
	62	20200910_F1_UM2_Lukas006_SA_sMAC_DMTMM_1_3.4646.4646.6.3.dta	6	3925.65	RQCVPTEPCEDAEDDCGNDFQCSTGR(10)-MKNAHLK(2)	3925.64	Carbamidomethyl[C](3);Carbamidomethyl[C](9);Carbamidomethyl[C](16);Carbamidomethyl[C](22)	1	0.108854	0.008188	2.08577	1	1
	63	20200910_F1_UM2_Lukas006_SA_sMAC_DMTMM_1_3.6295.6295.3.0.dta	3	3941.63	RQCVPTEPCEDAEDDCGNDFQCSTGR(10)-MKNAHLK(2)	3941.64	Carbamidomethyl[C](3);Carbamidomethyl[C](9);Carbamidomethyl[C](16);Carbamidomethyl[C](22);Oxidation[M](30)	1	0.309297	-0.010896	-2.76433	1	1
	64	20200910_F1_UM2_Lukas006_SA_sMAC_DMTMM_2_3.6570.6570.4.1.dta	4	3941.62	RQCVPTEPCEDAEDDCGNDFQCSTGR(10)-MKNAHLK(2)	3941.64	Carbamidomethyl[C](3);Carbamidomethyl[C](9);Carbamidomethyl[C](16);Carbamidomethyl[C](22);Oxidation[M](30)	1	0.374938	-0.014689	-3.72662	1	1
	65	20200910_F1_UM2_Lukas006_SA_sMAC_DMTMM_1_3.4500.4500.5.0.dta	5	3897.64	QCVPTEPCEDAEDDCGNDFQCSTGR(9)-MKNAHLKK(2)	3897.64	Carbamidomethyl[C](2);Carbamidomethyl[C](8);Carbamidomethyl[C](15);Carbamidomethyl[C](21)	1	0.383838	0.009782	2.50973	1	1
11	sp|P13671|CO6_HUMAN (417)-sp|P13671|CO6_HUMAN (438)	2	7
	1	20200913_F1_UM2_Lukas006_SA_sMAC_DMTMM_3_3.11094.11094.3.0.dta	3	3195.54	HEGSFIQGAEK(10)-SEYGAALAWEKGSSGLEEK(11)	3195.52	null	1	5.08819e-12	0.015637	4.89341	1	1
	2	20200910_F1_UM2_Lukas006_SA_sMAC_DMTMM_2_3.11155.11155.3.0.dta	3	3195.54	HEGSFIQGAEK(10)-SEYGAALAWEKGSSGLEEK(11)	3195.52	null	1	1.25037e-11	0.012355	3.86635	1	1
	3	20200913_F1_UM2_Lukas006_SA_sMAC_DMTMM_3_3.11063.11063.4.0.dta	4	3195.54	HEGSFIQGAEK(10)-SEYGAALAWEKGSSGLEEK(11)	3195.52	null	1	1.52502e-05	0.014373	4.49786	1	1
	4	20200910_F1_UM2_Lukas006_SA_sMAC_DMTMM_2_3.11148.11148.4.0.dta	4	3195.54	HEGSFIQGAEK(10)-SEYGAALAWEKGSSGLEEK(11)	3195.52	null	1	2.84851e-05	0.012297	3.8482	1	1
	5	20200910_F1_UM2_Lukas006_SA_sMAC_DMTMM_1_3.11157.11157.3.0.dta	3	3195.53	HEGSFIQGAEK(10)-SEYGAALAWEKGSSGLEEK(11)	3195.52	null	1	0.000919785	0.012051	3.77121	1	1
	6	20200910_F1_UM2_Lukas006_SA_sMAC_DMTMM_1_3.11156.11156.4.1.dta	4	3195.53	HEGSFIQGAEK(10)-SEYGAALAWEKGSSGLEEK(11)	3195.52	null	1	0.00161304	0.011658	3.64823	1	1
	7	20200910_F1_UM2_Lukas006_SA_sMAC_DMTMM_1_3.10383.10383.4.1.dta	4	3652.79	LSEKHEGSFIQGAEK(14)-SEYGAALAWEKGSSGLEEK(11)	3652.78	null	1	0.000541785	0.013633	3.73223	1	1
12	sp|P10909|CLUS_HUMAN (1)-sp|P10909|CLUS_HUMAN (53)	2	2
	1	20200913_F1_UM2_Lukas006_SA_sMAC_DMTMM_3_3.12222.12222.3.0.dta	3	3108.48	DQTVSDNELQEMSNQGSK(1)-TLLSNLEEAK(7)	3108.46	null	1	4.79161e-09	0.014298	4.5997	1	1
	2	20200910_F1_UM2_Lukas006_SA_sMAC_DMTMM_2_3.10877.10877.4.1.dta	4	3236.57	DQTVSDNELQEMSNQGSK(1)-KTLLSNLEEAK(8)	3236.56	null	1	1.96208e-05	0.009783	3.02265	1	1
13	sp|P13671|CO6_HUMAN (221)-sp|P13671|CO6_HUMAN (300)	2	19
	1	20200910_F1_UM2_Lukas006_SA_sMAC_DMTMM_2_3.17646.17646.3.0.dta	3	3350.73	VPANLENVGFEVQTAEDDLK(11)-VMKVLDFTTK(3)	3350.72	null	1	5.21357e-09	0.010307	3.07606	1	1
	2	20200913_F1_UM2_Lukas006_SA_sMAC_DMTMM_3_3.17504.17504.3.0.dta	3	3350.73	VPANLENVGFEVQTAEDDLK(11)-VMKVLDFTTK(3)	3350.72	null	1	2.21462e-08	0.014481	4.32176	1	1
	3	20200910_F1_UM2_Lukas006_SA_sMAC_DMTMM_2_3.17644.17644.4.0.dta	4	3350.73	VPANLENVGFEVQTAEDDLK(11)-VMKVLDFTTK(3)	3350.72	null	1	8.71879e-08	0.012112	3.61475	1	1
	4	20200913_F1_UM2_Lukas006_SA_sMAC_DMTMM_3_3.17503.17503.4.0.dta	4	3350.73	VPANLENVGFEVQTAEDDLK(11)-VMKVLDFTTK(3)	3350.72	null	1	1.20719e-07	0.015025	4.48411	1	1
	5	20200913_F1_UM2_Lukas006_SA_sMAC_DMTMM_3_3.17495.17495.4.0.dta	4	3350.73	VPANLENVGFEVQTAEDDLK(11)-VMKVLDFTTK(3)	3350.72	null	1	2.93408e-07	0.014931	4.45606	1	1
	6	20200910_F1_UM2_Lukas006_SA_sMAC_DMTMM_2_3.17634.17634.4.0.dta	4	3350.73	VPANLENVGFEVQTAEDDLK(11)-VMKVLDFTTK(3)	3350.72	null	1	6.30155e-07	0.011993	3.57923	1	1
	7	20200910_F1_UM2_Lukas006_SA_sMAC_DMTMM_1_3.17550.17550.4.0.dta	4	3350.73	VPANLENVGFEVQTAEDDLK(11)-VMKVLDFTTK(3)	3350.72	null	1	0.000279134	0.010769	3.21394	1	1
	8	20200910_F1_UM2_Lukas006_SA_sMAC_DMTMM_1_3.17542.17542.3.0.dta	3	3350.73	VPANLENVGFEVQTAEDDLK(11)-VMKVLDFTTK(3)	3350.72	null	1	0.000292329	0.010356	3.09068	1	1
	9	20200910_F1_UM2_Lukas006_SA_sMAC_DMTMM_2_3.17628.17628.4.1.dta	4	3350.73	VPANLENVGFEVQTAEDDLK(11)-VMKVLDFTTK(3)	3350.72	null	1	0.0052484	0.011751	3.50701	1	1
	10	20200910_F1_UM2_Lukas006_SA_sMAC_DMTMM_1_3.17532.17532.4.1.dta	4	3350.73	VPANLENVGFEVQTAEDDLK(11)-VMKVLDFTTK(3)	3350.72	null	1	0.0303924	0.010524	3.14082	1	1
	11	20200910_F1_UM2_Lukas006_SA_sMAC_DMTMM_1_3.17524.17524.4.0.dta	4	3350.73	VPANLENVGFEVQTAEDDLK(11)-VMKVLDFTTK(3)	3350.72	null	1	0.039874	0.010524	3.14082	1	1
	12	20200913_F1_UM2_Lukas006_SA_sMAC_DMTMM_3_3.19615.19615.4.0.dta	4	4005.03	VPANLENVGFEVQTAEDDLKTDFYK(11)-VMKVLDFTTK(3)	4005.02	null	1	3.50041e-08	0.010724	2.67764	1	1
	13	20200910_F1_UM2_Lukas006_SA_sMAC_DMTMM_2_3.19800.19800.4.0.dta	4	4005.02	VPANLENVGFEVQTAEDDLKTDFYK(11)-VMKVLDFTTK(3)	4005.02	null	1	1.82558e-07	0.003973	0.992005	1	1
	14	20200910_F1_UM2_Lukas006_SA_sMAC_DMTMM_2_3.19795.19795.5.0.dta	5	4005.03	VPANLENVGFEVQTAEDDLKTDFYK(11)-VMKVLDFTTK(3)	4005.02	null	1	5.79384e-07	0.008508	2.12433	1	1
	15	20200913_F1_UM2_Lukas006_SA_sMAC_DMTMM_3_3.19624.19624.5.0.dta	5	4005.03	VPANLENVGFEVQTAEDDLKTDFYK(11)-VMKVLDFTTK(3)	4005.02	null	1	1.72256e-06	0.011951	2.984	1	1
	16	20200913_F1_UM2_Lukas006_SA_sMAC_DMTMM_3_3.19611.19611.5.0.dta	5	4005.03	VPANLENVGFEVQTAEDDLKTDFYK(11)-VMKVLDFTTK(3)	4005.02	null	1	2.22534e-06	0.011951	2.984	1	1
	17	20200910_F1_UM2_Lukas006_SA_sMAC_DMTMM_2_3.19828.19828.5.0.dta	5	4005.03	VPANLENVGFEVQTAEDDLKTDFYK(11)-VMKVLDFTTK(3)	4005.02	null	1	5.32389e-06	0.008508	2.12433	1	1
	18	20200910_F1_UM2_Lukas006_SA_sMAC_DMTMM_1_3.19663.19663.5.0.dta	5	4005.03	VPANLENVGFEVQTAEDDLKTDFYK(11)-VMKVLDFTTK(3)	4005.02	null	1	0.00101992	0.009875	2.46566	1	1
	19	20200910_F1_UM2_Lukas006_SA_sMAC_DMTMM_1_3.19665.19665.4.2.dta	4	4005.03	VPANLENVGFEVQTAEDDLKTDFYK(11)-VMKVLDFTTK(3)	4005.02	null	1	0.0205851	0.006254	1.56154	1	1
14	sp|P13671|CO6_HUMAN (216)-sp|P13671|CO6_HUMAN (307)	2	4
	1	20200913_F1_UM2_Lukas006_SA_sMAC_DMTMM_3_3.16050.16050.3.0.dta	3	3191.66	VPANLENVGFEVQTAEDDLK(6)-VLDFTTKAK(7)	3191.65	null	1	1.27632e-08	0.017577	5.50719	1	1
	2	20200910_F1_UM2_Lukas006_SA_sMAC_DMTMM_2_3.16141.16141.3.0.dta	3	3191.66	VPANLENVGFEVQTAEDDLK(6)-VLDFTTKAK(7)	3191.65	null	1	2.08169e-08	0.012248	3.83752	1	1
	3	20200910_F1_UM2_Lukas006_SA_sMAC_DMTMM_1_3.16081.16081.3.0.dta	3	3191.66	VPANLENVGFEVQTAEDDLK(6)-VLDFTTKAK(7)	3191.65	null	1	0.0100658	0.012949	4.05715	1	1
	4	20200910_F1_UM2_Lukas006_SA_sMAC_DMTMM_2_3.19046.19046.4.1.dta	4	3845.96	VPANLENVGFEVQTAEDDLKTDFYK(6)-VLDFTTKAK(7)	3845.95	null	1	1.31076e-06	0.01287	3.34638	1	1
15	sp|P10909|CLUS_HUMAN (1)-sp|P10909|CLUS_HUMAN (65)	2	5
	1	20200910_F1_UM2_Lukas006_SA_sMAC_DMTMM_2_3.8597.8597.3.0.dta	3	2939.29	DQTVSDNELQEMSNQGSK(1)-EDALDETR(6)	2939.28	null	1	1.37517e-08	0.011611	3.95029	1	1
	2	20200913_F1_UM2_Lukas006_SA_sMAC_DMTMM_3_3.8480.8480.3.0.dta	3	2939.3	DQTVSDNELQEMSNQGSK(1)-EDALDETR(6)	2939.28	null	1	7.37931e-08	0.019142	6.51248	1	1
	3	20200910_F1_UM2_Lukas006_SA_sMAC_DMTMM_1_3.8572.8572.3.0.dta	3	2939.3	DQTVSDNELQEMSNQGSK(1)-EDALDETR(6)	2939.28	null	1	0.000250856	0.016214	5.51632	1	1
	4	20200910_F1_UM2_Lukas006_SA_sMAC_DMTMM_2_3.6413.6413.3.0.dta	3	3195.48	DQTVSDNELQEMSNQGSK(1)-KKEDALDETR(8)	3195.47	null	1	2.99635e-07	0.005198	1.62668	1	1
	5	20200910_F1_UM2_Lukas006_SA_sMAC_DMTMM_1_3.6423.6423.3.0.dta	3	3195.48	DQTVSDNELQEMSNQGSK(1)-KKEDALDETR(8)	3195.47	null	1	4.42378e-07	0.006572	2.05666	1	1
16	sp|P10909|CLUS_HUMAN (65)-sp|P10909|CLUS_HUMAN (318)	2	6
	1	20200913_F1_UM2_Lukas006_SA_sMAC_DMTMM_3_3.5194.5194.4.0.dta	4	2093.14	KKEDALDETR(8)-KYNELLK(1)	2093.12	null	1	1.94251e-08	0.011802	5.63846	1	1
	2	20200910_F1_UM2_Lukas006_SA_sMAC_DMTMM_1_3.5364.5364.4.0.dta	4	2093.13	KKEDALDETR(8)-KYNELLK(1)	2093.12	null	1	0.000110528	0.008506	4.06378	1	1
	3	20200910_F1_UM2_Lukas006_SA_sMAC_DMTMM_1_3.5356.5356.3.0.dta	3	2093.13	KKEDALDETR(8)-KYNELLK(1)	2093.12	null	1	0.0270641	0.007923	3.78525	1	1
	4	20200910_F1_UM2_Lukas006_SA_sMAC_DMTMM_2_3.5314.5314.3.0.dta	3	2093.13	KKEDALDETR(8)-KYNELLK(1)	2093.12	null	1	0.0465615	0.005321	2.54213	1	1
	5	20200910_F1_UM2_Lukas006_SA_sMAC_DMTMM_2_3.7833.7833.3.0.dta	3	1836.94	EDALDETR(6)-KYNELLK(1)	1836.93	null	1	7.63769e-07	0.006405	3.48679	1	1
	6	20200910_F1_UM2_Lukas006_SA_sMAC_DMTMM_1_3.7836.7836.3.0.dta	3	1836.94	EDALDETR(6)-KYNELLK(1)	1836.93	null	1	0.000161465	0.007593	4.13352	1	1
17	sp|P01031|CO5_HUMAN (1560)-sp|P01031|CO5_HUMAN (1579)	2	8
	1	20200910_F1_UM2_Lukas006_SA_sMAC_DMTMM_2_3.14563.14563.4.0.dta	4	2946.58	YKATLLDIYK(2)-TGEAVAEKDSEITFIK(11)	2946.57	null	1	2.9197e-08	0.009812	3.32997	1	1
	2	20200910_F1_UM2_Lukas006_SA_sMAC_DMTMM_1_3.14542.14542.4.0.dta	4	2946.58	YKATLLDIYK(2)-TGEAVAEKDSEITFIK(11)	2946.57	null	1	0.000523589	0.006431	2.18254	1	1
	3	20200910_F1_UM2_Lukas006_SA_sMAC_DMTMM_2_3.16371.16371.4.0.dta	4	2161.19	YKATLLDIYK(2)-DSEITFIK(3)	2161.18	null	1	3.00595e-05	0.008895	4.11581	1	1
	4	20200913_F1_UM2_Lukas006_SA_sMAC_DMTMM_3_3.16231.16231.4.0.dta	4	2161.19	YKATLLDIYK(2)-DSEITFIK(3)	2161.18	null	1	9.53911e-05	0.013272	6.14109	1	1
	5	20200913_F1_UM2_Lukas006_SA_sMAC_DMTMM_3_3.16228.16228.3.0.dta	3	2161.19	YKATLLDIYK(2)-DSEITFIK(3)	2161.18	null	1	0.00069727	0.011964	5.53587	1	1
	6	20200910_F1_UM2_Lukas006_SA_sMAC_DMTMM_2_3.16353.16353.3.0.dta	3	2161.19	YKATLLDIYK(2)-DSEITFIK(3)	2161.18	null	1	0.00272747	0.008329	3.85392	1	1
	7	20200910_F1_UM2_Lukas006_SA_sMAC_DMTMM_1_3.16302.16302.4.0.dta	4	2161.19	YKATLLDIYK(2)-DSEITFIK(3)	2161.18	null	1	0.00542245	0.008305	3.84281	1	1
	8	20200910_F1_UM2_Lukas006_SA_sMAC_DMTMM_1_3.16292.16292.3.0.dta	3	2161.19	YKATLLDIYK(2)-DSEITFIK(3)	2161.18	null	1	0.0222272	0.008289	3.83541	1	1
18	sp|P01031|CO5_HUMAN (1584)-sp|P01031|CO5_HUMAN (1592)	2	18
	1	20200913_F1_UM2_Lukas006_SA_sMAC_DMTMM_3_3.8895.8895.3.0.dta	3	2981.56	TGEAVAEKDSEITFIKK(16)-VTCTNAELVK(7)	2981.55	Carbamidomethyl[C](23)	1	8.55983e-08	0.013775	4.62008	1	1
	2	20200910_F1_UM2_Lukas006_SA_sMAC_DMTMM_2_3.8988.8988.3.0.dta	3	2981.56	TGEAVAEKDSEITFIKK(16)-VTCTNAELVK(7)	2981.55	Carbamidomethyl[C](23)	1	2.61901e-07	0.010573	3.54614	1	1
	3	20200910_F1_UM2_Lukas006_SA_sMAC_DMTMM_2_3.8980.8980.3.0.dta	3	2981.56	TGEAVAEKDSEITFIKK(16)-VTCTNAELVK(7)	2981.55	Carbamidomethyl[C](23)	1	6.88741e-07	0.010573	3.54614	1	1
	4	20200910_F1_UM2_Lukas006_SA_sMAC_DMTMM_2_3.8977.8977.5.0.dta	5	2981.56	TGEAVAEKDSEITFIKK(16)-VTCTNAELVK(7)	2981.55	Carbamidomethyl[C](23)	1	4.27158e-05	0.011503	3.85806	1	1
	5	20200910_F1_UM2_Lukas006_SA_sMAC_DMTMM_2_3.8970.8970.4.0.dta	4	2981.56	TGEAVAEKDSEITFIKK(16)-VTCTNAELVK(7)	2981.55	Carbamidomethyl[C](23)	1	0.000224505	0.010638	3.56794	1	1
	6	20200913_F1_UM2_Lukas006_SA_sMAC_DMTMM_3_3.8876.8876.4.0.dta	4	2981.56	TGEAVAEKDSEITFIKK(16)-VTCTNAELVK(7)	2981.55	Carbamidomethyl[C](23)	1	0.000315947	0.013933	4.67307	1	1
	7	20200913_F1_UM2_Lukas006_SA_sMAC_DMTMM_3_3.8886.8886.5.0.dta	5	2981.56	TGEAVAEKDSEITFIKK(16)-VTCTNAELVK(7)	2981.55	Carbamidomethyl[C](23)	1	0.00392209	0.014758	4.94977	1	1
	8	20200910_F1_UM2_Lukas006_SA_sMAC_DMTMM_1_3.8988.8988.4.0.dta	4	2981.56	TGEAVAEKDSEITFIKK(16)-VTCTNAELVK(7)	2981.55	Carbamidomethyl[C](23)	1	0.00621757	0.010454	3.50623	1	1
	9	20200910_F1_UM2_Lukas006_SA_sMAC_DMTMM_1_3.8989.8989.5.0.dta	5	2981.56	TGEAVAEKDSEITFIKK(16)-VTCTNAELVK(7)	2981.55	Carbamidomethyl[C](23)	1	0.00867283	0.010658	3.57465	1	1
	10	20200913_F1_UM2_Lukas006_SA_sMAC_DMTMM_3_3.9460.9460.3.0.dta	3	2196.17	DSEITFIKK(8)-VTCTNAELVK(7)	2196.16	Carbamidomethyl[C](3)	1	1.23404e-07	0.011164	5.08342	1	1
	11	20200910_F1_UM2_Lukas006_SA_sMAC_DMTMM_2_3.9541.9541.3.0.dta	3	2196.17	DSEITFIKK(8)-VTCTNAELVK(7)	2196.16	Carbamidomethyl[C](3)	1	6.00382e-07	0.009424	4.29113	1	1
	12	20200913_F1_UM2_Lukas006_SA_sMAC_DMTMM_3_3.9461.9461.4.0.dta	4	2196.17	DSEITFIKK(8)-VTCTNAELVK(7)	2196.16	Carbamidomethyl[C](3)	1	3.70917e-06	0.011955	5.4436	1	1
	13	20200910_F1_UM2_Lukas006_SA_sMAC_DMTMM_2_3.9542.9542.4.0.dta	4	2196.17	DSEITFIKK(8)-VTCTNAELVK(7)	2196.16	Carbamidomethyl[C](3)	1	2.55002e-05	0.009806	4.46507	1	1
	14	20200910_F1_UM2_Lukas006_SA_sMAC_DMTMM_1_3.9562.9562.3.0.dta	3	2196.17	DSEITFIKK(8)-VTCTNAELVK(7)	2196.16	Carbamidomethyl[C](3)	1	0.000569018	0.008327	3.79162	1	1
	15	20200913_F1_UM2_Lukas006_SA_sMAC_DMTMM_3_3.9872.9872.3.1.dta	3	2196.17	DSEITFIKK(8)-VTCTNAELVK(7)	2196.16	Carbamidomethyl[C](3)	1	0.000683118	0.012365	5.63029	1	1
	16	20200910_F1_UM2_Lukas006_SA_sMAC_DMTMM_1_3.9570.9570.4.0.dta	4	2196.17	DSEITFIKK(8)-VTCTNAELVK(7)	2196.16	Carbamidomethyl[C](3)	1	0.00109114	0.008912	4.058	1	1
	17	20200910_F1_UM2_Lukas006_SA_sMAC_DMTMM_1_3.9962.9962.3.1.dta	3	2196.17	DSEITFIKK(8)-VTCTNAELVK(7)	2196.16	Carbamidomethyl[C](3)	1	0.00915081	0.007626	3.47243	1	1
	18	20200910_F1_UM2_Lukas006_SA_sMAC_DMTMM_1_3.9965.9965.4.4.dta	4	2196.16	DSEITFIKK(8)-VTCTNAELVK(7)	2196.16	Carbamidomethyl[C](3)	1	0.313588	0.004987	2.27078	1	1
19	UniProtKB:P00734 (498)-UniProtKB:P00734 (509)	2	4
	1	20200910_F1_UM2_Lukas006_SA_sMAC_DMTMM_2_3.10905.10905.3.0.dta	3	2451.27	ETAASLLQAGYKGR(12)-ETWTANVGK(1)	2451.26	null	1	1.65714e-07	0.006332	2.58316	1	1
	2	20200910_F1_UM2_Lukas006_SA_sMAC_DMTMM_1_3.10913.10913.3.2.dta	3	2451.27	ETAASLLQAGYKGR(12)-ETWTANVGK(1)	2451.26	null	1	0.00207676	0.008764	3.5753	1	1
	3	20200910_F1_UM2_Lukas006_SA_sMAC_DMTMM_1_3.10902.10902.3.0.dta	3	2451.27	ETAASLLQAGYKGR(12)-ETWTANVGK(1)	2451.26	null	1	0.0502327	0.008764	3.5753	1	1
	4	20200910_F1_UM2_Lukas006_SA_sMAC_DMTMM_1_3.14296.14296.5.3.dta	5	3306.73	ETAASLLQAGYKGR(12)-VTGWGNLKETWTANVGK(9)	3306.72	null	1	0.0327593	0.009614	2.90741	1	1
20	sp|P13671|CO6_HUMAN (567)-sp|P13671|CO6_HUMAN (584)	2	10
	1	20200910_F1_UM2_Lukas006_SA_sMAC_DMTMM_2_3.1933.1933.4.0.dta	4	2000.92	ECNNPAPQR(1)-RCEGEKR(6)	2000.91	Carbamidomethyl[C](2);Carbamidomethyl[C](14)	1	2.08381e-07	0.008419	4.20758	1	1
	2	20200913_F1_UM2_Lukas006_SA_sMAC_DMTMM_3_3.1609.1609.4.0.dta	4	2000.93	ECNNPAPQR(1)-RCEGEKR(6)	2000.91	Carbamidomethyl[C](2);Carbamidomethyl[C](14)	1	1.97963e-06	0.01226	6.1272	1	1
	3	20200910_F1_UM2_Lukas006_SA_sMAC_DMTMM_1_3.1904.1904.4.0.dta	4	2000.92	ECNNPAPQR(1)-RCEGEKR(6)	2000.91	Carbamidomethyl[C](2);Carbamidomethyl[C](14)	1	0.000319933	0.00702	3.5084	1	1
	4	20200913_F1_UM2_Lukas006_SA_sMAC_DMTMM_3_3.1614.1614.3.0.dta	3	2000.92	ECNNPAPQR(1)-RCEGEKR(6)	2000.91	Carbamidomethyl[C](2);Carbamidomethyl[C](14)	1	0.0186192	0.009826	4.91076	1	1
	5	20200913_F1_UM2_Lukas006_SA_sMAC_DMTMM_3_3.1690.1690.3.0.dta	3	1844.82	ECNNPAPQR(1)-CEGEKR(5)	1844.81	Carbamidomethyl[C](2);Carbamidomethyl[C](13)	1	1.19795e-06	0.010298	5.58214	1	1
	6	20200910_F1_UM2_Lukas006_SA_sMAC_DMTMM_2_3.1995.1995.3.0.dta	3	1844.82	ECNNPAPQR(1)-CEGEKR(5)	1844.81	Carbamidomethyl[C](2);Carbamidomethyl[C](13)	1	3.03681e-06	0.007352	3.98523	1	1
	7	20200913_F1_UM2_Lukas006_SA_sMAC_DMTMM_3_3.1697.1697.4.0.dta	4	1844.82	ECNNPAPQR(1)-CEGEKR(5)	1844.81	Carbamidomethyl[C](2);Carbamidomethyl[C](13)	1	0.000834436	0.009999	5.42006	1	1
	8	20200910_F1_UM2_Lukas006_SA_sMAC_DMTMM_1_3.1971.1971.3.0.dta	3	1844.82	ECNNPAPQR(1)-CEGEKR(5)	1844.81	Carbamidomethyl[C](2);Carbamidomethyl[C](13)	1	0.000862614	0.006932	3.75756	1	1
	9	20200910_F1_UM2_Lukas006_SA_sMAC_DMTMM_2_3.1999.1999.4.0.dta	4	1844.82	ECNNPAPQR(1)-CEGEKR(5)	1844.81	Carbamidomethyl[C](2);Carbamidomethyl[C](13)	1	0.00228122	0.006585	3.56947	1	1
	10	20200910_F1_UM2_Lukas006_SA_sMAC_DMTMM_1_3.1976.1976.4.0.dta	4	1844.82	ECNNPAPQR(1)-CEGEKR(5)	1844.81	Carbamidomethyl[C](2);Carbamidomethyl[C](13)	1	0.0125446	0.006771	3.67029	1	1
21	sp|P07358|CO8B_HUMAN (418)-sp|P10909|CLUS_HUMAN (1)	2	5
	1	20200910_F1_UM2_Lukas006_SA_sMAC_DMTMM_2_3.20099.20099.4.0.dta	4	4252.02	VEPLYELVTATDFAYSSTVR(6)-DQTVSDNELQEMSNQGSK(1)	4251.99	null	1	3.18577e-07	0.035029	8.23827	1	1
	2	20200910_F1_UM2_Lukas006_SA_sMAC_DMTMM_2_3.20119.20119.4.1.dta	4	4252.02	VEPLYELVTATDFAYSSTVR(6)-DQTVSDNELQEMSNQGSK(1)	4251.99	null	1	0.00035919	0.035029	8.23827	1	1
	3	20200910_F1_UM2_Lukas006_SA_sMAC_DMTMM_1_3.19939.19939.3.0.dta	3	4252.01	VEPLYELVTATDFAYSSTVR(6)-DQTVSDNELQEMSNQGSK(1)	4251.99	null	1	0.00214769	0.019039	4.47767	1	1
	4	20200910_F1_UM2_Lukas006_SA_sMAC_DMTMM_2_3.19203.19203.4.0.dta	4	4479.18	VKVEPLYELVTATDFAYSSTVR(8)-DQTVSDNELQEMSNQGSK(1)	4479.15	null	1	0.000677001	0.027557	6.15228	1	1
	5	20200913_F1_UM2_Lukas006_SA_sMAC_DMTMM_3_3.19026.19026.4.0.dta	4	4479.18	VKVEPLYELVTATDFAYSSTVR(8)-DQTVSDNELQEMSNQGSK(1)	4479.15	null	1	0.00553799	0.025813	5.76292	1	1
22	sp|P13671|CO6_HUMAN (287)-sp|P13671|CO6_HUMAN (289)	2	14
	1	20200913_F1_UM2_Lukas006_SA_sMAC_DMTMM_3_3.2898.2898.4.0.dta	4	1715.93	QAIQASHKK(8)-DSSFIR(1)	1715.92	null	1	5.03491e-07	0.008802	5.12961	1	1
	2	20200910_F1_UM2_Lukas006_SA_sMAC_DMTMM_2_3.3138.3138.4.0.dta	4	1715.93	QAIQASHKK(8)-DSSFIR(1)	1715.92	null	1	1.82377e-06	0.006928	4.03749	1	1
	3	20200910_F1_UM2_Lukas006_SA_sMAC_DMTMM_2_3.3137.3137.3.0.dta	3	1715.92	QAIQASHKK(8)-DSSFIR(1)	1715.92	null	1	0.000168467	0.005943	3.46345	1	1
	4	20200910_F1_UM2_Lukas006_SA_sMAC_DMTMM_1_3.3129.3129.3.0.dta	3	1715.92	QAIQASHKK(8)-DSSFIR(1)	1715.92	null	1	0.0612969	0.005632	3.28221	1	1
	5	20200910_F1_UM2_Lukas006_SA_sMAC_DMTMM_2_3.6133.6133.4.1.dta	4	3693.95	SENINHNSAFKQAIQASHKK(19)-DSSFIRIHKVMK(1)	3693.94	null	1	0.00638486	0.011089	3.00194	1	1
	6	20200910_F1_UM2_Lukas006_SA_sMAC_DMTMM_2_3.6134.6134.5.0.dta	5	3693.95	SENINHNSAFKQAIQASHKK(19)-DSSFIRIHKVMK(1)	3693.94	null	1	0.0564955	0.013828	3.74343	1	1
	7	20200910_F1_UM2_Lukas006_SA_sMAC_DMTMM_1_3.6143.6143.4.0.dta	4	3693.95	SENINHNSAFKQAIQASHKK(19)-DSSFIRIHKVMK(1)	3693.94	null	1	0.0861568	0.013964	3.78025	1	1
	8	20200910_F1_UM2_Lukas006_SA_sMAC_DMTMM_2_3.6136.6136.7.0.dta	7	3693.96	SENINHNSAFKQAIQASHKK(19)-DSSFIRIHKVMK(1)	3693.94	null	1	0.0901824	0.017377	4.70419	1	1
	9	20200913_F1_UM2_Lukas006_SA_sMAC_DMTMM_3_3.6067.6067.6.1.dta	6	3693.96	SENINHNSAFKQAIQASHKK(19)-DSSFIRIHKVMK(1)	3693.94	null	1	0.160705	0.017857	4.83413	1	1
	10	20200910_F1_UM2_Lukas006_SA_sMAC_DMTMM_1_3.6160.6160.5.0.dta	5	3693.95	SENINHNSAFKQAIQASHKK(19)-DSSFIRIHKVMK(1)	3693.94	null	1	0.268603	0.013036	3.52902	1	1
	11	20200910_F1_UM2_Lukas006_SA_sMAC_DMTMM_1_3.6152.6152.5.0.dta	5	3693.95	SENINHNSAFKQAIQASHKK(19)-DSSFIRIHKVMK(1)	3693.94	null	1	0.368811	0.013473	3.64733	1	1
	12	20200910_F1_UM2_Lukas006_SA_sMAC_DMTMM_1_3.6158.6158.7.0.dta	7	3693.95	SENINHNSAFKQAIQASHKK(19)-DSSFIRIHKVMK(1)	3693.94	null	1	0.384326	0.015668	4.24154	1	1
	13	20200910_F1_UM2_Lukas006_SA_sMAC_DMTMM_1_3.6166.6166.6.0.dta	6	3693.95	SENINHNSAFKQAIQASHKK(19)-DSSFIRIHKVMK(1)	3693.94	null	1	0.422759	0.013666	3.69957	1	1
	14	20200913_F1_UM2_Lukas006_SA_sMAC_DMTMM_3_3.6086.6086.5.0.dta	5	3693.95	SENINHNSAFKQAIQASHKK(19)-DSSFIRIHKVMK(1)	3693.94	null	1	0.748463	0.012769	3.45674	1	1
23	sp|P10909|CLUS_HUMAN (59)-sp|P10909|CLUS_HUMAN (306)	2	4
	1	20200910_F1_UM2_Lukas006_SA_sMAC_DMTMM_2_3.7564.7564.4.0.dta	4	2346.15	KEDALDETR(1)-ELDESLQVAER(3)	2346.14	null	1	1.07757e-06	0.006811	2.90306	1	1
	2	20200913_F1_UM2_Lukas006_SA_sMAC_DMTMM_3_3.7436.7436.3.0.dta	3	2346.16	KEDALDETR(1)-ELDESLQVAER(3)	2346.14	null	1	1.02441e-05	0.014319	6.10321	1	1
	3	20200910_F1_UM2_Lukas006_SA_sMAC_DMTMM_2_3.7554.7554.3.0.dta	3	2346.15	KEDALDETR(1)-ELDESLQVAER(3)	2346.14	null	1	1.06985e-05	0.009742	4.15235	1	1
	4	20200910_F1_UM2_Lukas006_SA_sMAC_DMTMM_2_3.6713.6713.3.0.dta	3	2474.25	KKEDALDETR(2)-ELDESLQVAER(3)	2474.24	null	1	0.349032	0.008467	3.42206	1	1
24	sp|P04004|VTNC_HUMAN (140)-sp|P04004|VTNC_HUMAN (328)	2	5
	1	20200910_F1_UM2_Lukas006_SA_sMAC_DMTMM_2_3.15991.15991.5.0.dta	5	4123.94	PQPPAEEELCSGKPFDAFTDLK(13)-DWHGVPGQVDAAMAGR(10)	4123.93	Carbamidomethyl[C](10)	1	3.79698e-06	0.012337	2.99157	1	1
	2	20200913_F1_UM2_Lukas006_SA_sMAC_DMTMM_3_3.15934.15934.5.0.dta	5	4123.95	PQPPAEEELCSGKPFDAFTDLK(13)-DWHGVPGQVDAAMAGR(10)	4123.93	Carbamidomethyl[C](10)	1	2.44685e-05	0.021264	5.15625	1	1
	3	20200913_F1_UM2_Lukas006_SA_sMAC_DMTMM_3_3.15932.15932.4.0.dta	4	4123.95	PQPPAEEELCSGKPFDAFTDLK(13)-DWHGVPGQVDAAMAGR(10)	4123.93	Carbamidomethyl[C](10)	1	0.00664159	0.023626	5.729	1	1
	4	20200910_F1_UM2_Lukas006_SA_sMAC_DMTMM_1_3.15967.15967.4.0.dta	4	4123.94	PQPPAEEELCSGKPFDAFTDLK(13)-DWHGVPGQVDAAMAGR(10)	4123.93	Carbamidomethyl[C](10)	1	0.038042	0.01686	4.08834	1	1
	5	20200913_F1_UM2_Lukas006_SA_sMAC_DMTMM_3_3.14345.14345.6.1.dta	6	5011.41	PETLHPGRPQPPAEEELCSGKPFDAFTDLK(21)-DWHGVPGQVDAAMAGR(10)	5011.39	Carbamidomethyl[C](18)	1	0.430635	0.020623	4.11523	1	1
25	sp|P13671|CO6_HUMAN (878)-sp|P13671|CO6_HUMAN (904)	2	18
	1	20200913_F1_UM2_Lukas006_SA_sMAC_DMTMM_3_3.8539.8539.4.1.dta	4	2751.34	GGNQLYCVKMGSSTSEK(9)-MEILHPGK(2)	2751.33	Carbamidomethyl[C](7)	1	7.13422e-06	0.011537	4.19325	1	1
	2	20200913_F1_UM2_Lukas006_SA_sMAC_DMTMM_3_3.8542.8542.3.0.dta	3	2751.34	GGNQLYCVKMGSSTSEK(9)-MEILHPGK(2)	2751.33	Carbamidomethyl[C](7)	1	1.11976e-05	0.010371	3.76945	1	1
	3	20200910_F1_UM2_Lukas006_SA_sMAC_DMTMM_2_3.8629.8629.3.0.dta	3	2751.33	GGNQLYCVKMGSSTSEK(9)-MEILHPGK(2)	2751.33	Carbamidomethyl[C](7)	1	2.7977e-05	0.006589	2.39485	1	1
	4	20200913_F1_UM2_Lukas006_SA_sMAC_DMTMM_3_3.8533.8533.3.0.dta	3	2751.34	GGNQLYCVKMGSSTSEK(9)-MEILHPGK(2)	2751.33	Carbamidomethyl[C](7)	1	5.27502e-05	0.010371	3.76945	1	1
	5	20200910_F1_UM2_Lukas006_SA_sMAC_DMTMM_2_3.8636.8636.5.0.dta	5	2751.34	GGNQLYCVKMGSSTSEK(9)-MEILHPGK(2)	2751.33	Carbamidomethyl[C](7)	1	0.000440236	0.00943	3.42744	1	1
	6	20200913_F1_UM2_Lukas006_SA_sMAC_DMTMM_3_3.8538.8538.5.0.dta	5	2751.34	GGNQLYCVKMGSSTSEK(9)-MEILHPGK(2)	2751.33	Carbamidomethyl[C](7)	1	0.000538675	0.013079	4.75371	1	1
	7	20200913_F1_UM2_Lukas006_SA_sMAC_DMTMM_3_3.8570.8570.4.1.dta	4	2751.34	GGNQLYCVKMGSSTSEK(9)-MEILHPGK(2)	2751.33	Carbamidomethyl[C](7)	1	0.00225421	0.011708	4.2554	1	1
	8	20200910_F1_UM2_Lukas006_SA_sMAC_DMTMM_1_3.8640.8640.4.0.dta	4	2751.33	GGNQLYCVKMGSSTSEK(9)-MEILHPGK(2)	2751.33	Carbamidomethyl[C](7)	1	0.00335695	0.006731	2.44646	1	1
	9	20200910_F1_UM2_Lukas006_SA_sMAC_DMTMM_1_3.8642.8642.3.0.dta	3	2751.33	GGNQLYCVKMGSSTSEK(9)-MEILHPGK(2)	2751.33	Carbamidomethyl[C](7)	1	0.0096352	0.006217	2.25964	1	1
	10	20200910_F1_UM2_Lukas006_SA_sMAC_DMTMM_1_3.8631.8631.5.0.dta	5	2751.33	GGNQLYCVKMGSSTSEK(9)-MEILHPGK(2)	2751.33	Carbamidomethyl[C](7)	1	0.028149	0.007781	2.82809	1	1
	11	20200913_F1_UM2_Lukas006_SA_sMAC_DMTMM_3_3.7017.7017.3.0.dta	3	2879.44	GGNQLYCVKMGSSTSEK(9)-KMEILHPGK(3)	2879.42	Carbamidomethyl[C](7)	1	2.52136e-05	0.017323	6.01614	1	1
	12	20200910_F1_UM2_Lukas006_SA_sMAC_DMTMM_2_3.7114.7114.4.0.dta	4	2879.43	GGNQLYCVKMGSSTSEK(9)-KMEILHPGK(3)	2879.42	Carbamidomethyl[C](7)	1	6.1869e-05	0.011311	3.92822	1	1
	13	20200910_F1_UM2_Lukas006_SA_sMAC_DMTMM_2_3.7119.7119.3.0.dta	3	2879.43	GGNQLYCVKMGSSTSEK(9)-KMEILHPGK(3)	2879.42	Carbamidomethyl[C](7)	1	0.000275587	0.012597	4.37484	1	1
	14	20200913_F1_UM2_Lukas006_SA_sMAC_DMTMM_3_3.7023.7023.4.0.dta	4	2879.44	GGNQLYCVKMGSSTSEK(9)-KMEILHPGK(3)	2879.42	Carbamidomethyl[C](7)	1	0.000346729	0.015792	5.48444	1	1
	15	20200910_F1_UM2_Lukas006_SA_sMAC_DMTMM_2_3.7128.7128.5.0.dta	5	2879.43	GGNQLYCVKMGSSTSEK(9)-KMEILHPGK(3)	2879.42	Carbamidomethyl[C](7)	1	0.00278669	0.01247	4.33073	1	1
	16	20200910_F1_UM2_Lukas006_SA_sMAC_DMTMM_1_3.7155.7155.4.0.dta	4	2879.43	GGNQLYCVKMGSSTSEK(9)-KMEILHPGK(3)	2879.42	Carbamidomethyl[C](7)	1	0.00734014	0.013499	4.68809	1	1
	17	20200913_F1_UM2_Lukas006_SA_sMAC_DMTMM_3_3.6991.6991.5.0.dta	5	2879.44	GGNQLYCVKMGSSTSEK(9)-KMEILHPGK(3)	2879.42	Carbamidomethyl[C](7)	1	0.010854	0.015919	5.52854	1	1
	18	20200910_F1_UM2_Lukas006_SA_sMAC_DMTMM_1_3.7156.7156.3.0.dta	3	2879.43	GGNQLYCVKMGSSTSEK(9)-KMEILHPGK(3)	2879.42	Carbamidomethyl[C](7)	1	0.0418954	0.011762	4.08485	1	1
26	sp|P02748|CO9_HUMAN (209)-sp|P02748|CO9_HUMAN (221)	2	13
	1	20200910_F1_UM2_Lukas006_SA_sMAC_DMTMM_2_3.19184.19184.5.0.dta	5	4287.16	TEHYEEQIEAFKSIIQEK(17)-TSNFNAAISLKFTPTETNK(11)	4287.15	null	1	9.69588e-06	0.018086	4.21866	1	1
	2	20200910_F1_UM2_Lukas006_SA_sMAC_DMTMM_2_3.19197.19197.4.0.dta	4	4287.17	TEHYEEQIEAFKSIIQEK(17)-TSNFNAAISLKFTPTETNK(11)	4287.15	null	1	5.13954e-05	0.021617	5.04228	1	1
	3	20200913_F1_UM2_Lukas006_SA_sMAC_DMTMM_3_3.19028.19028.5.0.dta	5	4287.17	TEHYEEQIEAFKSIIQEK(17)-TSNFNAAISLKFTPTETNK(11)	4287.15	null	1	0.000235108	0.023019	5.36931	1	1
	4	20200910_F1_UM2_Lukas006_SA_sMAC_DMTMM_1_3.19061.19061.4.0.dta	4	4287.16	TEHYEEQIEAFKSIIQEK(17)-TSNFNAAISLKFTPTETNK(11)	4287.15	null	1	0.00186589	0.013983	3.26161	1	1
	5	20200910_F1_UM2_Lukas006_SA_sMAC_DMTMM_1_3.19064.19064.5.0.dta	5	4287.16	TEHYEEQIEAFKSIIQEK(17)-TSNFNAAISLKFTPTETNK(11)	4287.15	null	1	0.00242182	0.012927	3.01529	1	1
	6	20200913_F1_UM2_Lukas006_SA_sMAC_DMTMM_3_3.19040.19040.6.2.dta	6	4287.17	TEHYEEQIEAFKSIIQEK(17)-TSNFNAAISLKFTPTETNK(11)	4287.15	null	1	0.00359568	0.023022	5.37001	1	1
	7	20200913_F1_UM2_Lukas006_SA_sMAC_DMTMM_3_3.19039.19039.4.0.dta	4	4287.17	TEHYEEQIEAFKSIIQEK(17)-TSNFNAAISLKFTPTETNK(11)	4287.15	null	1	0.00679473	0.024489	5.71219	1	1
	8	20200910_F1_UM2_Lukas006_SA_sMAC_DMTMM_2_3.18996.18996.5.0.dta	5	4704.37	NFRTEHYEEQIEAFKSIIQEK(20)-TSNFNAAISLKFTPTETNK(11)	4704.36	null	1	8.66125e-05	0.011104	2.36036	1	1
	9	20200913_F1_UM2_Lukas006_SA_sMAC_DMTMM_3_3.18848.18848.5.0.dta	5	4704.38	NFRTEHYEEQIEAFKSIIQEK(20)-TSNFNAAISLKFTPTETNK(11)	4704.36	null	1	0.000629812	0.023078	4.90566	1	1
	10	20200910_F1_UM2_Lukas006_SA_sMAC_DMTMM_2_3.19016.19016.5.0.dta	5	4704.37	NFRTEHYEEQIEAFKSIIQEK(20)-TSNFNAAISLKFTPTETNK(11)	4704.36	null	1	0.0012334	0.010809	2.29766	1	1
	11	20200910_F1_UM2_Lukas006_SA_sMAC_DMTMM_2_3.18975.18975.6.0.dta	6	4704.37	NFRTEHYEEQIEAFKSIIQEK(20)-TSNFNAAISLKFTPTETNK(11)	4704.36	null	1	0.00692224	0.015839	3.36688	1	1
	12	20200913_F1_UM2_Lukas006_SA_sMAC_DMTMM_3_3.18847.18847.6.0.dta	6	4704.38	NFRTEHYEEQIEAFKSIIQEK(20)-TSNFNAAISLKFTPTETNK(11)	4704.36	null	1	0.273688	0.022999	4.88887	1	1
	13	20200910_F1_UM2_Lukas006_SA_sMAC_DMTMM_1_3.18895.18895.4.0.dta	4	4704.37	NFRTEHYEEQIEAFKSIIQEK(20)-TSNFNAAISLKFTPTETNK(11)	4704.36	null	1	0.63554	0.008681	1.84531	1	1
27	sp|P02748|CO9_HUMAN (127)-sp|P10909|CLUS_HUMAN (1)	2	4
	1	20200910_F1_UM2_Lukas006_SA_sMAC_DMTMM_2_3.8649.8649.3.0.dta	3	3022.4	VVEESELAR(3)-DQTVSDNELQEMSNQGSK(1)	3022.39	null	1	2.60361e-05	0.008648	2.86131	1	1
	2	20200913_F1_UM2_Lukas006_SA_sMAC_DMTMM_3_3.8540.8540.3.0.dta	3	3022.4	VVEESELAR(3)-DQTVSDNELQEMSNQGSK(1)	3022.39	null	1	6.25826e-05	0.012128	4.01272	1	1
	3	20200910_F1_UM2_Lukas006_SA_sMAC_DMTMM_1_3.8649.8649.3.0.dta	3	3022.4	VVEESELAR(3)-DQTVSDNELQEMSNQGSK(1)	3022.39	null	1	0.00996709	0.00776	2.5675	1	1
	4	20200913_F1_UM2_Lukas006_SA_sMAC_DMTMM_3_3.8303.8303.3.1.dta	3	3293.53	DRVVEESELAR(5)-DQTVSDNELQEMSNQGSK(1)	3293.52	null	1	0.627033	0.015689	4.7636	1	1
28	sp|P10909|CLUS_HUMAN (54)-sp|P10909|CLUS_HUMAN (59)	2	2
	1	20200913_F1_UM2_Lukas006_SA_sMAC_DMTMM_3_3.10751.10751.4.0.dta	4	2175.12	TLLSNLEEAK(8)-KEDALDETR(1)	2175.11	null	1	2.64349e-05	0.010723	4.92986	1	1
	2	20200913_F1_UM2_Lukas006_SA_sMAC_DMTMM_3_3.8292.8292.3.0.dta	3	2431.31	TLLSNLEEAKKK(8)-KEDALDETR(1)	2431.3	null	1	0.0726916	0.008967	3.68815	1	1
29	sp|P13671|CO6_HUMAN (279)-sp|P13671|CO6_HUMAN (372)	2	6
	1	20200913_F1_UM2_Lukas006_SA_sMAC_DMTMM_3_3.5651.5651.3.0.dta	3	3182.56	SENINHNSAFKQAIQASHK(11)-NSGLTEEEAK(6)	3182.55	null	1	3.9832e-05	0.017888	5.62066	1	1
	2	20200913_F1_UM2_Lukas006_SA_sMAC_DMTMM_3_3.5630.5630.5.0.dta	5	3182.56	SENINHNSAFKQAIQASHK(11)-NSGLTEEEAK(6)	3182.55	null	1	0.00243391	0.016844	5.29262	1	1
	3	20200913_F1_UM2_Lukas006_SA_sMAC_DMTMM_3_3.5642.5642.4.2.dta	4	3182.57	SENINHNSAFKQAIQASHK(11)-NSGLTEEEAK(6)	3182.55	null	1	0.0029437	0.019804	6.22269	1	1
	4	20200910_F1_UM2_Lukas006_SA_sMAC_DMTMM_1_3.5782.5782.5.0.dta	5	3182.56	SENINHNSAFKQAIQASHK(11)-NSGLTEEEAK(6)	3182.55	null	1	0.0520948	0.012523	3.9349	1	1
	5	20200910_F1_UM2_Lukas006_SA_sMAC_DMTMM_1_3.5800.5800.4.3.dta	4	3182.56	SENINHNSAFKQAIQASHK(11)-NSGLTEEEAK(6)	3182.55	null	1	0.202426	0.01455	4.57181	1	1
	6	20200913_F1_UM2_Lukas006_SA_sMAC_DMTMM_3_3.4864.4864.5.0.dta	5	3338.66	RSENINHNSAFKQAIQASHK(12)-NSGLTEEEAK(6)	3338.65	null	1	0.257682	0.013743	4.11634	1	1
30	sp|P10909|CLUS_HUMAN (72)-sp|P10909|CLUS_HUMAN (307)	2	3
	1	20200910_F1_UM2_Lukas006_SA_sMAC_DMTMM_2_3.6675.6675.3.0.dta	3	2104.08	ESETKLK(5)-ELDESLQVAER(4)	2104.08	null	1	6.54303e-05	0.007287	3.46328	1	1
	2	20200910_F1_UM2_Lukas006_SA_sMAC_DMTMM_1_3.6684.6684.3.0.dta	3	2104.08	ESETKLK(5)-ELDESLQVAER(4)	2104.08	null	1	0.00600858	0.005253	2.49658	1	1
	3	20200910_F1_UM2_Lukas006_SA_sMAC_DMTMM_2_3.5948.5948.4.0.dta	4	2260.19	ESETKLK(5)-RELDESLQVAER(5)	2260.18	null	1	0.0182622	0.008459	3.74263	1	1
31	sp|P01031|CO5_HUMAN (861)-sp|P01031|CO5_HUMAN (1571)	2	16
	1	20200913_F1_UM2_Lukas006_SA_sMAC_DMTMM_3_3.6603.6603.4.0.dta	4	3333.61	MSAVEGICTSESPVIDHQGTKSSK(21)-TGEAVAEK(3)	3333.59	Carbamidomethyl[C](8)	1	0.000171724	0.019683	5.90444	1	1
	2	20200910_F1_UM2_Lukas006_SA_sMAC_DMTMM_2_3.6720.6720.4.0.dta	4	3333.61	MSAVEGICTSESPVIDHQGTKSSK(21)-TGEAVAEK(3)	3333.59	Carbamidomethyl[C](8)	1	0.000857596	0.013078	3.92309	1	1
	3	20200913_F1_UM2_Lukas006_SA_sMAC_DMTMM_3_3.6607.6607.3.0.dta	3	3333.61	MSAVEGICTSESPVIDHQGTKSSK(21)-TGEAVAEK(3)	3333.59	Carbamidomethyl[C](8)	1	0.000884821	0.019017	5.70465	1	1
	4	20200910_F1_UM2_Lukas006_SA_sMAC_DMTMM_2_3.6719.6719.5.0.dta	5	3333.61	MSAVEGICTSESPVIDHQGTKSSK(21)-TGEAVAEK(3)	3333.59	Carbamidomethyl[C](8)	1	0.00181016	0.013274	3.98189	1	1
	5	20200910_F1_UM2_Lukas006_SA_sMAC_DMTMM_2_3.6737.6737.3.0.dta	3	3333.61	MSAVEGICTSESPVIDHQGTKSSK(21)-TGEAVAEK(3)	3333.59	Carbamidomethyl[C](8)	1	0.00300901	0.012448	3.73411	1	1
	6	20200913_F1_UM2_Lukas006_SA_sMAC_DMTMM_3_3.6613.6613.5.1.dta	5	3333.61	MSAVEGICTSESPVIDHQGTKSSK(21)-TGEAVAEK(3)	3333.59	Carbamidomethyl[C](8)	1	0.0132117	0.018422	5.52617	1	1
	7	20200910_F1_UM2_Lukas006_SA_sMAC_DMTMM_1_3.6743.6743.4.0.dta	4	3333.61	MSAVEGICTSESPVIDHQGTKSSK(21)-TGEAVAEK(3)	3333.59	Carbamidomethyl[C](8)	1	0.0140882	0.013149	3.94439	1	1
	8	20200910_F1_UM2_Lukas006_SA_sMAC_DMTMM_1_3.6753.6753.4.0.dta	4	3333.61	MSAVEGICTSESPVIDHQGTKSSK(21)-TGEAVAEK(3)	3333.59	Carbamidomethyl[C](8)	1	0.0163937	0.012929	3.8784	1	1
	9	20200910_F1_UM2_Lukas006_SA_sMAC_DMTMM_1_3.6745.6745.3.0.dta	3	3333.61	MSAVEGICTSESPVIDHQGTKSSK(21)-TGEAVAEK(3)	3333.59	Carbamidomethyl[C](8)	1	0.0650705	0.012046	3.61352	1	1
	10	20200910_F1_UM2_Lukas006_SA_sMAC_DMTMM_1_3.6752.6752.5.0.dta	5	3333.61	MSAVEGICTSESPVIDHQGTKSSK(21)-TGEAVAEK(3)	3333.59	Carbamidomethyl[C](8)	1	0.0699043	0.011448	3.43413	1	1
	11	20200910_F1_UM2_Lukas006_SA_sMAC_DMTMM_1_3.6755.6755.3.1.dta	3	3333.61	MSAVEGICTSESPVIDHQGTKSSK(21)-TGEAVAEK(3)	3333.59	Carbamidomethyl[C](8)	1	0.0865695	0.012046	3.61352	1	1
	12	20200910_F1_UM2_Lukas006_SA_sMAC_DMTMM_1_3.5813.5813.4.0.dta	4	3349.6	MSAVEGICTSESPVIDHQGTKSSK(21)-TGEAVAEK(3)	3349.59	Carbamidomethyl[C](8);Oxidation[M](1)	1	0.175458	0.015249	4.5525	1	1
	13	20200910_F1_UM2_Lukas006_SA_sMAC_DMTMM_2_3.5807.5807.3.1.dta	3	3349.6	MSAVEGICTSESPVIDHQGTKSSK(21)-TGEAVAEK(3)	3349.59	Carbamidomethyl[C](8);Oxidation[M](1)	1	0.466501	0.007712	2.30237	1	1
	14	20200910_F1_UM2_Lukas006_SA_sMAC_DMTMM_2_3.10487.10487.5.1.dta	5	4267.09	MSAVEGICTSESPVIDHQGTKSSK(21)-TGEAVAEKDSEITFIK(3)	4267.07	Carbamidomethyl[C](8)	1	0.000446025	0.014678	3.43983	1	1
	15	20200910_F1_UM2_Lukas006_SA_sMAC_DMTMM_1_3.10505.10505.4.0.dta	4	4267.1	MSAVEGICTSESPVIDHQGTKSSK(21)-TGEAVAEKDSEITFIK(3)	4267.07	Carbamidomethyl[C](8)	1	0.0750955	0.022176	5.197	1	1
	16	20200913_F1_UM2_Lukas006_SA_sMAC_DMTMM_3_3.10421.10421.5.1.dta	5	4267.1	MSAVEGICTSESPVIDHQGTKSSK(21)-TGEAVAEKDSEITFIK(3)	4267.07	Carbamidomethyl[C](8)	1	0.314568	0.024136	5.65634	1	1
32	sp|P10643|CO7_HUMAN (98)-sp|P13671|CO6_HUMAN (134)	2	4
	1	20200910_F1_UM2_Lukas006_SA_sMAC_DMTMM_2_3.2239.2239.4.1.dta	4	3276.24	CEDSER(2)-KLECNGENDCGDNSDERDCGR(1)	3276.23	Carbamidomethyl[C](4);Carbamidomethyl[C](10);Carbamidomethyl[C](19);Carbamidomethyl[C](25)	1	0.000178067	0.007511	2.29258	1	1
	2	20200910_F1_UM2_Lukas006_SA_sMAC_DMTMM_2_3.2265.2265.4.1.dta	4	2788.06	CEDSER(2)-KLECNGENDCGDNSDER(1)	2788.05	Carbamidomethyl[C](4);Carbamidomethyl[C](10);Carbamidomethyl[C](21)	1	0.00177714	0.008007	2.8719	1	1
	3	20200913_F1_UM2_Lukas006_SA_sMAC_DMTMM_3_3.1960.1960.4.1.dta	4	2788.06	CEDSER(2)-KLECNGENDCGDNSDER(1)	2788.05	Carbamidomethyl[C](4);Carbamidomethyl[C](10);Carbamidomethyl[C](21)	1	0.154557	0.011383	4.08279	1	1
	4	20200913_F1_UM2_Lukas006_SA_sMAC_DMTMM_3_3.2005.2005.4.3.dta	4	2788.06	CEDSER(2)-KLECNGENDCGDNSDER(1)	2788.05	Carbamidomethyl[C](4);Carbamidomethyl[C](10);Carbamidomethyl[C](21)	1	0.664766	0.012955	4.64662	1	1
33	sp|P02748|CO9_HUMAN (75)-sp|P02748|CO9_HUMAN (464)	2	31
	1	20200910_F1_UM2_Lukas006_SA_sMAC_DMTMM_2_3.4841.4841.5.0.dta	5	3925.65	RQCVPTEPCEDAEDDCGNDFQCSTGR(11)-MKNAHLK(2)	3925.64	Carbamidomethyl[C](3);Carbamidomethyl[C](9);Carbamidomethyl[C](16);Carbamidomethyl[C](22)	1	0.000387081	0.009644	2.45667	1	1
	2	20200913_F1_UM2_Lukas006_SA_sMAC_DMTMM_3_3.4491.4491.4.0.dta	4	3925.66	RQCVPTEPCEDAEDDCGNDFQCSTGR(11)-MKNAHLK(2)	3925.64	Carbamidomethyl[C](3);Carbamidomethyl[C](9);Carbamidomethyl[C](16);Carbamidomethyl[C](22)	1	0.00048812	0.018635	4.747	1	1
	3	20200910_F1_UM2_Lukas006_SA_sMAC_DMTMM_2_3.4623.4623.5.0.dta	5	3925.65	RQCVPTEPCEDAEDDCGNDFQCSTGR(11)-MKNAHLK(2)	3925.64	Carbamidomethyl[C](3);Carbamidomethyl[C](9);Carbamidomethyl[C](16);Carbamidomethyl[C](22)	1	0.00506522	0.01148	2.92436	1	1
	4	20200913_F1_UM2_Lukas006_SA_sMAC_DMTMM_3_3.4475.4475.5.0.dta	5	3925.66	RQCVPTEPCEDAEDDCGNDFQCSTGR(11)-MKNAHLK(2)	3925.64	Carbamidomethyl[C](3);Carbamidomethyl[C](9);Carbamidomethyl[C](16);Carbamidomethyl[C](22)	1	0.00591366	0.016291	4.14989	1	1
	5	20200910_F1_UM2_Lukas006_SA_sMAC_DMTMM_1_3.4633.4633.4.1.dta	4	3925.65	RQCVPTEPCEDAEDDCGNDFQCSTGR(11)-MKNAHLK(2)	3925.64	Carbamidomethyl[C](3);Carbamidomethyl[C](9);Carbamidomethyl[C](16);Carbamidomethyl[C](22)	1	0.0143188	0.006824	1.73832	1	1
	6	20200910_F1_UM2_Lukas006_SA_sMAC_DMTMM_1_3.4634.4634.5.0.dta	5	3925.65	RQCVPTEPCEDAEDDCGNDFQCSTGR(11)-MKNAHLK(2)	3925.64	Carbamidomethyl[C](3);Carbamidomethyl[C](9);Carbamidomethyl[C](16);Carbamidomethyl[C](22)	1	0.0540091	0.009193	2.34178	1	1
	7	20200910_F1_UM2_Lukas006_SA_sMAC_DMTMM_1_3.4644.4644.5.0.dta	5	3925.65	RQCVPTEPCEDAEDDCGNDFQCSTGR(11)-MKNAHLK(2)	3925.64	Carbamidomethyl[C](3);Carbamidomethyl[C](9);Carbamidomethyl[C](16);Carbamidomethyl[C](22)	1	0.0727496	0.009466	2.41133	1	1
	8	20200910_F1_UM2_Lukas006_SA_sMAC_DMTMM_2_3.4625.4625.3.0.dta	3	3925.65	RQCVPTEPCEDAEDDCGNDFQCSTGR(11)-MKNAHLK(2)	3925.64	Carbamidomethyl[C](3);Carbamidomethyl[C](9);Carbamidomethyl[C](16);Carbamidomethyl[C](22)	1	0.451359	0.006032	1.53656	1	1
	9	20200910_F1_UM2_Lukas006_SA_sMAC_DMTMM_2_3.5319.5319.4.0.dta	4	3769.55	QCVPTEPCEDAEDDCGNDFQCSTGR(10)-MKNAHLK(2)	3769.54	Carbamidomethyl[C](2);Carbamidomethyl[C](8);Carbamidomethyl[C](15);Carbamidomethyl[C](21)	1	0.000604195	0.008711	2.31089	1	1
	10	20200913_F1_UM2_Lukas006_SA_sMAC_DMTMM_3_3.5174.5174.4.0.dta	4	3769.56	QCVPTEPCEDAEDDCGNDFQCSTGR(10)-MKNAHLK(2)	3769.54	Carbamidomethyl[C](2);Carbamidomethyl[C](8);Carbamidomethyl[C](15);Carbamidomethyl[C](21)	1	0.00203235	0.018212	4.83136	1	1
	11	20200910_F1_UM2_Lukas006_SA_sMAC_DMTMM_2_3.4810.4810.3.1.dta	3	3785.54	QCVPTEPCEDAEDDCGNDFQCSTGR(10)-MKNAHLK(2)	3785.54	Carbamidomethyl[C](2);Carbamidomethyl[C](8);Carbamidomethyl[C](15);Carbamidomethyl[C](21);Oxidation[M](29)	1	0.0024325	0.004917	1.29889	1	1
	12	20200910_F1_UM2_Lukas006_SA_sMAC_DMTMM_2_3.5533.5533.4.0.dta	4	3769.55	QCVPTEPCEDAEDDCGNDFQCSTGR(10)-MKNAHLK(2)	3769.54	Carbamidomethyl[C](2);Carbamidomethyl[C](8);Carbamidomethyl[C](15);Carbamidomethyl[C](21)	1	0.00361159	0.014015	3.71796	1	1
	13	20200910_F1_UM2_Lukas006_SA_sMAC_DMTMM_2_3.4801.4801.3.0.dta	3	3785.54	QCVPTEPCEDAEDDCGNDFQCSTGR(10)-MKNAHLK(2)	3785.54	Carbamidomethyl[C](2);Carbamidomethyl[C](8);Carbamidomethyl[C](15);Carbamidomethyl[C](21);Oxidation[M](29)	1	0.00504947	0.004917	1.29889	1	1
	14	20200910_F1_UM2_Lukas006_SA_sMAC_DMTMM_2_3.5310.5310.5.0.dta	5	3769.55	QCVPTEPCEDAEDDCGNDFQCSTGR(10)-MKNAHLK(2)	3769.54	Carbamidomethyl[C](2);Carbamidomethyl[C](8);Carbamidomethyl[C](15);Carbamidomethyl[C](21)	1	0.00649065	0.00962	2.55204	1	1
	15	20200913_F1_UM2_Lukas006_SA_sMAC_DMTMM_3_3.5162.5162.3.0.dta	3	3769.56	QCVPTEPCEDAEDDCGNDFQCSTGR(10)-MKNAHLK(2)	3769.54	Carbamidomethyl[C](2);Carbamidomethyl[C](8);Carbamidomethyl[C](15);Carbamidomethyl[C](21)	1	0.00703387	0.015316	4.06309	1	1
	16	20200913_F1_UM2_Lukas006_SA_sMAC_DMTMM_3_3.5345.5345.3.0.dta	3	3769.56	QCVPTEPCEDAEDDCGNDFQCSTGR(10)-MKNAHLK(2)	3769.54	Carbamidomethyl[C](2);Carbamidomethyl[C](8);Carbamidomethyl[C](15);Carbamidomethyl[C](21)	1	0.0158543	0.020111	5.33513	1	1
	17	20200910_F1_UM2_Lukas006_SA_sMAC_DMTMM_2_3.5311.5311.3.0.dta	3	3769.55	QCVPTEPCEDAEDDCGNDFQCSTGR(10)-MKNAHLK(2)	3769.54	Carbamidomethyl[C](2);Carbamidomethyl[C](8);Carbamidomethyl[C](15);Carbamidomethyl[C](21)	1	0.019466	0.007105	1.88485	1	1
	18	20200910_F1_UM2_Lukas006_SA_sMAC_DMTMM_1_3.5317.5317.4.0.dta	4	3769.55	QCVPTEPCEDAEDDCGNDFQCSTGR(10)-MKNAHLK(2)	3769.54	Carbamidomethyl[C](2);Carbamidomethyl[C](8);Carbamidomethyl[C](15);Carbamidomethyl[C](21)	1	0.0273939	0.01191	3.15954	1	1
	19	20200913_F1_UM2_Lukas006_SA_sMAC_DMTMM_3_3.4662.4662.4.0.dta	4	3785.55	QCVPTEPCEDAEDDCGNDFQCSTGR(10)-MKNAHLK(2)	3785.54	Carbamidomethyl[C](2);Carbamidomethyl[C](8);Carbamidomethyl[C](15);Carbamidomethyl[C](21);Oxidation[M](29)	1	0.0304018	0.017876	4.72219	1	1
	20	20200910_F1_UM2_Lukas006_SA_sMAC_DMTMM_1_3.5537.5537.3.0.dta	3	3769.56	QCVPTEPCEDAEDDCGNDFQCSTGR(10)-MKNAHLK(2)	3769.54	Carbamidomethyl[C](2);Carbamidomethyl[C](8);Carbamidomethyl[C](15);Carbamidomethyl[C](21)	1	0.0314184	0.016778	4.45094	1	1
	21	20200910_F1_UM2_Lukas006_SA_sMAC_DMTMM_2_3.4808.4808.4.2.dta	4	3785.54	QCVPTEPCEDAEDDCGNDFQCSTGR(10)-MKNAHLK(2)	3785.54	Carbamidomethyl[C](2);Carbamidomethyl[C](8);Carbamidomethyl[C](15);Carbamidomethyl[C](21);Oxidation[M](29)	1	0.040899	0.008599	2.27154	1	1
	22	20200913_F1_UM2_Lukas006_SA_sMAC_DMTMM_3_3.5229.5229.4.1.dta	4	3769.56	QCVPTEPCEDAEDDCGNDFQCSTGR(10)-MKNAHLK(2)	3769.54	Carbamidomethyl[C](2);Carbamidomethyl[C](8);Carbamidomethyl[C](15);Carbamidomethyl[C](21)	1	0.0490487	0.023668	6.27875	1	1
	23	20200910_F1_UM2_Lukas006_SA_sMAC_DMTMM_1_3.4816.4816.3.1.dta	3	3785.54	QCVPTEPCEDAEDDCGNDFQCSTGR(10)-MKNAHLK(2)	3785.54	Carbamidomethyl[C](2);Carbamidomethyl[C](8);Carbamidomethyl[C](15);Carbamidomethyl[C](21);Oxidation[M](29)	1	0.0493635	0.001655	0.437191	1	1
	24	20200910_F1_UM2_Lukas006_SA_sMAC_DMTMM_2_3.5371.5371.4.1.dta	4	3769.55	QCVPTEPCEDAEDDCGNDFQCSTGR(10)-MKNAHLK(2)	3769.54	Carbamidomethyl[C](2);Carbamidomethyl[C](8);Carbamidomethyl[C](15);Carbamidomethyl[C](21)	1	0.0581292	0.014656	3.88801	1	1
	25	20200910_F1_UM2_Lukas006_SA_sMAC_DMTMM_1_3.4801.4801.3.1.dta	3	3785.54	QCVPTEPCEDAEDDCGNDFQCSTGR(10)-MKNAHLK(2)	3785.54	Carbamidomethyl[C](2);Carbamidomethyl[C](8);Carbamidomethyl[C](15);Carbamidomethyl[C](21);Oxidation[M](29)	1	0.0739739	0.001655	0.437191	1	1
	26	20200910_F1_UM2_Lukas006_SA_sMAC_DMTMM_1_3.5308.5308.5.0.dta	5	3769.55	QCVPTEPCEDAEDDCGNDFQCSTGR(10)-MKNAHLK(2)	3769.54	Carbamidomethyl[C](2);Carbamidomethyl[C](8);Carbamidomethyl[C](15);Carbamidomethyl[C](21)	1	0.0748514	0.013008	3.45082	1	1
	27	20200910_F1_UM2_Lukas006_SA_sMAC_DMTMM_1_3.6319.6319.4.4.dta	4	3769.53	QCVPTEPCEDAEDDCGNDFQCSTGR(10)-MKNAHLK(2)	3769.54	Carbamidomethyl[C](2);Carbamidomethyl[C](8);Carbamidomethyl[C](15);Carbamidomethyl[C](21)	1	0.076996	-0.012913	-3.42562	1	1
	28	20200910_F1_UM2_Lukas006_SA_sMAC_DMTMM_1_3.5309.5309.3.0.dta	3	3769.55	QCVPTEPCEDAEDDCGNDFQCSTGR(10)-MKNAHLK(2)	3769.54	Carbamidomethyl[C](2);Carbamidomethyl[C](8);Carbamidomethyl[C](15);Carbamidomethyl[C](21)	1	0.0834423	0.009954	2.64064	1	1
	29	20200910_F1_UM2_Lukas006_SA_sMAC_DMTMM_1_3.4796.4796.4.0.dta	4	3785.54	QCVPTEPCEDAEDDCGNDFQCSTGR(10)-MKNAHLK(2)	3785.54	Carbamidomethyl[C](2);Carbamidomethyl[C](8);Carbamidomethyl[C](15);Carbamidomethyl[C](21);Oxidation[M](29)	1	0.126058	0.008103	2.14052	1	1
	30	20200910_F1_UM2_Lukas006_SA_sMAC_DMTMM_1_3.5370.5370.4.1.dta	4	3769.55	QCVPTEPCEDAEDDCGNDFQCSTGR(10)-MKNAHLK(2)	3769.54	Carbamidomethyl[C](2);Carbamidomethyl[C](8);Carbamidomethyl[C](15);Carbamidomethyl[C](21)	1	0.292084	0.014462	3.83654	1	1
	31	20200913_F1_UM2_Lukas006_SA_sMAC_DMTMM_3_3.4674.4674.3.0.dta	3	3785.55	QCVPTEPCEDAEDDCGNDFQCSTGR(10)-MKNAHLK(2)	3785.54	Carbamidomethyl[C](2);Carbamidomethyl[C](8);Carbamidomethyl[C](15);Carbamidomethyl[C](21);Oxidation[M](29)	1	0.330018	0.013113	3.46398	1	1
34	sp|P04004|VTNC_HUMAN (348)-sp|P04004|VTNC_HUMAN (439)	2	4
	1	20200913_F1_UM2_Lukas006_SA_sMAC_DMTMM_3_3.4693.4693.3.0.dta	3	1939.08	PSLAKK(5)-RVDTVDPPYPR(6)	1939.08	null	1	0.000766852	0.008458	4.36187	1	1
	2	20200910_F1_UM2_Lukas006_SA_sMAC_DMTMM_1_3.4849.4849.3.0.dta	3	1939.08	PSLAKK(5)-RVDTVDPPYPR(6)	1939.08	null	1	0.107926	0.004061	2.0943	1	1
	3	20200910_F1_UM2_Lukas006_SA_sMAC_DMTMM_1_3.4862.4862.3.0.dta	3	1939.08	PSLAKK(5)-RVDTVDPPYPR(6)	1939.08	null	1	0.189308	0.003838	1.97929	1	1
	4	20200910_F1_UM2_Lukas006_SA_sMAC_DMTMM_1_3.5667.5667.3.2.dta	3	1782.98	PSLAKK(5)-VDTVDPPYPR(5)	1782.97	null	1	0.31628	0.007413	4.15766	1	1
35	sp|P04004|VTNC_HUMAN (1)-sp|P10643|CO7_HUMAN (500)	2	11
	1	20200910_F1_UM2_Lukas006_SA_sMAC_DMTMM_2_3.1957.1957.3.0.dta	3	1988.83	DQESCK(1)-ECNNPPPSGGGR(1)	1988.82	Carbamidomethyl[C](2);Carbamidomethyl[C](20)	1	0.000959575	0.006711	3.37437	1	1
	2	20200913_F1_UM2_Lukas006_SA_sMAC_DMTMM_3_3.1636.1636.3.0.dta	3	1988.83	DQESCK(1)-ECNNPPPSGGGR(1)	1988.82	Carbamidomethyl[C](2);Carbamidomethyl[C](20)	1	0.00124098	0.009621	4.83755	1	1
	3	20200913_F1_UM2_Lukas006_SA_sMAC_DMTMM_3_3.1742.1742.3.0.dta	3	1988.83	DQESCK(1)-ECNNPPPSGGGR(1)	1988.82	Carbamidomethyl[C](2);Carbamidomethyl[C](20)	1	0.0135031	0.009282	4.66709	1	1
	4	20200910_F1_UM2_Lukas006_SA_sMAC_DMTMM_1_3.2021.2021.3.0.dta	3	1988.82	DQESCK(1)-ECNNPPPSGGGR(1)	1988.82	Carbamidomethyl[C](2);Carbamidomethyl[C](20)	1	0.0183921	0.00433	2.17717	1	1
	5	20200910_F1_UM2_Lukas006_SA_sMAC_DMTMM_1_3.1922.1922.3.0.dta	3	1988.82	DQESCK(1)-ECNNPPPSGGGR(1)	1988.82	Carbamidomethyl[C](2);Carbamidomethyl[C](20)	1	0.0332396	0.006287	3.16117	1	1
	6	20200910_F1_UM2_Lukas006_SA_sMAC_DMTMM_2_3.1925.1925.3.0.dta	3	2231.96	DQESCK(1)-SRECNNPPPSGGGR(3)	2231.95	Carbamidomethyl[C](4);Carbamidomethyl[C](22)	1	0.00548117	0.005969	2.67434	1	1
	7	20200910_F1_UM2_Lukas006_SA_sMAC_DMTMM_2_3.1915.1915.4.0.dta	4	2231.96	DQESCK(1)-SRECNNPPPSGGGR(3)	2231.95	Carbamidomethyl[C](4);Carbamidomethyl[C](22)	1	0.0931311	0.005961	2.67076	1	1
	8	20200910_F1_UM2_Lukas006_SA_sMAC_DMTMM_1_3.1886.1886.4.0.dta	4	2231.96	DQESCK(1)-SRECNNPPPSGGGR(3)	2231.95	Carbamidomethyl[C](4);Carbamidomethyl[C](22)	1	0.250074	0.005602	2.50991	1	1
	9	20200910_F1_UM2_Lukas006_SA_sMAC_DMTMM_1_3.1890.1890.3.0.dta	3	2231.96	DQESCK(1)-SRECNNPPPSGGGR(3)	2231.95	Carbamidomethyl[C](4);Carbamidomethyl[C](22)	1	0.451807	0.005921	2.65284	1	1
	10	20200913_F1_UM2_Lukas006_SA_sMAC_DMTMM_3_3.1580.1580.4.0.dta	4	2231.96	DQESCK(1)-SRECNNPPPSGGGR(3)	2231.95	Carbamidomethyl[C](4);Carbamidomethyl[C](22)	1	0.571074	0.009901	4.43603	1	1
	11	20200913_F1_UM2_Lukas006_SA_sMAC_DMTMM_3_3.1584.1584.3.0.dta	3	2231.96	DQESCK(1)-SRECNNPPPSGGGR(3)	2231.95	Carbamidomethyl[C](4);Carbamidomethyl[C](22)	1	0.654972	0.009571	4.28818	1	1
36	sp|P10909|CLUS_HUMAN (89)-sp|P10909|CLUS_HUMAN (282)	2	7
	1	20200913_F1_UM2_Lukas006_SA_sMAC_DMTMM_3_3.14018.14018.6.1.dta	6	3917.72	ELPGVCDETMMALWEECKPCLK(15)-MKDQCDKCR(7)	3917.69	Carbamidomethyl[C](6);Carbamidomethyl[C](17);Carbamidomethyl[C](20);Carbamidomethyl[C](30);Carbamidomethyl[C](33)	1	0.0016179	0.022629	5.7761	1	1
	2	20200913_F1_UM2_Lukas006_SA_sMAC_DMTMM_3_3.12621.12621.6.0.dta	6	3933.71	ELPGVCDETMMALWEECKPCLK(15)-MKDQCDKCR(7)	3933.69	Carbamidomethyl[C](6);Carbamidomethyl[C](17);Carbamidomethyl[C](20);Oxidation[M](11);Carbamidomethyl[C](30);Carbamidomethyl[C](33)	1	0.0133475	0.021709	5.51874	1	1
	3	20200913_F1_UM2_Lukas006_SA_sMAC_DMTMM_3_3.9685.9685.5.0.dta	5	3949.71	ELPGVCDETMMALWEECKPCLK(15)-MKDQCDKCR(7)	3949.68	Carbamidomethyl[C](6);Carbamidomethyl[C](17);Carbamidomethyl[C](20);Oxidation[M](10);Oxidation[M](11);Carbamidomethyl[C](30);Carbamidomethyl[C](33)	1	0.0148899	0.022259	5.63564	1	1
	4	20200910_F1_UM2_Lukas006_SA_sMAC_DMTMM_2_3.11271.11271.6.3.dta	6	3933.7	ELPGVCDETMMALWEECKPCLK(15)-MKDQCDKCR(7)	3933.69	Carbamidomethyl[C](6);Carbamidomethyl[C](17);Carbamidomethyl[C](20);Oxidation[M](10);Carbamidomethyl[C](30);Carbamidomethyl[C](33)	1	0.175192	0.009521	2.42037	1	1
	5	20200910_F1_UM2_Lukas006_SA_sMAC_DMTMM_2_3.9595.9595.4.2.dta	4	3965.7	ELPGVCDETMMALWEECKPCLK(15)-MKDQCDKCR(7)	3965.68	Carbamidomethyl[C](6);Carbamidomethyl[C](17);Carbamidomethyl[C](20);Oxidation[M](10);Oxidation[M](11);Carbamidomethyl[C](30);Carbamidomethyl[C](33);Oxidation[M](26)	1	0.330292	0.016247	4.0969	1	1
	6	20200913_F1_UM2_Lukas006_SA_sMAC_DMTMM_3_3.9656.9656.4.3.dta	4	3949.7	ELPGVCDETMMALWEECKPCLK(15)-MKDQCDKCR(7)	3949.68	Carbamidomethyl[C](6);Carbamidomethyl[C](17);Carbamidomethyl[C](20);Oxidation[M](10);Oxidation[M](11);Carbamidomethyl[C](30);Carbamidomethyl[C](33)	1	0.75952	0.016923	4.28465	1	1
	7	20200913_F1_UM2_Lukas006_SA_sMAC_DMTMM_3_3.13386.13386.5.0.dta	5	4158.88	LKELPGVCDETMMALWEECKPCLK(17)-MKDQCDKCR(7)	4158.87	Carbamidomethyl[C](8);Carbamidomethyl[C](19);Carbamidomethyl[C](22);Carbamidomethyl[C](32);Carbamidomethyl[C](35)	1	0.805562	0.001897	0.456133	1	1
37	sp|P04004|VTNC_HUMAN (112)-sp|P04004|VTNC_HUMAN (133)	2	20
	1	20200913_F1_UM2_Lukas006_SA_sMAC_DMTMM_3_3.12593.12593.6.0.dta	6	6573.26	GNPEQTPVLKPEEEAPAPEVGASKPEGIDSR(24)-PETLHPGRPQPPAEEELCSGKPFDAFTDLK(14)	6573.22	Carbamidomethyl[C](52)	1	0.00451525	0.041607	6.32978	1	1
	2	20200913_F1_UM2_Lukas006_SA_sMAC_DMTMM_3_3.12661.12661.5.0.dta	5	6573.25	GNPEQTPVLKPEEEAPAPEVGASKPEGIDSR(24)-PETLHPGRPQPPAEEELCSGKPFDAFTDLK(14)	6573.22	Carbamidomethyl[C](52)	1	0.0576618	0.039112	5.95021	1	1
	3	20200910_F1_UM2_Lukas006_SA_sMAC_DMTMM_2_3.12570.12570.4.0.dta	4	6573.24	GNPEQTPVLKPEEEAPAPEVGASKPEGIDSR(24)-PETLHPGRPQPPAEEELCSGKPFDAFTDLK(14)	6573.22	Carbamidomethyl[C](52)	1	0.0655724	0.029382	4.46996	1	1
	4	20200913_F1_UM2_Lukas006_SA_sMAC_DMTMM_3_3.12477.12477.6.0.dta	6	6573.26	GNPEQTPVLKPEEEAPAPEVGASKPEGIDSR(24)-PETLHPGRPQPPAEEELCSGKPFDAFTDLK(14)	6573.22	Carbamidomethyl[C](52)	1	0.0947225	0.046075	7.00951	1	1
	5	20200910_F1_UM2_Lukas006_SA_sMAC_DMTMM_2_3.12623.12623.6.0.dta	6	6573.25	GNPEQTPVLKPEEEAPAPEVGASKPEGIDSR(24)-PETLHPGRPQPPAEEELCSGKPFDAFTDLK(14)	6573.22	Carbamidomethyl[C](52)	1	0.0981147	0.037515	5.70725	1	1
	6	20200910_F1_UM2_Lukas006_SA_sMAC_DMTMM_1_3.12670.12670.6.0.dta	6	6573.25	GNPEQTPVLKPEEEAPAPEVGASKPEGIDSR(24)-PETLHPGRPQPPAEEELCSGKPFDAFTDLK(14)	6573.22	Carbamidomethyl[C](52)	1	0.101171	0.034089	5.18605	1	1
	7	20200910_F1_UM2_Lukas006_SA_sMAC_DMTMM_1_3.12537.12537.6.0.dta	6	6573.25	GNPEQTPVLKPEEEAPAPEVGASKPEGIDSR(24)-PETLHPGRPQPPAEEELCSGKPFDAFTDLK(14)	6573.22	Carbamidomethyl[C](52)	1	0.125641	0.036523	5.55634	1	1
	8	20200910_F1_UM2_Lukas006_SA_sMAC_DMTMM_2_3.12680.12680.7.0.dta	7	6573.24	GNPEQTPVLKPEEEAPAPEVGASKPEGIDSR(24)-PETLHPGRPQPPAEEELCSGKPFDAFTDLK(14)	6573.22	Carbamidomethyl[C](52)	1	0.149138	0.029382	4.46996	1	1
	9	20200913_F1_UM2_Lukas006_SA_sMAC_DMTMM_3_3.12465.12465.5.0.dta	5	6573.25	GNPEQTPVLKPEEEAPAPEVGASKPEGIDSR(24)-PETLHPGRPQPPAEEELCSGKPFDAFTDLK(14)	6573.22	Carbamidomethyl[C](52)	1	0.15535	0.03922	5.96664	1	1
	10	20200910_F1_UM2_Lukas006_SA_sMAC_DMTMM_2_3.12812.12812.5.0.dta	5	6573.25	GNPEQTPVLKPEEEAPAPEVGASKPEGIDSR(24)-PETLHPGRPQPPAEEELCSGKPFDAFTDLK(14)	6573.22	Carbamidomethyl[C](52)	1	0.159708	0.03332	5.06906	1	1
	11	20200910_F1_UM2_Lukas006_SA_sMAC_DMTMM_2_3.12822.12822.7.0.dta	7	6573.25	GNPEQTPVLKPEEEAPAPEVGASKPEGIDSR(24)-PETLHPGRPQPPAEEELCSGKPFDAFTDLK(14)	6573.22	Carbamidomethyl[C](52)	1	0.161139	0.031091	4.72995	1	1
	12	20200910_F1_UM2_Lukas006_SA_sMAC_DMTMM_1_3.12645.12645.7.0.dta	7	6573.25	GNPEQTPVLKPEEEAPAPEVGASKPEGIDSR(24)-PETLHPGRPQPPAEEELCSGKPFDAFTDLK(14)	6573.22	Carbamidomethyl[C](52)	1	0.173922	0.033655	5.12002	1	1
	13	20200910_F1_UM2_Lukas006_SA_sMAC_DMTMM_2_3.12792.12792.6.0.dta	6	6573.25	GNPEQTPVLKPEEEAPAPEVGASKPEGIDSR(24)-PETLHPGRPQPPAEEELCSGKPFDAFTDLK(14)	6573.22	Carbamidomethyl[C](52)	1	0.205023	0.03441	5.23488	1	1
	14	20200910_F1_UM2_Lukas006_SA_sMAC_DMTMM_2_3.12505.12505.7.0.dta	7	6573.25	GNPEQTPVLKPEEEAPAPEVGASKPEGIDSR(24)-PETLHPGRPQPPAEEELCSGKPFDAFTDLK(14)	6573.22	Carbamidomethyl[C](52)	1	0.20888	0.030664	4.66499	1	1
	15	20200913_F1_UM2_Lukas006_SA_sMAC_DMTMM_3_3.12693.12693.7.0.dta	7	6573.26	GNPEQTPVLKPEEEAPAPEVGASKPEGIDSR(24)-PETLHPGRPQPPAEEELCSGKPFDAFTDLK(14)	6573.22	Carbamidomethyl[C](52)	1	0.222401	0.042627	6.48495	1	1
	16	20200910_F1_UM2_Lukas006_SA_sMAC_DMTMM_2_3.12493.12493.6.0.dta	6	6573.25	GNPEQTPVLKPEEEAPAPEVGASKPEGIDSR(24)-PETLHPGRPQPPAEEELCSGKPFDAFTDLK(14)	6573.22	Carbamidomethyl[C](52)	1	0.249229	0.039179	5.9604	1	1
	17	20200910_F1_UM2_Lukas006_SA_sMAC_DMTMM_1_3.12515.12515.7.0.dta	7	6573.24	GNPEQTPVLKPEEEAPAPEVGASKPEGIDSR(24)-PETLHPGRPQPPAEEELCSGKPFDAFTDLK(14)	6573.22	Carbamidomethyl[C](52)	1	0.269254	0.028955	4.405	1	1
	18	20200913_F1_UM2_Lukas006_SA_sMAC_DMTMM_3_3.12440.12440.7.0.dta	7	6573.25	GNPEQTPVLKPEEEAPAPEVGASKPEGIDSR(24)-PETLHPGRPQPPAEEELCSGKPFDAFTDLK(14)	6573.22	Carbamidomethyl[C](52)	1	0.27386	0.0375	5.70497	1	1
	19	20200913_F1_UM2_Lukas006_SA_sMAC_DMTMM_3_3.12845.12845.7.0.dta	7	6573.25	GNPEQTPVLKPEEEAPAPEVGASKPEGIDSR(24)-PETLHPGRPQPPAEEELCSGKPFDAFTDLK(14)	6573.22	Carbamidomethyl[C](52)	1	0.44345	0.032373	4.92499	1	1
	20	20200910_F1_UM2_Lukas006_SA_sMAC_DMTMM_2_3.8795.8795.6.0.dta	6	5538.73	GNPEQTPVLKPEEEAPAPEVGASKPEGIDSR(24)-PETLHPGRPQPPAEEELCSGK(14)	5538.71	Carbamidomethyl[C](52)	1	0.0315678	0.02236	4.03704	1	1
38	sp|P01031|CO5_HUMAN (1584)-sp|P01031|CO5_HUMAN (1605)	2	2
	1	20200910_F1_UM2_Lukas006_SA_sMAC_DMTMM_1_3.10255.10255.3.0.dta	3	2548.4	TGEAVAEKDSEITFIKK(16)-EALQIK(1)	2548.39	null	1	0.0051966	0.008466	3.3221	1	1
	2	20200913_F1_UM2_Lukas006_SA_sMAC_DMTMM_3_3.10960.10960.3.1.dta	3	1763	DSEITFIKK(8)-EALQIK(1)	1762.99	null	1	0.00922098	0.009966	5.65288	1	1
39	sp|P04004|VTNC_HUMAN (98)-sp|P04004|VTNC_HUMAN (117)	2	8
	1	20200913_F1_UM2_Lukas006_SA_sMAC_DMTMM_3_3.8004.8004.4.0.dta	4	4116.09	GNPEQTPVLKPEEEAPAPEVGASK(10)-PEGIDSRPETLHPGR(5)	4116.06	null	1	0.0171945	0.023048	5.59953	1	1
	2	20200913_F1_UM2_Lukas006_SA_sMAC_DMTMM_3_3.7986.7986.3.0.dta	3	4116.08	GNPEQTPVLKPEEEAPAPEVGASK(10)-PEGIDSRPETLHPGR(5)	4116.06	null	1	0.0211338	0.021586	5.24433	1	1
	3	20200910_F1_UM2_Lukas006_SA_sMAC_DMTMM_2_3.8107.8107.7.0.dta	7	4116.08	GNPEQTPVLKPEEEAPAPEVGASK(10)-PEGIDSRPETLHPGR(5)	4116.06	null	1	0.0224399	0.019572	4.75503	1	1
	4	20200910_F1_UM2_Lukas006_SA_sMAC_DMTMM_2_3.8081.8081.4.0.dta	4	4116.08	GNPEQTPVLKPEEEAPAPEVGASK(10)-PEGIDSRPETLHPGR(5)	4116.06	null	1	0.0458057	0.019338	4.69818	1	1
	5	20200910_F1_UM2_Lukas006_SA_sMAC_DMTMM_2_3.8065.8065.5.0.dta	5	4116.08	GNPEQTPVLKPEEEAPAPEVGASK(10)-PEGIDSRPETLHPGR(5)	4116.06	null	1	0.0641855	0.021005	5.10318	1	1
	6	20200913_F1_UM2_Lukas006_SA_sMAC_DMTMM_3_3.8022.8022.7.0.dta	7	4116.09	GNPEQTPVLKPEEEAPAPEVGASK(10)-PEGIDSRPETLHPGR(5)	4116.06	null	1	0.0696635	0.026408	6.41584	1	1
	7	20200910_F1_UM2_Lukas006_SA_sMAC_DMTMM_1_3.8098.8098.4.0.dta	4	4116.08	GNPEQTPVLKPEEEAPAPEVGASK(10)-PEGIDSRPETLHPGR(5)	4116.06	null	1	0.0722326	0.020473	4.97393	1	1
	8	20200910_F1_UM2_Lukas006_SA_sMAC_DMTMM_2_3.8853.8853.5.0.dta	5	5538.73	GNPEQTPVLKPEEEAPAPEVGASK(10)-PEGIDSRPETLHPGRPQPPAEEELCSGK(5)	5538.71	Carbamidomethyl[C](25)	1	0.0806269	0.025331	4.57345	1	1
40	sp|P02748|CO9_HUMAN (71)-sp|P02748|CO9_HUMAN (464)	2	7
	1	20200910_F1_UM2_Lukas006_SA_sMAC_DMTMM_2_3.6421.6421.3.1.dta	3	3769.52	QCVPTEPCEDAEDDCGNDFQCSTGR(6)-MKNAHLK(2)	3769.54	Carbamidomethyl[C](2);Carbamidomethyl[C](8);Carbamidomethyl[C](15);Carbamidomethyl[C](21)	1	0.0525176	-0.019754	-5.24043	1	1
	2	20200913_F1_UM2_Lukas006_SA_sMAC_DMTMM_3_3.6199.6199.3.0.dta	3	3769.53	QCVPTEPCEDAEDDCGNDFQCSTGR(6)-MKNAHLK(2)	3769.54	Carbamidomethyl[C](2);Carbamidomethyl[C](8);Carbamidomethyl[C](15);Carbamidomethyl[C](21)	1	0.0576835	-0.009928	-2.63374	1	1
	3	20200910_F1_UM2_Lukas006_SA_sMAC_DMTMM_1_3.6402.6402.3.1.dta	3	3769.52	QCVPTEPCEDAEDDCGNDFQCSTGR(6)-MKNAHLK(2)	3769.54	Carbamidomethyl[C](2);Carbamidomethyl[C](8);Carbamidomethyl[C](15);Carbamidomethyl[C](21)	1	0.0622281	-0.021946	-5.82193	1	1
	4	20200913_F1_UM2_Lukas006_SA_sMAC_DMTMM_3_3.6278.6278.4.4.dta	4	3769.53	QCVPTEPCEDAEDDCGNDFQCSTGR(6)-MKNAHLK(2)	3769.54	Carbamidomethyl[C](2);Carbamidomethyl[C](8);Carbamidomethyl[C](15);Carbamidomethyl[C](21)	1	0.192252	-0.011495	-3.04944	1	1
	5	20200913_F1_UM2_Lukas006_SA_sMAC_DMTMM_3_3.6712.6712.4.1.dta	4	3769.52	QCVPTEPCEDAEDDCGNDFQCSTGR(6)-MKNAHLK(2)	3769.54	Carbamidomethyl[C](2);Carbamidomethyl[C](8);Carbamidomethyl[C](15);Carbamidomethyl[C](21)	1	0.615789	-0.015634	-4.14745	1	1
	6	20200910_F1_UM2_Lukas006_SA_sMAC_DMTMM_2_3.6518.6518.4.0.dta	4	3941.62	RQCVPTEPCEDAEDDCGNDFQCSTGR(7)-MKNAHLK(2)	3941.64	Carbamidomethyl[C](3);Carbamidomethyl[C](9);Carbamidomethyl[C](16);Carbamidomethyl[C](22);Oxidation[M](30)	1	0.0746978	-0.01521	-3.8588	1	1
	7	20200910_F1_UM2_Lukas006_SA_sMAC_DMTMM_1_3.6476.6476.5.1.dta	5	3941.62	RQCVPTEPCEDAEDDCGNDFQCSTGR(7)-MKNAHLK(2)	3941.64	Carbamidomethyl[C](3);Carbamidomethyl[C](9);Carbamidomethyl[C](16);Carbamidomethyl[C](22);Oxidation[M](30)	1	0.328302	-0.012689	-3.21922	1	1
41	UniProtKB:Q08380 (344)-UniProtKB:Q08380 (376)	1	11
	1	20200910_F1_UM2_Lukas006_SA_sMAC_DMTMM_2_3.16865.16865.4.0.dta	4	3419.84	ASHEEVEGLVEK(11)-KTLQALEFHTVPFQLLAR(1)	3419.83	null	1	2.88994e-11	0.012986	3.79726	1	1
	2	20200913_F1_UM2_Lukas006_SA_sMAC_DMTMM_3_3.16752.16752.4.0.dta	4	3419.85	ASHEEVEGLVEK(11)-KTLQALEFHTVPFQLLAR(1)	3419.83	null	1	2.04228e-09	0.018142	5.30494	1	1
	3	20200910_F1_UM2_Lukas006_SA_sMAC_DMTMM_2_3.16874.16874.5.0.dta	5	3419.84	ASHEEVEGLVEK(11)-KTLQALEFHTVPFQLLAR(1)	3419.83	null	1	2.40335e-09	0.012005	3.51041	1	1
	4	20200913_F1_UM2_Lukas006_SA_sMAC_DMTMM_3_3.16762.16762.5.0.dta	5	3419.85	ASHEEVEGLVEK(11)-KTLQALEFHTVPFQLLAR(1)	3419.83	null	1	8.68907e-09	0.016748	4.89732	1	1
	5	20200910_F1_UM2_Lukas006_SA_sMAC_DMTMM_1_3.16805.16805.4.0.dta	4	3419.84	ASHEEVEGLVEK(11)-KTLQALEFHTVPFQLLAR(1)	3419.83	null	1	1.30475e-05	0.011316	3.30893	1	1
	6	20200910_F1_UM2_Lukas006_SA_sMAC_DMTMM_1_3.16794.16794.5.0.dta	5	3419.84	ASHEEVEGLVEK(11)-KTLQALEFHTVPFQLLAR(1)	3419.83	null	1	2.10961e-05	0.011546	3.37619	1	1
	7	20200913_F1_UM2_Lukas006_SA_sMAC_DMTMM_3_3.16766.16766.6.0.dta	6	3419.85	ASHEEVEGLVEK(11)-KTLQALEFHTVPFQLLAR(1)	3419.83	null	1	2.65143e-05	0.019906	5.82075	1	1
	8	20200910_F1_UM2_Lukas006_SA_sMAC_DMTMM_2_3.16890.16890.3.0.dta	3	3419.84	ASHEEVEGLVEK(11)-KTLQALEFHTVPFQLLAR(1)	3419.83	null	1	3.9416e-05	0.012844	3.75574	1	1
	9	20200910_F1_UM2_Lukas006_SA_sMAC_DMTMM_2_3.16899.16899.6.1.dta	6	3419.85	ASHEEVEGLVEK(11)-KTLQALEFHTVPFQLLAR(1)	3419.83	null	1	4.49282e-05	0.014339	4.1929	1	1
	10	20200910_F1_UM2_Lukas006_SA_sMAC_DMTMM_1_3.16798.16798.3.0.dta	3	3419.84	ASHEEVEGLVEK(11)-KTLQALEFHTVPFQLLAR(1)	3419.83	null	1	0.000800663	0.011899	3.47941	1	1
	11	20200910_F1_UM2_Lukas006_SA_sMAC_DMTMM_1_3.16807.16807.6.3.dta	6	3419.85	ASHEEVEGLVEK(11)-KTLQALEFHTVPFQLLAR(1)	3419.83	null	1	0.00131598	0.014445	4.22389	1	1
42	sp|P10909|CLUS_HUMAN (1)-sp|P10909|CLUS_HUMAN (313)	1	2
	1	20200910_F1_UM2_Lukas006_SA_sMAC_DMTMM_2_3.10576.10576.3.0.dta	3	3279.51	DQTVSDNELQEMSNQGSK(1)-ELDESLQVAER(10)	3279.49	null	1	3.21214e-11	0.014646	4.46594	1	1
	2	20200913_F1_UM2_Lukas006_SA_sMAC_DMTMM_3_3.10474.10474.3.0.dta	3	3279.51	DQTVSDNELQEMSNQGSK(1)-ELDESLQVAER(10)	3279.49	null	1	3.58026e-11	0.019071	5.81523	1	1
43	sp|P07360|CO8G_HUMAN (51)-sp|P07360|CO8G_HUMAN (71)	1	10
	1	20200913_F1_UM2_Lukas006_SA_sMAC_DMTMM_3_3.13839.13839.4.0.dta	4	3414.76	AEATTLHVAPQGTAMAVSTFR(2)-KLDGICWQVR(1)	3414.74	Carbamidomethyl[C](30)	1	4.71824e-11	0.018299	5.35883	1	1
	2	20200910_F1_UM2_Lukas006_SA_sMAC_DMTMM_2_3.13892.13892.4.0.dta	4	3414.75	AEATTLHVAPQGTAMAVSTFR(2)-KLDGICWQVR(1)	3414.74	Carbamidomethyl[C](30)	1	4.07254e-09	0.013772	4.0331	1	1
	3	20200913_F1_UM2_Lukas006_SA_sMAC_DMTMM_3_3.13831.13831.3.0.dta	3	3414.76	AEATTLHVAPQGTAMAVSTFR(2)-KLDGICWQVR(1)	3414.74	Carbamidomethyl[C](30)	1	6.13067e-06	0.018693	5.47421	1	1
	4	20200910_F1_UM2_Lukas006_SA_sMAC_DMTMM_1_3.13898.13898.4.0.dta	4	3414.75	AEATTLHVAPQGTAMAVSTFR(2)-KLDGICWQVR(1)	3414.74	Carbamidomethyl[C](30)	1	0.000109697	0.009281	2.71792	1	1
	5	20200910_F1_UM2_Lukas006_SA_sMAC_DMTMM_1_3.13914.13914.5.0.dta	5	3414.76	AEATTLHVAPQGTAMAVSTFR(2)-KLDGICWQVR(1)	3414.74	Carbamidomethyl[C](30)	1	0.000294826	0.015358	4.49756	1	1
	6	20200910_F1_UM2_Lukas006_SA_sMAC_DMTMM_2_3.13903.13903.3.0.dta	3	3414.75	AEATTLHVAPQGTAMAVSTFR(2)-KLDGICWQVR(1)	3414.74	Carbamidomethyl[C](30)	1	0.00241741	0.012252	3.58797	1	1
	7	20200910_F1_UM2_Lukas006_SA_sMAC_DMTMM_2_3.13912.13912.3.0.dta	3	3414.75	AEATTLHVAPQGTAMAVSTFR(2)-KLDGICWQVR(1)	3414.74	Carbamidomethyl[C](30)	1	0.00317794	0.012252	3.58797	1	1
	8	20200910_F1_UM2_Lukas006_SA_sMAC_DMTMM_1_3.13907.13907.3.0.dta	3	3414.75	AEATTLHVAPQGTAMAVSTFR(2)-KLDGICWQVR(1)	3414.74	Carbamidomethyl[C](30)	1	0.0183202	0.010729	3.14197	1	1
	9	20200913_F1_UM2_Lukas006_SA_sMAC_DMTMM_3_3.13866.13866.5.0.dta	5	3414.76	AEATTLHVAPQGTAMAVSTFR(2)-KLDGICWQVR(1)	3414.74	Carbamidomethyl[C](30)	1	0.0209573	0.023712	6.94401	1	1
	10	20200910_F1_UM2_Lukas006_SA_sMAC_DMTMM_1_3.13928.13928.3.0.dta	3	3414.75	AEATTLHVAPQGTAMAVSTFR(2)-KLDGICWQVR(1)	3414.74	Carbamidomethyl[C](30)	1	0.582638	0.010729	3.14197	1	1
44	sp|P01031|CO5_HUMAN (845)-sp|P01031|CO5_HUMAN (1585)	1	5
	1	20200910_F1_UM2_Lukas006_SA_sMAC_DMTMM_2_3.8260.8260.4.0.dta	4	3489.71	MSAVEGICTSESPVIDHQGTK(5)-KVTCTNAELVK(1)	3489.7	Carbamidomethyl[C](8);Carbamidomethyl[C](28)	1	5.00199e-11	0.011488	3.29197	1	1
	2	20200913_F1_UM2_Lukas006_SA_sMAC_DMTMM_3_3.8163.8163.3.0.dta	3	3489.72	MSAVEGICTSESPVIDHQGTK(5)-KVTCTNAELVK(1)	3489.7	Carbamidomethyl[C](8);Carbamidomethyl[C](28)	1	8.83071e-11	0.021243	6.08734	1	1
	3	20200913_F1_UM2_Lukas006_SA_sMAC_DMTMM_3_3.8168.8168.3.0.dta	3	3489.72	MSAVEGICTSESPVIDHQGTK(5)-KVTCTNAELVK(1)	3489.7	Carbamidomethyl[C](8);Carbamidomethyl[C](28)	1	5.83962e-09	0.021243	6.08734	1	1
	4	20200910_F1_UM2_Lukas006_SA_sMAC_DMTMM_1_3.8255.8255.4.0.dta	4	3489.72	MSAVEGICTSESPVIDHQGTK(5)-KVTCTNAELVK(1)	3489.7	Carbamidomethyl[C](8);Carbamidomethyl[C](28)	1	1.51e-05	0.013555	3.88429	1	1
	5	20200910_F1_UM2_Lukas006_SA_sMAC_DMTMM_1_3.8265.8265.5.1.dta	5	3489.71	MSAVEGICTSESPVIDHQGTK(5)-KVTCTNAELVK(1)	3489.7	Carbamidomethyl[C](8);Carbamidomethyl[C](28)	1	0.000210482	0.012063	3.45674	1	1
45	UniProtKB:P02751 (66)-UniProtKB:P02751 (90)	1	5
	1	20200913_F1_UM2_Lukas006_SA_sMAC_DMTMM_3_3.8117.8117.3.0.dta	3	3430.5	HYQINQQWER(9)-GFNCESKPEAEETCFDK(7)	3430.49	Carbamidomethyl[C](4);Carbamidomethyl[C](14)	1	5.66978e-10	0.019747	5.75633	1	1
	2	20200913_F1_UM2_Lukas006_SA_sMAC_DMTMM_3_3.8136.8136.3.0.dta	3	3430.5	HYQINQQWER(9)-GFNCESKPEAEETCFDK(7)	3430.49	Carbamidomethyl[C](4);Carbamidomethyl[C](14)	1	7.08086e-07	0.019747	5.75633	1	1
	3	20200910_F1_UM2_Lukas006_SA_sMAC_DMTMM_2_3.8234.8234.3.0.dta	3	3430.5	HYQINQQWER(9)-GFNCESKPEAEETCFDK(7)	3430.49	Carbamidomethyl[C](4);Carbamidomethyl[C](14)	1	2.16368e-06	0.014292	4.16617	1	1
	4	20200913_F1_UM2_Lukas006_SA_sMAC_DMTMM_3_3.8131.8131.4.1.dta	4	3430.5	HYQINQQWER(9)-GFNCESKPEAEETCFDK(7)	3430.49	Carbamidomethyl[C](4);Carbamidomethyl[C](14)	1	0.00390654	0.010265	2.99229	1	1
	5	20200910_F1_UM2_Lukas006_SA_sMAC_DMTMM_1_3.8225.8225.4.2.dta	4	3430.5	HYQINQQWER(9)-GFNCESKPEAEETCFDK(7)	3430.49	Carbamidomethyl[C](4);Carbamidomethyl[C](14)	1	0.164606	0.012428	3.62281	1	1
46	sp|P10909|CLUS_HUMAN (1)-sp|P10909|CLUS_HUMAN (375)	1	7
	1	20200913_F1_UM2_Lukas006_SA_sMAC_DMTMM_3_3.10543.10543.3.0.dta	3	4305.05	DQTVSDNELQEMSNQGSK(1)-VTTVASHTSDSDVPSGVTEVVVK(12)	4305.03	null	1	7.72569e-10	0.01693	3.93261	1	1
	2	20200913_F1_UM2_Lukas006_SA_sMAC_DMTMM_3_3.10533.10533.3.0.dta	3	4305.05	DQTVSDNELQEMSNQGSK(1)-VTTVASHTSDSDVPSGVTEVVVK(12)	4305.03	null	1	1.14682e-07	0.016696	3.87825	1	1
	3	20200910_F1_UM2_Lukas006_SA_sMAC_DMTMM_2_3.10643.10643.3.0.dta	3	4305.04	DQTVSDNELQEMSNQGSK(1)-VTTVASHTSDSDVPSGVTEVVVK(12)	4305.03	null	1	1.20707e-07	0.008001	1.85852	1	1
	4	20200910_F1_UM2_Lukas006_SA_sMAC_DMTMM_2_3.8991.8991.4.0.dta	4	4321.04	DQTVSDNELQEMSNQGSK(1)-VTTVASHTSDSDVPSGVTEVVVK(12)	4321.03	Oxidation[M](38)	1	6.27451e-07	0.015605	3.61141	1	1
	5	20200910_F1_UM2_Lukas006_SA_sMAC_DMTMM_1_3.8982.8982.4.0.dta	4	4321.04	DQTVSDNELQEMSNQGSK(1)-VTTVASHTSDSDVPSGVTEVVVK(12)	4321.03	Oxidation[M](38)	1	0.000415339	0.016627	3.84793	1	1
	6	20200910_F1_UM2_Lukas006_SA_sMAC_DMTMM_1_3.10628.10628.3.1.dta	3	4305.04	DQTVSDNELQEMSNQGSK(1)-VTTVASHTSDSDVPSGVTEVVVK(12)	4305.03	null	1	0.336574	0.01085	2.52031	1	1
	7	20200913_F1_UM2_Lukas006_SA_sMAC_DMTMM_3_3.10534.10534.3.1.dta	3	4305.05	DQTVSDNELQEMSNQGSK(1)-VTTVASHTSDSDVPSGVTEVVVK(12)	4305.03	null	1	0.444004	0.016696	3.87825	1	1
47	sp|P07360|CO8G_HUMAN (146)-sp|P10909|CLUS_HUMAN (1)	1	3
	1	20200913_F1_UM2_Lukas006_SA_sMAC_DMTMM_3_3.14433.14433.3.0.dta	3	3611.7	SLPVSDSVLSGFEQR(13)-DQTVSDNELQEMSNQGSK(1)	3611.68	null	1	3.2087e-09	0.020044	5.54978	1	1
	2	20200910_F1_UM2_Lukas006_SA_sMAC_DMTMM_2_3.14559.14559.3.0.dta	3	3611.7	SLPVSDSVLSGFEQR(13)-DQTVSDNELQEMSNQGSK(1)	3611.68	null	1	4.1446e-06	0.019349	5.35735	1	1
	3	20200910_F1_UM2_Lukas006_SA_sMAC_DMTMM_1_3.14507.14507.3.0.dta	3	3611.69	SLPVSDSVLSGFEQR(13)-DQTVSDNELQEMSNQGSK(1)	3611.68	null	1	0.000148036	0.014626	4.04964	1	1
48	sp|P01031|CO5_HUMAN (1531)-sp|P01031|CO5_HUMAN (1575)	1	6
	1	20200913_F1_UM2_Lukas006_SA_sMAC_DMTMM_3_3.4439.4439.3.0.dta	3	2456.26	KQTACKPEIAYAYK(1)-TGEAVAEK(7)	2456.25	Carbamidomethyl[C](5)	1	3.68904e-09	0.008837	3.59776	1	1
	2	20200910_F1_UM2_Lukas006_SA_sMAC_DMTMM_2_3.4580.4580.3.0.dta	3	2456.26	KQTACKPEIAYAYK(1)-TGEAVAEK(7)	2456.25	Carbamidomethyl[C](5)	1	7.45486e-09	0.006875	2.79898	1	1
	3	20200910_F1_UM2_Lukas006_SA_sMAC_DMTMM_2_3.4577.4577.4.1.dta	4	2456.26	KQTACKPEIAYAYK(1)-TGEAVAEK(7)	2456.25	Carbamidomethyl[C](5)	1	7.87648e-08	0.008117	3.30463	1	1
	4	20200913_F1_UM2_Lukas006_SA_sMAC_DMTMM_3_3.4435.4435.4.1.dta	4	2456.26	KQTACKPEIAYAYK(1)-TGEAVAEK(7)	2456.25	Carbamidomethyl[C](5)	1	4.59236e-07	0.008866	3.60957	1	1
	5	20200910_F1_UM2_Lukas006_SA_sMAC_DMTMM_1_3.4616.4616.3.0.dta	3	2456.26	KQTACKPEIAYAYK(1)-TGEAVAEK(7)	2456.25	Carbamidomethyl[C](5)	1	5.89029e-06	0.008146	3.31644	1	1
	6	20200910_F1_UM2_Lukas006_SA_sMAC_DMTMM_1_3.4609.4609.4.0.dta	4	2456.26	KQTACKPEIAYAYK(1)-TGEAVAEK(7)	2456.25	Carbamidomethyl[C](5)	1	0.000302209	0.008939	3.63929	1	1
49	sp|P10909|CLUS_HUMAN (300)-sp|P10909|CLUS_HUMAN (304)	1	30
	1	20200910_F1_UM2_Lukas006_SA_sMAC_DMTMM_2_3.10770.10770.4.1.dta	4	3301.64	EILSVDCSTNNPSQAKLR(16)-ELDESLQVAER(1)	3301.63	Carbamidomethyl[C](7)	1	3.83384e-09	0.008852	2.6811	1	1
	2	20200910_F1_UM2_Lukas006_SA_sMAC_DMTMM_2_3.10787.10787.3.0.dta	3	3301.64	EILSVDCSTNNPSQAKLR(16)-ELDESLQVAER(1)	3301.63	Carbamidomethyl[C](7)	1	2.10093e-08	0.008555	2.59114	1	1
	3	20200913_F1_UM2_Lukas006_SA_sMAC_DMTMM_3_3.10664.10664.3.0.dta	3	3301.64	EILSVDCSTNNPSQAKLR(16)-ELDESLQVAER(1)	3301.63	Carbamidomethyl[C](7)	1	3.89067e-08	0.010913	3.30533	1	1
	4	20200910_F1_UM2_Lukas006_SA_sMAC_DMTMM_2_3.10904.10904.3.0.dta	3	3301.64	EILSVDCSTNNPSQAKLR(16)-ELDESLQVAER(1)	3301.63	Carbamidomethyl[C](7)	1	7.86546e-08	0.00504	1.52652	1	1
	5	20200913_F1_UM2_Lukas006_SA_sMAC_DMTMM_3_3.10800.10800.3.0.dta	3	3301.65	EILSVDCSTNNPSQAKLR(16)-ELDESLQVAER(1)	3301.63	Carbamidomethyl[C](7)	1	8.07426e-08	0.013213	4.00196	1	1
	6	20200913_F1_UM2_Lukas006_SA_sMAC_DMTMM_3_3.10461.10461.4.0.dta	4	3301.65	EILSVDCSTNNPSQAKLR(16)-ELDESLQVAER(1)	3301.63	Carbamidomethyl[C](7)	1	8.20612e-08	0.019029	5.76351	1	1
	7	20200910_F1_UM2_Lukas006_SA_sMAC_DMTMM_2_3.10652.10652.4.0.dta	4	3301.64	EILSVDCSTNNPSQAKLR(16)-ELDESLQVAER(1)	3301.63	Carbamidomethyl[C](7)	1	7.37647e-07	0.009908	3.00094	1	1
	8	20200913_F1_UM2_Lukas006_SA_sMAC_DMTMM_3_3.10636.10636.3.0.dta	3	3301.64	EILSVDCSTNNPSQAKLR(16)-ELDESLQVAER(1)	3301.63	Carbamidomethyl[C](7)	1	1.02717e-06	0.010935	3.312	1	1
	9	20200913_F1_UM2_Lukas006_SA_sMAC_DMTMM_3_3.10594.10594.4.0.dta	4	3301.64	EILSVDCSTNNPSQAKLR(16)-ELDESLQVAER(1)	3301.63	Carbamidomethyl[C](7)	1	1.27139e-06	0.012222	3.7018	1	1
	10	20200913_F1_UM2_Lukas006_SA_sMAC_DMTMM_3_3.10554.10554.3.0.dta	3	3301.65	EILSVDCSTNNPSQAKLR(16)-ELDESLQVAER(1)	3301.63	Carbamidomethyl[C](7)	1	1.73205e-06	0.014353	4.34724	1	1
	11	20200910_F1_UM2_Lukas006_SA_sMAC_DMTMM_2_3.10534.10534.4.1.dta	4	3301.65	EILSVDCSTNNPSQAKLR(16)-ELDESLQVAER(1)	3301.63	Carbamidomethyl[C](7)	1	2.89246e-06	0.014697	4.45143	1	1
	12	20200913_F1_UM2_Lukas006_SA_sMAC_DMTMM_3_3.10858.10858.4.0.dta	4	3301.65	EILSVDCSTNNPSQAKLR(16)-ELDESLQVAER(1)	3301.63	Carbamidomethyl[C](7)	1	6.80123e-06	0.01586	4.80368	1	1
	13	20200910_F1_UM2_Lukas006_SA_sMAC_DMTMM_2_3.10678.10678.3.0.dta	3	3301.64	EILSVDCSTNNPSQAKLR(16)-ELDESLQVAER(1)	3301.63	Carbamidomethyl[C](7)	1	9.98616e-06	0.009843	2.98125	1	1
	14	20200910_F1_UM2_Lukas006_SA_sMAC_DMTMM_2_3.10881.10881.4.0.dta	4	3301.64	EILSVDCSTNNPSQAKLR(16)-ELDESLQVAER(1)	3301.63	Carbamidomethyl[C](7)	1	1.18544e-05	0.007374	2.23344	1	1
	15	20200910_F1_UM2_Lukas006_SA_sMAC_DMTMM_1_3.10772.10772.4.1.dta	4	3301.64	EILSVDCSTNNPSQAKLR(16)-ELDESLQVAER(1)	3301.63	Carbamidomethyl[C](7)	1	5.13605e-05	0.007968	2.41335	1	1
	16	20200910_F1_UM2_Lukas006_SA_sMAC_DMTMM_1_3.10911.10911.4.0.dta	4	3301.64	EILSVDCSTNNPSQAKLR(16)-ELDESLQVAER(1)	3301.63	Carbamidomethyl[C](7)	1	5.54652e-05	0.008025	2.43062	1	1
	17	20200910_F1_UM2_Lukas006_SA_sMAC_DMTMM_2_3.11089.11089.4.2.dta	4	3301.64	EILSVDCSTNNPSQAKLR(16)-ELDESLQVAER(1)	3301.63	Carbamidomethyl[C](7)	1	8.84265e-05	0.010406	3.15177	1	1
	18	20200910_F1_UM2_Lukas006_SA_sMAC_DMTMM_2_3.11201.11201.4.2.dta	4	3301.65	EILSVDCSTNNPSQAKLR(16)-ELDESLQVAER(1)	3301.63	Carbamidomethyl[C](7)	1	0.000107628	0.013022	3.94411	1	1
	19	20200913_F1_UM2_Lukas006_SA_sMAC_DMTMM_3_3.10783.10783.3.0.dta	3	3301.65	EILSVDCSTNNPSQAKLR(16)-ELDESLQVAER(1)	3301.63	Carbamidomethyl[C](7)	1	0.000112367	0.013103	3.96864	1	1
	20	20200910_F1_UM2_Lukas006_SA_sMAC_DMTMM_2_3.10550.10550.3.0.dta	3	3301.65	EILSVDCSTNNPSQAKLR(16)-ELDESLQVAER(1)	3301.63	Carbamidomethyl[C](7)	1	0.000402863	0.014766	4.47233	1	1
	21	20200910_F1_UM2_Lukas006_SA_sMAC_DMTMM_1_3.10891.10891.3.0.dta	3	3301.64	EILSVDCSTNNPSQAKLR(16)-ELDESLQVAER(1)	3301.63	Carbamidomethyl[C](7)	1	0.000431143	0.006318	1.9136	1	1
	22	20200910_F1_UM2_Lukas006_SA_sMAC_DMTMM_1_3.10777.10777.3.0.dta	3	3301.64	EILSVDCSTNNPSQAKLR(16)-ELDESLQVAER(1)	3301.63	Carbamidomethyl[C](7)	1	0.000606233	0.006922	2.09654	1	1
	23	20200910_F1_UM2_Lukas006_SA_sMAC_DMTMM_1_3.10666.10666.3.0.dta	3	3301.64	EILSVDCSTNNPSQAKLR(16)-ELDESLQVAER(1)	3301.63	Carbamidomethyl[C](7)	1	0.000685511	0.009681	2.93219	1	1
	24	20200910_F1_UM2_Lukas006_SA_sMAC_DMTMM_1_3.10538.10538.4.1.dta	4	3301.65	EILSVDCSTNNPSQAKLR(16)-ELDESLQVAER(1)	3301.63	Carbamidomethyl[C](7)	1	0.000747461	0.014685	4.4478	1	1
	25	20200910_F1_UM2_Lukas006_SA_sMAC_DMTMM_1_3.10900.10900.4.3.dta	4	3301.64	EILSVDCSTNNPSQAKLR(16)-ELDESLQVAER(1)	3301.63	Carbamidomethyl[C](7)	1	0.000935363	0.008179	2.47726	1	1
	26	20200910_F1_UM2_Lukas006_SA_sMAC_DMTMM_1_3.10906.10906.3.0.dta	3	3301.64	EILSVDCSTNNPSQAKLR(16)-ELDESLQVAER(1)	3301.63	Carbamidomethyl[C](7)	1	0.00182764	0.006603	1.99992	1	1
	27	20200910_F1_UM2_Lukas006_SA_sMAC_DMTMM_1_3.10657.10657.4.0.dta	4	3301.64	EILSVDCSTNNPSQAKLR(16)-ELDESLQVAER(1)	3301.63	Carbamidomethyl[C](7)	1	0.00299976	0.010018	3.03426	1	1
	28	20200910_F1_UM2_Lukas006_SA_sMAC_DMTMM_1_3.11003.11003.3.1.dta	3	3301.64	EILSVDCSTNNPSQAKLR(16)-ELDESLQVAER(1)	3301.63	Carbamidomethyl[C](7)	1	0.00398991	0.010222	3.09604	1	1
	29	20200910_F1_UM2_Lukas006_SA_sMAC_DMTMM_1_3.10553.10553.3.0.dta	3	3301.65	EILSVDCSTNNPSQAKLR(16)-ELDESLQVAER(1)	3301.63	Carbamidomethyl[C](7)	1	0.00841391	0.015232	4.61348	1	1
	30	20200910_F1_UM2_Lukas006_SA_sMAC_DMTMM_1_3.11192.11192.4.1.dta	4	3301.64	EILSVDCSTNNPSQAKLR(16)-ELDESLQVAER(1)	3301.63	Carbamidomethyl[C](7)	1	0.0120763	0.005778	1.75004	1	1
50	sp|P10909|CLUS_HUMAN (1)-sp|P10909|CLUS_HUMAN (400)	1	4
	1	20200913_F1_UM2_Lukas006_SA_sMAC_DMTMM_3_3.16174.16174.3.0.dta	3	3864.87	DQTVSDNELQEMSNQGSK(1)-LFDSDPITVTVPVEVSR(14)	3864.84	null	1	5.26281e-09	0.022643	5.85871	1	1
	2	20200910_F1_UM2_Lukas006_SA_sMAC_DMTMM_1_3.16216.16216.3.0.dta	3	3864.85	DQTVSDNELQEMSNQGSK(1)-LFDSDPITVTVPVEVSR(14)	3864.84	null	1	3.00355e-05	0.009512	2.46116	1	1
	3	20200910_F1_UM2_Lukas006_SA_sMAC_DMTMM_1_3.16231.16231.4.0.dta	4	3864.86	DQTVSDNELQEMSNQGSK(1)-LFDSDPITVTVPVEVSR(14)	3864.84	null	1	8.59155e-05	0.019308	4.9958	1	1
	4	20200910_F1_UM2_Lukas006_SA_sMAC_DMTMM_1_3.16238.16238.3.0.dta	3	3864.85	DQTVSDNELQEMSNQGSK(1)-LFDSDPITVTVPVEVSR(14)	3864.84	null	1	0.000102716	0.009512	2.46116	1	1
51	sp|P10909|CLUS_HUMAN (58)-sp|P10909|CLUS_HUMAN (304)	1	3
	1	20200913_F1_UM2_Lukas006_SA_sMAC_DMTMM_3_3.6704.6704.4.0.dta	4	2474.25	KKEDALDETR(1)-ELDESLQVAER(1)	2474.24	null	1	6.18339e-09	0.01371	5.5411	1	1
	2	20200910_F1_UM2_Lukas006_SA_sMAC_DMTMM_2_3.6832.6832.4.0.dta	4	2474.25	KKEDALDETR(1)-ELDESLQVAER(1)	2474.24	null	1	2.0403e-07	0.010827	4.37589	1	1
	3	20200910_F1_UM2_Lukas006_SA_sMAC_DMTMM_1_3.6846.6846.4.0.dta	4	2474.25	KKEDALDETR(1)-ELDESLQVAER(1)	2474.24	null	1	1.0474e-05	0.011789	4.7647	1	1
52	sp|P10909|CLUS_HUMAN (1)-sp|P10909|CLUS_HUMAN (285)	1	3
	1	20200910_F1_UM2_Lukas006_SA_sMAC_DMTMM_2_3.9989.9989.3.0.dta	3	3753.69	DQTVSDNELQEMSNQGSK(1)-EILSVDCSTNNPSQAK(1)	3753.68	Carbamidomethyl[C](28)	1	1.29393e-08	0.010363	2.76076	1	1
	2	20200910_F1_UM2_Lukas006_SA_sMAC_DMTMM_1_3.9994.9994.3.0.dta	3	3753.7	DQTVSDNELQEMSNQGSK(1)-EILSVDCSTNNPSQAK(1)	3753.68	Carbamidomethyl[C](28)	1	4.309e-06	0.015863	4.22598	1	1
	3	20200913_F1_UM2_Lukas006_SA_sMAC_DMTMM_3_3.9919.9919.3.0.dta	3	3753.71	DQTVSDNELQEMSNQGSK(1)-EILSVDCSTNNPSQAK(1)	3753.68	Carbamidomethyl[C](28)	1	0.00708236	0.025213	6.71687	1	1
53	sp|P10909|CLUS_HUMAN (318)-sp|P10909|CLUS_HUMAN (342)	1	6
	1	20200913_F1_UM2_Lukas006_SA_sMAC_DMTMM_3_3.21755.21755.4.0.dta	4	3314.69	KYNELLK(1)-MLDTSSLLEQLNEQFNWVSR(13)	3314.67	Oxidation[M](1)	1	1.49284e-08	0.018603	5.61232	1	1
	2	20200910_F1_UM2_Lukas006_SA_sMAC_DMTMM_2_3.22951.22951.4.0.dta	4	3298.69	KYNELLK(1)-MLDTSSLLEQLNEQFNWVSR(13)	3298.68	null	1	1.12009e-06	0.015891	4.81738	1	1
	3	20200913_F1_UM2_Lukas006_SA_sMAC_DMTMM_3_3.22710.22710.4.0.dta	4	3298.69	KYNELLK(1)-MLDTSSLLEQLNEQFNWVSR(13)	3298.68	null	1	1.82195e-06	0.015147	4.59184	1	1
	4	20200910_F1_UM2_Lukas006_SA_sMAC_DMTMM_1_3.21740.21740.4.0.dta	4	3314.69	KYNELLK(1)-MLDTSSLLEQLNEQFNWVSR(13)	3314.67	Oxidation[M](1)	1	0.000393003	0.013162	3.97083	1	1
	5	20200910_F1_UM2_Lukas006_SA_sMAC_DMTMM_1_3.22728.22728.4.0.dta	4	3298.69	KYNELLK(1)-MLDTSSLLEQLNEQFNWVSR(13)	3298.68	null	1	0.0027787	0.01166	3.53475	1	1
	6	20200913_F1_UM2_Lukas006_SA_sMAC_DMTMM_3_3.22725.22725.3.0.dta	3	3298.69	KYNELLK(1)-MLDTSSLLEQLNEQFNWVSR(13)	3298.68	null	1	0.00278347	0.016029	4.85922	1	1
54	sp|P10909|CLUS_HUMAN (58)-sp|P10909|CLUS_HUMAN (306)	1	1
	1	20200910_F1_UM2_Lukas006_SA_sMAC_DMTMM_2_3.6701.6701.4.0.dta	4	2474.25	KKEDALDETR(1)-ELDESLQVAER(3)	2474.24	null	1	1.49957e-08	0.011255	4.54888	1	1
55	sp|P01031|CO5_HUMAN (1294)-sp|P01031|CO5_HUMAN (1309)	1	8
	1	20200910_F1_UM2_Lukas006_SA_sMAC_DMTMM_2_3.9428.9428.3.0.dta	3	2429.19	LSMDIDVSYK(4)-GALHNYKMTDK(7)	2429.18	null	1	2.03843e-08	0.007679	3.16114	1	1
	2	20200913_F1_UM2_Lukas006_SA_sMAC_DMTMM_3_3.9343.9343.3.0.dta	3	2429.2	LSMDIDVSYK(4)-GALHNYKMTDK(7)	2429.18	null	1	5.67009e-06	0.011203	4.61184	1	1
	3	20200913_F1_UM2_Lukas006_SA_sMAC_DMTMM_3_3.9341.9341.4.0.dta	4	2429.2	LSMDIDVSYK(4)-GALHNYKMTDK(7)	2429.18	null	1	0.000238558	0.012168	5.00909	1	1
	4	20200910_F1_UM2_Lukas006_SA_sMAC_DMTMM_1_3.9440.9440.3.0.dta	3	2429.19	LSMDIDVSYK(4)-GALHNYKMTDK(7)	2429.18	null	1	0.000334777	0.006458	2.65851	1	1
	5	20200910_F1_UM2_Lukas006_SA_sMAC_DMTMM_2_3.9416.9416.4.0.dta	4	2429.19	LSMDIDVSYK(4)-GALHNYKMTDK(7)	2429.18	null	1	0.000755587	0.008417	3.46495	1	1
	6	20200913_F1_UM2_Lukas006_SA_sMAC_DMTMM_3_3.9336.9336.5.0.dta	5	2429.2	LSMDIDVSYK(4)-GALHNYKMTDK(7)	2429.18	null	1	0.000835111	0.012543	5.16346	1	1
	7	20200910_F1_UM2_Lukas006_SA_sMAC_DMTMM_2_3.9423.9423.5.0.dta	5	2429.19	LSMDIDVSYK(4)-GALHNYKMTDK(7)	2429.18	null	1	0.00189799	0.009659	3.97623	1	1
	8	20200910_F1_UM2_Lukas006_SA_sMAC_DMTMM_1_3.9438.9438.4.1.dta	4	2429.19	LSMDIDVSYK(4)-GALHNYKMTDK(7)	2429.18	null	1	0.0178349	0.007696	3.16814	1	1
56	sp|P01031|CO5_HUMAN (1575)-sp|P01031|CO5_HUMAN (1584)	1	2
	1	20200913_F1_UM2_Lukas006_SA_sMAC_DMTMM_3_3.6983.6983.3.0.dta	3	1866	TGEAVAEK(7)-DSEITFIKK(8)	1865.99	null	1	2.67134e-08	0.010165	5.44752	1	1
	2	20200910_F1_UM2_Lukas006_SA_sMAC_DMTMM_2_3.6966.6966.3.0.dta	3	1865.99	TGEAVAEK(7)-DSEITFIKK(8)	1865.99	null	1	0.000681168	0.006012	3.22189	1	1
57	sp|P02748|CO9_HUMAN (55)-sp|P02748|CO9_HUMAN (478)	1	16
	1	20200910_F1_UM2_Lukas006_SA_sMAC_DMTMM_2_3.17836.17836.3.0.dta	3	2818.43	SIEVFGQFNGKR(11)-AIEDYINEFSVR(3)	2818.42	null	1	3.6718e-08	0.01304	4.62671	1	1
	2	20200913_F1_UM2_Lukas006_SA_sMAC_DMTMM_3_3.17699.17699.3.0.dta	3	2818.43	SIEVFGQFNGKR(11)-AIEDYINEFSVR(3)	2818.42	null	1	3.88173e-08	0.01616	5.73372	1	1
	3	20200913_F1_UM2_Lukas006_SA_sMAC_DMTMM_3_3.17583.17583.3.0.dta	3	2818.43	SIEVFGQFNGKR(11)-AIEDYINEFSVR(3)	2818.42	null	1	9.29969e-08	0.013298	4.71825	1	1
	4	20200910_F1_UM2_Lukas006_SA_sMAC_DMTMM_2_3.17719.17719.3.0.dta	3	2818.43	SIEVFGQFNGKR(11)-AIEDYINEFSVR(3)	2818.42	null	1	4.6613e-07	0.013131	4.659	1	1
	5	20200913_F1_UM2_Lukas006_SA_sMAC_DMTMM_3_3.17695.17695.4.0.dta	4	2818.43	SIEVFGQFNGKR(11)-AIEDYINEFSVR(3)	2818.42	null	1	3.0747e-06	0.019031	6.75237	1	1
	6	20200913_F1_UM2_Lukas006_SA_sMAC_DMTMM_3_3.17582.17582.4.0.dta	4	2818.43	SIEVFGQFNGKR(11)-AIEDYINEFSVR(3)	2818.42	null	1	8.10193e-06	0.014261	5.05994	1	1
	7	20200910_F1_UM2_Lukas006_SA_sMAC_DMTMM_2_3.17835.17835.4.0.dta	4	2818.44	SIEVFGQFNGKR(11)-AIEDYINEFSVR(3)	2818.42	null	1	1.35474e-05	0.021022	7.4588	1	1
	8	20200910_F1_UM2_Lukas006_SA_sMAC_DMTMM_2_3.17716.17716.4.0.dta	4	2818.44	SIEVFGQFNGKR(11)-AIEDYINEFSVR(3)	2818.42	null	1	1.56457e-05	0.019341	6.86237	1	1
	9	20200910_F1_UM2_Lukas006_SA_sMAC_DMTMM_2_3.18422.18422.3.2.dta	3	2818.41	SIEVFGQFNGKR(11)-AIEDYINEFSVR(3)	2818.42	null	1	0.000170509	-0.008434	-2.99246	1	1
	10	20200910_F1_UM2_Lukas006_SA_sMAC_DMTMM_1_3.17626.17626.3.0.dta	3	2818.42	SIEVFGQFNGKR(11)-AIEDYINEFSVR(3)	2818.42	null	1	0.000181185	0.008621	3.05881	1	1
	11	20200910_F1_UM2_Lukas006_SA_sMAC_DMTMM_1_3.17748.17748.3.0.dta	3	2818.43	SIEVFGQFNGKR(11)-AIEDYINEFSVR(3)	2818.42	null	1	0.000362523	0.012586	4.46563	1	1
	12	20200910_F1_UM2_Lukas006_SA_sMAC_DMTMM_1_3.17732.17732.4.0.dta	4	2818.43	SIEVFGQFNGKR(11)-AIEDYINEFSVR(3)	2818.42	null	1	0.00112853	0.01343	4.76509	1	1
	13	20200910_F1_UM2_Lukas006_SA_sMAC_DMTMM_2_3.18418.18418.4.4.dta	4	2818.42	SIEVFGQFNGKR(11)-AIEDYINEFSVR(3)	2818.42	null	1	0.00574942	0.007717	2.73806	1	1
	14	20200910_F1_UM2_Lukas006_SA_sMAC_DMTMM_2_3.18174.18174.4.3.dta	4	2818.42	SIEVFGQFNGKR(11)-AIEDYINEFSVR(3)	2818.42	null	1	0.00727514	0.008562	3.03788	1	1
	15	20200913_F1_UM2_Lukas006_SA_sMAC_DMTMM_3_3.18017.18017.4.4.dta	4	2818.43	SIEVFGQFNGKR(11)-AIEDYINEFSVR(3)	2818.42	null	1	0.0107821	0.016563	5.87671	1	1
	16	20200913_F1_UM2_Lukas006_SA_sMAC_DMTMM_3_3.16044.16044.4.2.dta	4	2818.42	SIEVFGQFNGKR(11)-AIEDYINEFSVR(3)	2818.42	null	1	0.081969	0.008842	3.13722	1	1
58	sp|P07357|CO8A_HUMAN (531)-sp|P07357|CO8A_HUMAN (548)	1	2
	1	20200910_F1_UM2_Lukas006_SA_sMAC_DMTMM_2_3.2610.2610.3.0.dta	3	2602.12	ECDNPAPQNGGASCPGR(1)-KVQTQAC(1)	2602.12	Carbamidomethyl[C](2);Carbamidomethyl[C](14);Carbamidomethyl[C](27)	1	3.81592e-08	0.005867	2.2547	1	1
	2	20200910_F1_UM2_Lukas006_SA_sMAC_DMTMM_1_3.2602.2602.3.0.dta	3	2602.13	ECDNPAPQNGGASCPGR(1)-KVQTQAC(1)	2602.12	Carbamidomethyl[C](2);Carbamidomethyl[C](14);Carbamidomethyl[C](27)	1	0.560996	0.006169	2.37076	1	1
59	sp|P01031|CO5_HUMAN (390)-sp|P01031|CO5_HUMAN (420)	1	11
	1	20200910_F1_UM2_Lukas006_SA_sMAC_DMTMM_2_3.17460.17460.3.0.dta	3	5248.59	DSLDQLVGGVPVTLNAQTIDVNQETSDLDPSKSVTR(32)-TDAPDLPEENQAR(2)	5248.57	null	1	6.34572e-08	0.015982	3.04502	1	1
	2	20200910_F1_UM2_Lukas006_SA_sMAC_DMTMM_2_3.17449.17449.4.0.dta	4	5248.59	DSLDQLVGGVPVTLNAQTIDVNQETSDLDPSKSVTR(32)-TDAPDLPEENQAR(2)	5248.57	null	1	5.10742e-07	0.015429	2.93966	1	1
	3	20200913_F1_UM2_Lukas006_SA_sMAC_DMTMM_3_3.17277.17277.4.0.dta	4	5248.6	DSLDQLVGGVPVTLNAQTIDVNQETSDLDPSKSVTR(32)-TDAPDLPEENQAR(2)	5248.57	null	1	1.01198e-06	0.023738	4.52275	1	1
	4	20200913_F1_UM2_Lukas006_SA_sMAC_DMTMM_3_3.17180.17180.4.0.dta	4	5248.61	DSLDQLVGGVPVTLNAQTIDVNQETSDLDPSKSVTR(32)-TDAPDLPEENQAR(2)	5248.57	null	1	2.15892e-06	0.033745	6.42937	1	1
	5	20200910_F1_UM2_Lukas006_SA_sMAC_DMTMM_2_3.17661.17661.4.0.dta	4	5248.6	DSLDQLVGGVPVTLNAQTIDVNQETSDLDPSKSVTR(32)-TDAPDLPEENQAR(2)	5248.57	null	1	0.000115885	0.029956	5.70746	1	1
	6	20200910_F1_UM2_Lukas006_SA_sMAC_DMTMM_1_3.17218.17218.4.0.dta	4	5248.6	DSLDQLVGGVPVTLNAQTIDVNQETSDLDPSKSVTR(32)-TDAPDLPEENQAR(2)	5248.57	null	1	0.000528151	0.028082	5.35041	1	1
	7	20200910_F1_UM2_Lukas006_SA_sMAC_DMTMM_1_3.17389.17389.6.1.dta	6	5248.58	DSLDQLVGGVPVTLNAQTIDVNQETSDLDPSKSVTR(32)-TDAPDLPEENQAR(2)	5248.57	null	1	0.000789209	0.011665	2.22251	1	1
	8	20200910_F1_UM2_Lukas006_SA_sMAC_DMTMM_1_3.17336.17336.3.0.dta	3	5248.59	DSLDQLVGGVPVTLNAQTIDVNQETSDLDPSKSVTR(32)-TDAPDLPEENQAR(2)	5248.57	null	1	0.000870989	0.012664	2.41285	1	1
	9	20200910_F1_UM2_Lukas006_SA_sMAC_DMTMM_1_3.17335.17335.5.0.dta	5	5248.59	DSLDQLVGGVPVTLNAQTIDVNQETSDLDPSKSVTR(32)-TDAPDLPEENQAR(2)	5248.57	null	1	0.00115039	0.012563	2.3936	1	1
	10	20200913_F1_UM2_Lukas006_SA_sMAC_DMTMM_3_3.17363.17363.3.0.dta	3	5248.59	DSLDQLVGGVPVTLNAQTIDVNQETSDLDPSKSVTR(32)-TDAPDLPEENQAR(2)	5248.57	null	1	0.00859102	0.019436	3.7031	1	1
	11	20200910_F1_UM2_Lukas006_SA_sMAC_DMTMM_1_3.17457.17457.4.0.dta	4	5248.6	DSLDQLVGGVPVTLNAQTIDVNQETSDLDPSKSVTR(32)-TDAPDLPEENQAR(2)	5248.57	null	1	0.0121767	0.022889	4.36099	1	1
60	sp|P10909|CLUS_HUMAN (72)-sp|P10909|CLUS_HUMAN (304)	1	4
	1	20200913_F1_UM2_Lukas006_SA_sMAC_DMTMM_3_3.6664.6664.3.0.dta	3	2104.09	ESETKLK(5)-ELDESLQVAER(1)	2104.08	null	1	8.26046e-08	0.011015	5.23508	1	1
	2	20200910_F1_UM2_Lukas006_SA_sMAC_DMTMM_2_3.6789.6789.3.0.dta	3	2104.09	ESETKLK(5)-ELDESLQVAER(1)	2104.08	null	1	1.36124e-07	0.008823	4.19329	1	1
	3	20200910_F1_UM2_Lukas006_SA_sMAC_DMTMM_1_3.6792.6792.3.0.dta	3	2104.08	ESETKLK(5)-ELDESLQVAER(1)	2104.08	null	1	0.00530788	0.007478	3.55405	1	1
	4	20200910_F1_UM2_Lukas006_SA_sMAC_DMTMM_1_3.6791.6791.4.3.dta	4	2104.08	ESETKLK(5)-ELDESLQVAER(1)	2104.08	null	1	0.628833	0.007193	3.4186	1	1
61	UniProtKB:P00734 (615)-sp|P04004|VTNC_HUMAN (219)	1	3
	1	20200910_F1_UM2_Lukas006_SA_sMAC_DMTMM_2_3.18288.18288.3.0.dta	3	2766.35	WIQKVIDQFGE(4)-FEDGVLDPDYPR(9)	2766.34	null	1	8.55555e-08	0.012532	4.53017	1	1
	2	20200913_F1_UM2_Lukas006_SA_sMAC_DMTMM_3_3.18133.18133.3.0.dta	3	2766.36	WIQKVIDQFGE(4)-FEDGVLDPDYPR(9)	2766.34	null	1	1.53206e-05	0.016009	5.78707	1	1
	3	20200910_F1_UM2_Lukas006_SA_sMAC_DMTMM_1_3.18173.18173.3.0.dta	3	2766.35	WIQKVIDQFGE(4)-FEDGVLDPDYPR(9)	2766.34	null	1	0.00364633	0.012546	4.53523	1	1
62	sp|P10909|CLUS_HUMAN (59)-sp|P10909|CLUS_HUMAN (144)	1	1
	1	20200910_F1_UM2_Lukas006_SA_sMAC_DMTMM_2_3.6988.6988.3.0.dta	3	2260.15	KKEDALDETR(2)-IDSLLENDR(8)	2260.14	null	1	9.89847e-08	0.006775	2.9976	1	1
63	sp|P02748|CO9_HUMAN (403)-sp|P02748|CO9_HUMAN (522)	1	3
	1	20200910_F1_UM2_Lukas006_SA_sMAC_DMTMM_2_3.22298.22298.4.0.dta	4	3362.76	AVDITSENLIDDVVSLIR(12)-FEGIACEISKQK(10)	3362.75	Carbamidomethyl[C](27)	1	1.09155e-07	0.011053	3.28689	1	1
	2	20200913_F1_UM2_Lukas006_SA_sMAC_DMTMM_3_3.22024.22024.4.0.dta	4	3362.77	AVDITSENLIDDVVSLIR(12)-FEGIACEISKQK(10)	3362.75	Carbamidomethyl[C](27)	1	2.75632e-07	0.017934	5.33313	1	1
	3	20200910_F1_UM2_Lukas006_SA_sMAC_DMTMM_1_3.22043.22043.4.0.dta	4	3362.76	AVDITSENLIDDVVSLIR(12)-FEGIACEISKQK(10)	3362.75	Carbamidomethyl[C](27)	1	0.00140017	0.008086	2.40458	1	1
64	sp|P10909|CLUS_HUMAN (1)-sp|P10909|CLUS_HUMAN (389)	1	2
	1	20200910_F1_UM2_Lukas006_SA_sMAC_DMTMM_2_3.16180.16180.3.0.dta	3	3864.86	DQTVSDNELQEMSNQGSK(1)-LFDSDPITVTVPVEVSR(3)	3864.84	null	1	1.09472e-07	0.011255	2.91215	1	1
	2	20200910_F1_UM2_Lukas006_SA_sMAC_DMTMM_1_3.16116.16116.3.0.dta	3	3864.87	DQTVSDNELQEMSNQGSK(1)-LFDSDPITVTVPVEVSR(3)	3864.84	null	1	0.000428569	0.023405	6.05587	1	1
65	sp|P04004|VTNC_HUMAN (184)-sp|P04004|VTNC_HUMAN (204)	1	10
	1	20200913_F1_UM2_Lukas006_SA_sMAC_DMTMM_3_3.19800.19800.3.0.dta	3	3076.55	DVWGIEGPIDAAFTR(6)-TYLFKGSQYWR(5)	3076.53	null	1	1.17998e-07	0.01641	5.33393	1	1
	2	20200910_F1_UM2_Lukas006_SA_sMAC_DMTMM_2_3.19979.19979.3.0.dta	3	3076.54	DVWGIEGPIDAAFTR(6)-TYLFKGSQYWR(5)	3076.53	null	1	4.2939e-07	0.011105	3.60958	1	1
	3	20200910_F1_UM2_Lukas006_SA_sMAC_DMTMM_2_3.19973.19973.4.0.dta	4	3076.54	DVWGIEGPIDAAFTR(6)-TYLFKGSQYWR(5)	3076.53	null	1	1.90906e-06	0.011419	3.71165	1	1
	4	20200913_F1_UM2_Lukas006_SA_sMAC_DMTMM_3_3.19792.19792.4.0.dta	4	3076.55	DVWGIEGPIDAAFTR(6)-TYLFKGSQYWR(5)	3076.53	null	1	2.04727e-06	0.018173	5.90698	1	1
	5	20200910_F1_UM2_Lukas006_SA_sMAC_DMTMM_1_3.19850.19850.3.0.dta	3	3076.54	DVWGIEGPIDAAFTR(6)-TYLFKGSQYWR(5)	3076.53	null	1	0.000107865	0.0108	3.51045	1	1
	6	20200910_F1_UM2_Lukas006_SA_sMAC_DMTMM_1_3.19840.19840.4.0.dta	4	3076.54	DVWGIEGPIDAAFTR(6)-TYLFKGSQYWR(5)	3076.53	null	1	0.00319471	0.01109	3.60471	1	1
	7	20200910_F1_UM2_Lukas006_SA_sMAC_DMTMM_2_3.20149.20149.3.1.dta	3	3076.55	DVWGIEGPIDAAFTR(6)-TYLFKGSQYWR(5)	3076.53	null	1	0.00520245	0.022131	7.19349	1	1
	8	20200910_F1_UM2_Lukas006_SA_sMAC_DMTMM_2_3.20094.20094.4.0.dta	4	3076.55	DVWGIEGPIDAAFTR(6)-TYLFKGSQYWR(5)	3076.53	null	1	0.0163078	0.016389	5.3271	1	1
	9	20200910_F1_UM2_Lukas006_SA_sMAC_DMTMM_1_3.19841.19841.3.0.dta	3	3076.54	DVWGIEGPIDAAFTR(6)-TYLFKGSQYWR(5)	3076.53	null	1	0.0398288	0.010833	3.52117	1	1
	10	20200913_F1_UM2_Lukas006_SA_sMAC_DMTMM_3_3.19960.19960.4.2.dta	4	3076.55	DVWGIEGPIDAAFTR(6)-TYLFKGSQYWR(5)	3076.53	null	1	0.0451653	0.015319	4.97931	1	1
66	sp|P04004|VTNC_HUMAN (1)-sp|P04004|VTNC_HUMAN (16)	1	6
	1	20200910_F1_UM2_Lukas006_SA_sMAC_DMTMM_2_3.2939.2939.4.0.dta	4	1944.85	DQESCK(1)-CTEGFNVDKK(8)	1944.84	Carbamidomethyl[C](1);Carbamidomethyl[C](18)	1	1.51134e-07	0.006549	3.36737	1	1
	2	20200913_F1_UM2_Lukas006_SA_sMAC_DMTMM_3_3.2697.2697.4.0.dta	4	1944.85	DQESCK(1)-CTEGFNVDKK(8)	1944.84	Carbamidomethyl[C](1);Carbamidomethyl[C](18)	1	2.87426e-07	0.009643	4.95824	1	1
	3	20200910_F1_UM2_Lukas006_SA_sMAC_DMTMM_2_3.2945.2945.3.0.dta	3	1944.85	DQESCK(1)-CTEGFNVDKK(8)	1944.84	Carbamidomethyl[C](1);Carbamidomethyl[C](18)	1	8.65816e-06	0.005908	3.03778	1	1
	4	20200913_F1_UM2_Lukas006_SA_sMAC_DMTMM_3_3.2699.2699.3.0.dta	3	1944.85	DQESCK(1)-CTEGFNVDKK(8)	1944.84	Carbamidomethyl[C](1);Carbamidomethyl[C](18)	1	9.68812e-06	0.009058	4.65745	1	1
	5	20200910_F1_UM2_Lukas006_SA_sMAC_DMTMM_1_3.2920.2920.4.0.dta	4	1944.85	DQESCK(1)-CTEGFNVDKK(8)	1944.84	Carbamidomethyl[C](1);Carbamidomethyl[C](18)	1	0.000344143	0.007559	3.88669	1	1
	6	20200910_F1_UM2_Lukas006_SA_sMAC_DMTMM_1_3.2928.2928.3.0.dta	3	1944.85	DQESCK(1)-CTEGFNVDKK(8)	1944.84	Carbamidomethyl[C](1);Carbamidomethyl[C](18)	1	0.00609781	0.00667	3.42958	1	1
67	sp|P02748|CO9_HUMAN (77)-sp|P02748|CO9_HUMAN (303)	1	14
	1	20200910_F1_UM2_Lukas006_SA_sMAC_DMTMM_2_3.18416.18416.3.0.dta	3	5297.34	QCVPTEPCEDAEDDCGNDFQCSTGR(12)-DVVLTTTFVDDIKALPTTYEK(13)	5297.32	Carbamidomethyl[C](2);Carbamidomethyl[C](8);Carbamidomethyl[C](15);Carbamidomethyl[C](21)	1	1.64657e-07	0.024092	4.54796	1	1
	2	20200913_F1_UM2_Lukas006_SA_sMAC_DMTMM_3_3.18239.18239.5.0.dta	5	5297.35	QCVPTEPCEDAEDDCGNDFQCSTGR(12)-DVVLTTTFVDDIKALPTTYEK(13)	5297.32	Carbamidomethyl[C](2);Carbamidomethyl[C](8);Carbamidomethyl[C](15);Carbamidomethyl[C](21)	1	1.41525e-06	0.033023	6.23391	1	1
	3	20200913_F1_UM2_Lukas006_SA_sMAC_DMTMM_3_3.18232.18232.3.0.dta	3	5297.35	QCVPTEPCEDAEDDCGNDFQCSTGR(12)-DVVLTTTFVDDIKALPTTYEK(13)	5297.32	Carbamidomethyl[C](2);Carbamidomethyl[C](8);Carbamidomethyl[C](15);Carbamidomethyl[C](21)	1	1.88968e-06	0.028222	5.3276	1	1
	4	20200910_F1_UM2_Lukas006_SA_sMAC_DMTMM_2_3.18404.18404.4.0.dta	4	5297.34	QCVPTEPCEDAEDDCGNDFQCSTGR(12)-DVVLTTTFVDDIKALPTTYEK(13)	5297.32	Carbamidomethyl[C](2);Carbamidomethyl[C](8);Carbamidomethyl[C](15);Carbamidomethyl[C](21)	1	3.33945e-06	0.025417	4.79809	1	1
	5	20200913_F1_UM2_Lukas006_SA_sMAC_DMTMM_3_3.18221.18221.4.0.dta	4	5297.34	QCVPTEPCEDAEDDCGNDFQCSTGR(12)-DVVLTTTFVDDIKALPTTYEK(13)	5297.32	Carbamidomethyl[C](2);Carbamidomethyl[C](8);Carbamidomethyl[C](15);Carbamidomethyl[C](21)	1	5.42873e-06	0.02704	5.10447	1	1
	6	20200910_F1_UM2_Lukas006_SA_sMAC_DMTMM_2_3.16100.16100.4.0.dta	4	5297.35	QCVPTEPCEDAEDDCGNDFQCSTGR(12)-DVVLTTTFVDDIKALPTTYEK(13)	5297.32	Carbamidomethyl[C](2);Carbamidomethyl[C](8);Carbamidomethyl[C](15);Carbamidomethyl[C](21)	1	5.57451e-06	0.035335	6.67036	1	1
	7	20200913_F1_UM2_Lukas006_SA_sMAC_DMTMM_3_3.18028.18028.4.0.dta	4	5297.35	QCVPTEPCEDAEDDCGNDFQCSTGR(12)-DVVLTTTFVDDIKALPTTYEK(13)	5297.32	Carbamidomethyl[C](2);Carbamidomethyl[C](8);Carbamidomethyl[C](15);Carbamidomethyl[C](21)	1	1.88817e-05	0.031402	5.92791	1	1
	8	20200913_F1_UM2_Lukas006_SA_sMAC_DMTMM_3_3.18020.18020.3.0.dta	3	5297.35	QCVPTEPCEDAEDDCGNDFQCSTGR(12)-DVVLTTTFVDDIKALPTTYEK(13)	5297.32	Carbamidomethyl[C](2);Carbamidomethyl[C](8);Carbamidomethyl[C](15);Carbamidomethyl[C](21)	1	2.08008e-05	0.028011	5.28777	1	1
	9	20200910_F1_UM2_Lukas006_SA_sMAC_DMTMM_2_3.18407.18407.5.0.dta	5	5297.34	QCVPTEPCEDAEDDCGNDFQCSTGR(12)-DVVLTTTFVDDIKALPTTYEK(13)	5297.32	Carbamidomethyl[C](2);Carbamidomethyl[C](8);Carbamidomethyl[C](15);Carbamidomethyl[C](21)	1	2.66925e-05	0.023195	4.37863	1	1
	10	20200910_F1_UM2_Lukas006_SA_sMAC_DMTMM_1_3.18288.18288.3.0.dta	3	5297.36	QCVPTEPCEDAEDDCGNDFQCSTGR(12)-DVVLTTTFVDDIKALPTTYEK(13)	5297.32	Carbamidomethyl[C](2);Carbamidomethyl[C](8);Carbamidomethyl[C](15);Carbamidomethyl[C](21)	1	0.000239708	0.038544	7.27614	1	1
	11	20200910_F1_UM2_Lukas006_SA_sMAC_DMTMM_1_3.18071.18071.4.1.dta	4	5297.34	QCVPTEPCEDAEDDCGNDFQCSTGR(12)-DVVLTTTFVDDIKALPTTYEK(13)	5297.32	Carbamidomethyl[C](2);Carbamidomethyl[C](8);Carbamidomethyl[C](15);Carbamidomethyl[C](21)	1	0.000396444	0.023069	4.35485	1	1
	12	20200910_F1_UM2_Lukas006_SA_sMAC_DMTMM_1_3.18295.18295.5.0.dta	5	5297.35	QCVPTEPCEDAEDDCGNDFQCSTGR(12)-DVVLTTTFVDDIKALPTTYEK(13)	5297.32	Carbamidomethyl[C](2);Carbamidomethyl[C](8);Carbamidomethyl[C](15);Carbamidomethyl[C](21)	1	0.000553774	0.028618	5.40236	1	1
	13	20200910_F1_UM2_Lukas006_SA_sMAC_DMTMM_1_3.18283.18283.5.0.dta	5	5297.35	QCVPTEPCEDAEDDCGNDFQCSTGR(12)-DVVLTTTFVDDIKALPTTYEK(13)	5297.32	Carbamidomethyl[C](2);Carbamidomethyl[C](8);Carbamidomethyl[C](15);Carbamidomethyl[C](21)	1	0.000884238	0.028618	5.40236	1	1
	14	20200910_F1_UM2_Lukas006_SA_sMAC_DMTMM_1_3.18277.18277.4.0.dta	4	5297.35	QCVPTEPCEDAEDDCGNDFQCSTGR(12)-DVVLTTTFVDDIKALPTTYEK(13)	5297.32	Carbamidomethyl[C](2);Carbamidomethyl[C](8);Carbamidomethyl[C](15);Carbamidomethyl[C](21)	1	0.00096185	0.030691	5.79369	1	1
68	sp|P13671|CO6_HUMAN (309)-sp|P13671|CO6_HUMAN (471)	1	3
	1	20200910_F1_UM2_Lukas006_SA_sMAC_DMTMM_2_3.23648.23648.5.0.dta	5	3376.86	AKDLHLSDVFLK(2)-ENPAVIDFELAPIVDLVR(15)	3376.85	null	1	2.2612e-07	0.008068	2.38921	1	1
	2	20200910_F1_UM2_Lukas006_SA_sMAC_DMTMM_2_3.23641.23641.5.0.dta	5	3376.86	AKDLHLSDVFLK(2)-ENPAVIDFELAPIVDLVR(15)	3376.85	null	1	2.48733e-06	0.008301	2.45821	1	1
	3	20200910_F1_UM2_Lukas006_SA_sMAC_DMTMM_1_3.23387.23387.5.0.dta	5	3376.85	AKDLHLSDVFLK(2)-ENPAVIDFELAPIVDLVR(15)	3376.85	null	1	0.00133789	0.001463	0.433244	1	1
69	UniProtKB:P00734 (384)-UniProtKB:P00734 (509)	1	1
	1	20200913_F1_UM2_Lukas006_SA_sMAC_DMTMM_3_3.14276.14276.3.0.dta	3	2760.41	KSPQELLCGASLISDR(1)-ETWTANVGK(1)	2760.4	Carbamidomethyl[C](8)	1	2.28393e-07	0.012989	4.70548	1	1
70	sp|P10909|CLUS_HUMAN (56)-sp|P10909|CLUS_HUMAN (304)	1	4
	1	20200910_F1_UM2_Lukas006_SA_sMAC_DMTMM_2_3.13259.13259.3.0.dta	3	2515.33	TLLSNLEEAKK(10)-ELDESLQVAER(1)	2515.32	null	1	2.44097e-07	0.00677	2.6915	1	1
	2	20200913_F1_UM2_Lukas006_SA_sMAC_DMTMM_3_3.13184.13184.4.0.dta	4	2515.34	TLLSNLEEAKK(10)-ELDESLQVAER(1)	2515.32	null	1	2.19944e-05	0.011817	4.698	1	1
	3	20200910_F1_UM2_Lukas006_SA_sMAC_DMTMM_2_3.13249.13249.4.1.dta	4	2515.33	TLLSNLEEAKK(10)-ELDESLQVAER(1)	2515.32	null	1	5.8956e-05	0.007621	3.02983	1	1
	4	20200910_F1_UM2_Lukas006_SA_sMAC_DMTMM_1_3.13248.13248.4.0.dta	4	2515.33	TLLSNLEEAKK(10)-ELDESLQVAER(1)	2515.32	null	1	0.00585172	0.009075	3.60788	1	1
71	sp|P13671|CO6_HUMAN (77)-sp|P13671|CO6_HUMAN (120)	1	3
	1	20200910_F1_UM2_Lukas006_SA_sMAC_DMTMM_2_3.17635.17635.4.0.dta	4	3740.63	CPINCLLGDFGPWSDCDPCIEK(21)-IEEADCKNK(7)	3740.62	Carbamidomethyl[C](1);Carbamidomethyl[C](5);Carbamidomethyl[C](16);Carbamidomethyl[C](19);Carbamidomethyl[C](31)	1	2.81341e-07	0.014696	3.92876	1	1
	2	20200913_F1_UM2_Lukas006_SA_sMAC_DMTMM_3_3.17521.17521.4.0.dta	4	3740.63	CPINCLLGDFGPWSDCDPCIEK(21)-IEEADCKNK(7)	3740.62	Carbamidomethyl[C](1);Carbamidomethyl[C](5);Carbamidomethyl[C](16);Carbamidomethyl[C](19);Carbamidomethyl[C](31)	1	3.73254e-05	0.016691	4.4621	1	1
	3	20200910_F1_UM2_Lukas006_SA_sMAC_DMTMM_1_3.17572.17572.4.0.dta	4	3740.63	CPINCLLGDFGPWSDCDPCIEK(21)-IEEADCKNK(7)	3740.62	Carbamidomethyl[C](1);Carbamidomethyl[C](5);Carbamidomethyl[C](16);Carbamidomethyl[C](19);Carbamidomethyl[C](31)	1	0.00730017	0.010296	2.75249	1	1
72	sp|P04004|VTNC_HUMAN (1)-sp|P04004|VTNC_HUMAN (439)	1	5
	1	20200913_F1_UM2_Lukas006_SA_sMAC_DMTMM_3_3.4208.4208.3.0.dta	3	2061.97	DQESCK(1)-RVDTVDPPYPR(6)	2061.97	Carbamidomethyl[C](19)	1	2.87455e-07	0.008321	4.03547	1	1
	2	20200910_F1_UM2_Lukas006_SA_sMAC_DMTMM_2_3.4360.4360.3.0.dta	3	2061.97	DQESCK(1)-RVDTVDPPYPR(6)	2061.97	Carbamidomethyl[C](19)	1	5.78111e-07	0.007748	3.75758	1	1
	3	20200910_F1_UM2_Lukas006_SA_sMAC_DMTMM_1_3.4382.4382.3.0.dta	3	2061.97	DQESCK(1)-RVDTVDPPYPR(6)	2061.97	Carbamidomethyl[C](19)	1	0.00032024	0.006322	3.06601	1	1
	4	20200913_F1_UM2_Lukas006_SA_sMAC_DMTMM_3_3.4099.4099.3.0.dta	3	2061.98	DQESCK(1)-RVDTVDPPYPR(6)	2061.97	Carbamidomethyl[C](19)	1	0.00114389	0.011388	5.52288	1	1
	5	20200910_F1_UM2_Lukas006_SA_sMAC_DMTMM_1_3.4276.4276.3.0.dta	3	2061.97	DQESCK(1)-RVDTVDPPYPR(6)	2061.97	Carbamidomethyl[C](19)	1	0.00325462	0.00712	3.45302	1	1
73	sp|P10643|CO7_HUMAN (748)-sp|P10643|CO7_HUMAN (766)	1	20
	1	20200910_F1_UM2_Lukas006_SA_sMAC_DMTMM_2_3.3866.3866.3.0.dta	3	2531.07	DSCTLPASAEK(10)-CDAESSKCVCR(7)	2531.06	Carbamidomethyl[C](1);Carbamidomethyl[C](8);Carbamidomethyl[C](10);Carbamidomethyl[C](17)	1	3.09162e-07	0.009264	3.66012	1	1
	2	20200910_F1_UM2_Lukas006_SA_sMAC_DMTMM_2_3.3755.3755.3.0.dta	3	2531.07	DSCTLPASAEK(10)-CDAESSKCVCR(7)	2531.06	Carbamidomethyl[C](1);Carbamidomethyl[C](8);Carbamidomethyl[C](10);Carbamidomethyl[C](17)	1	8.07922e-07	0.009987	3.94577	1	1
	3	20200910_F1_UM2_Lukas006_SA_sMAC_DMTMM_2_3.3886.3886.4.2.dta	4	2531.07	DSCTLPASAEK(10)-CDAESSKCVCR(7)	2531.06	Carbamidomethyl[C](1);Carbamidomethyl[C](8);Carbamidomethyl[C](10);Carbamidomethyl[C](17)	1	1.21132e-06	0.009485	3.74744	1	1
	4	20200913_F1_UM2_Lukas006_SA_sMAC_DMTMM_3_3.3672.3672.3.0.dta	3	2531.08	DSCTLPASAEK(10)-CDAESSKCVCR(7)	2531.06	Carbamidomethyl[C](1);Carbamidomethyl[C](8);Carbamidomethyl[C](10);Carbamidomethyl[C](17)	1	1.61965e-06	0.013219	5.22271	1	1
	5	20200910_F1_UM2_Lukas006_SA_sMAC_DMTMM_2_3.3620.3620.4.0.dta	4	2531.08	DSCTLPASAEK(10)-CDAESSKCVCR(7)	2531.06	Carbamidomethyl[C](1);Carbamidomethyl[C](8);Carbamidomethyl[C](10);Carbamidomethyl[C](17)	1	2.23426e-06	0.013666	5.39931	1	1
	6	20200913_F1_UM2_Lukas006_SA_sMAC_DMTMM_3_3.3679.3679.4.1.dta	4	2531.08	DSCTLPASAEK(10)-CDAESSKCVCR(7)	2531.06	Carbamidomethyl[C](1);Carbamidomethyl[C](8);Carbamidomethyl[C](10);Carbamidomethyl[C](17)	1	8.388e-06	0.013313	5.25985	1	1
	7	20200910_F1_UM2_Lukas006_SA_sMAC_DMTMM_1_3.3477.3477.3.0.dta	3	2531.07	DSCTLPASAEK(10)-CDAESSKCVCR(7)	2531.06	Carbamidomethyl[C](1);Carbamidomethyl[C](8);Carbamidomethyl[C](10);Carbamidomethyl[C](17)	1	5.43387e-05	0.011219	4.43253	1	1
	8	20200910_F1_UM2_Lukas006_SA_sMAC_DMTMM_2_3.3613.3613.3.0.dta	3	2531.08	DSCTLPASAEK(10)-CDAESSKCVCR(7)	2531.06	Carbamidomethyl[C](1);Carbamidomethyl[C](8);Carbamidomethyl[C](10);Carbamidomethyl[C](17)	1	6.53276e-05	0.012318	4.86673	1	1
	9	20200910_F1_UM2_Lukas006_SA_sMAC_DMTMM_1_3.3886.3886.3.0.dta	3	2531.07	DSCTLPASAEK(10)-CDAESSKCVCR(7)	2531.06	Carbamidomethyl[C](1);Carbamidomethyl[C](8);Carbamidomethyl[C](10);Carbamidomethyl[C](17)	1	7.41594e-05	0.009637	3.80749	1	1
	10	20200913_F1_UM2_Lukas006_SA_sMAC_DMTMM_3_3.3399.3399.3.0.dta	3	2531.07	DSCTLPASAEK(10)-CDAESSKCVCR(7)	2531.06	Carbamidomethyl[C](1);Carbamidomethyl[C](8);Carbamidomethyl[C](10);Carbamidomethyl[C](17)	1	0.000134171	0.011718	4.62968	1	1
	11	20200913_F1_UM2_Lukas006_SA_sMAC_DMTMM_3_3.3517.3517.3.0.dta	3	2531.07	DSCTLPASAEK(10)-CDAESSKCVCR(7)	2531.06	Carbamidomethyl[C](1);Carbamidomethyl[C](8);Carbamidomethyl[C](10);Carbamidomethyl[C](17)	1	0.000223428	0.010868	4.29385	1	1
	12	20200910_F1_UM2_Lukas006_SA_sMAC_DMTMM_1_3.3615.3615.3.0.dta	3	2531.07	DSCTLPASAEK(10)-CDAESSKCVCR(7)	2531.06	Carbamidomethyl[C](1);Carbamidomethyl[C](8);Carbamidomethyl[C](10);Carbamidomethyl[C](17)	1	0.000401991	0.011471	4.53209	1	1
	13	20200910_F1_UM2_Lukas006_SA_sMAC_DMTMM_1_3.3621.3621.4.0.dta	4	2531.08	DSCTLPASAEK(10)-CDAESSKCVCR(7)	2531.06	Carbamidomethyl[C](1);Carbamidomethyl[C](8);Carbamidomethyl[C](10);Carbamidomethyl[C](17)	1	0.000827156	0.012692	5.01449	1	1
	14	20200910_F1_UM2_Lukas006_SA_sMAC_DMTMM_1_3.3860.3860.4.2.dta	4	2531.07	DSCTLPASAEK(10)-CDAESSKCVCR(7)	2531.06	Carbamidomethyl[C](1);Carbamidomethyl[C](8);Carbamidomethyl[C](10);Carbamidomethyl[C](17)	1	0.00429376	0.009437	3.72847	1	1
	15	20200910_F1_UM2_Lukas006_SA_sMAC_DMTMM_1_3.3779.3779.3.0.dta	3	2531.07	DSCTLPASAEK(10)-CDAESSKCVCR(7)	2531.06	Carbamidomethyl[C](1);Carbamidomethyl[C](8);Carbamidomethyl[C](10);Carbamidomethyl[C](17)	1	0.00612764	0.010273	4.05877	1	1
	16	20200910_F1_UM2_Lukas006_SA_sMAC_DMTMM_1_3.3741.3741.4.0.dta	4	2531.07	DSCTLPASAEK(10)-CDAESSKCVCR(7)	2531.06	Carbamidomethyl[C](1);Carbamidomethyl[C](8);Carbamidomethyl[C](10);Carbamidomethyl[C](17)	1	0.0128892	0.009518	3.76048	1	1
	17	20200910_F1_UM2_Lukas006_SA_sMAC_DMTMM_1_3.3791.3791.3.0.dta	3	2531.07	DSCTLPASAEK(10)-CDAESSKCVCR(7)	2531.06	Carbamidomethyl[C](1);Carbamidomethyl[C](8);Carbamidomethyl[C](10);Carbamidomethyl[C](17)	1	0.017225	0.0103	4.06944	1	1
	18	20200910_F1_UM2_Lukas006_SA_sMAC_DMTMM_2_3.3876.3876.4.2.dta	4	2531.07	DSCTLPASAEK(10)-CDAESSKCVCR(7)	2531.06	Carbamidomethyl[C](1);Carbamidomethyl[C](8);Carbamidomethyl[C](10);Carbamidomethyl[C](17)	1	0.0830256	0.009629	3.80433	1	1
	19	20200913_F1_UM2_Lukas006_SA_sMAC_DMTMM_3_3.4054.4054.3.0.dta	3	2531.07	DSCTLPASAEK(10)-CDAESSKCVCR(7)	2531.06	Carbamidomethyl[C](1);Carbamidomethyl[C](8);Carbamidomethyl[C](10);Carbamidomethyl[C](17)	1	0.119775	0.007025	2.77551	1	1
	20	20200910_F1_UM2_Lukas006_SA_sMAC_DMTMM_1_3.4000.4000.3.1.dta	3	2531.07	DSCTLPASAEK(10)-CDAESSKCVCR(7)	2531.06	Carbamidomethyl[C](1);Carbamidomethyl[C](8);Carbamidomethyl[C](10);Carbamidomethyl[C](17)	1	0.133711	0.008894	3.51394	1	1
74	sp|P10909|CLUS_HUMAN (59)-sp|P10909|CLUS_HUMAN (313)	1	5
	1	20200910_F1_UM2_Lukas006_SA_sMAC_DMTMM_2_3.7290.7290.3.0.dta	3	2474.24	KKEDALDETR(2)-ELDESLQVAER(10)	2474.24	null	1	3.91414e-07	0.006713	2.71316	1	1
	2	20200913_F1_UM2_Lukas006_SA_sMAC_DMTMM_3_3.7180.7180.3.0.dta	3	2474.25	KKEDALDETR(2)-ELDESLQVAER(10)	2474.24	null	1	1.70951e-06	0.01072	4.33265	1	1
	3	20200913_F1_UM2_Lukas006_SA_sMAC_DMTMM_3_3.7173.7173.4.1.dta	4	2474.25	KKEDALDETR(2)-ELDESLQVAER(10)	2474.24	null	1	0.000412624	0.011285	4.561	1	1
	4	20200910_F1_UM2_Lukas006_SA_sMAC_DMTMM_1_3.7286.7286.3.0.dta	3	2474.24	KKEDALDETR(2)-ELDESLQVAER(10)	2474.24	null	1	0.00163186	0.006643	2.68487	1	1
	5	20200910_F1_UM2_Lukas006_SA_sMAC_DMTMM_1_3.7283.7283.4.0.dta	4	2474.24	KKEDALDETR(2)-ELDESLQVAER(10)	2474.24	null	1	0.0102832	0.006718	2.71518	1	1
75	sp|P10909|CLUS_HUMAN (1)-sp|P10909|CLUS_HUMAN (255)	1	2
	1	20200913_F1_UM2_Lukas006_SA_sMAC_DMTMM_3_3.6257.6257.3.1.dta	3	2697.13	DQTVSDNELQEMSNQGSK(1)-EGDDDR(1)	2697.12	null	1	4.67999e-07	0.010791	4.00094	1	1
	2	20200910_F1_UM2_Lukas006_SA_sMAC_DMTMM_2_3.6567.6567.3.0.dta	3	2697.13	DQTVSDNELQEMSNQGSK(1)-EGDDDR(1)	2697.12	null	1	0.55425	0.010654	3.95014	1	1
76	sp|P10909|CLUS_HUMAN (1)-sp|P10909|CLUS_HUMAN (23)	1	1
	1	20200913_F1_UM2_Lukas006_SA_sMAC_DMTMM_3_3.8317.8317.3.0.dta	3	3062.45	DQTVSDNELQEMSNQGSK(1)-EIQNAVNGVK(1)	3062.43	null	1	5.43519e-07	0.01432	4.67602	1	1
77	sp|P13671|CO6_HUMAN (708)-sp|P13671|CO6_HUMAN (749)	1	5
	1	20200910_F1_UM2_Lukas006_SA_sMAC_DMTMM_2_3.6061.6061.3.0.dta	3	2396.26	IGESIELTCPK(6)-LKGHCQLGQK(2)	2396.24	Carbamidomethyl[C](9);Carbamidomethyl[C](19)	1	5.45643e-07	0.013999	5.84206	1	1
	2	20200913_F1_UM2_Lukas006_SA_sMAC_DMTMM_3_3.5949.5949.3.0.dta	3	2396.26	IGESIELTCPK(6)-LKGHCQLGQK(2)	2396.24	Carbamidomethyl[C](9);Carbamidomethyl[C](19)	1	6.17306e-07	0.013248	5.52866	1	1
	3	20200910_F1_UM2_Lukas006_SA_sMAC_DMTMM_2_3.6060.6060.4.0.dta	4	2396.25	IGESIELTCPK(6)-LKGHCQLGQK(2)	2396.24	Carbamidomethyl[C](9);Carbamidomethyl[C](19)	1	0.00093386	0.009398	3.92197	1	1
	4	20200910_F1_UM2_Lukas006_SA_sMAC_DMTMM_1_3.6110.6110.3.0.dta	3	2396.25	IGESIELTCPK(6)-LKGHCQLGQK(2)	2396.24	Carbamidomethyl[C](9);Carbamidomethyl[C](19)	1	0.00943733	0.009446	3.942	1	1
	5	20200910_F1_UM2_Lukas006_SA_sMAC_DMTMM_1_3.6101.6101.4.0.dta	4	2396.25	IGESIELTCPK(6)-LKGHCQLGQK(2)	2396.24	Carbamidomethyl[C](9);Carbamidomethyl[C](19)	1	0.0830097	0.00869	3.62651	1	1
78	sp|P02748|CO9_HUMAN (79)-sp|P02748|CO9_HUMAN (462)	1	5
	1	20200910_F1_UM2_Lukas006_SA_sMAC_DMTMM_2_3.14768.14768.3.0.dta	3	4429.96	QCVPTEPCEDAEDDCGNDFQCSTGR(14)-LSPIYNLVPVKMK(11)	4429.95	Carbamidomethyl[C](2);Carbamidomethyl[C](8);Carbamidomethyl[C](15);Carbamidomethyl[C](21)	1	5.48323e-07	0.006698	1.51198	1	1
	2	20200913_F1_UM2_Lukas006_SA_sMAC_DMTMM_3_3.14689.14689.3.0.dta	3	4429.97	QCVPTEPCEDAEDDCGNDFQCSTGR(14)-LSPIYNLVPVKMK(11)	4429.95	Carbamidomethyl[C](2);Carbamidomethyl[C](8);Carbamidomethyl[C](15);Carbamidomethyl[C](21)	1	0.000243116	0.016703	3.77047	1	1
	3	20200913_F1_UM2_Lukas006_SA_sMAC_DMTMM_3_3.14681.14681.3.0.dta	3	4429.97	QCVPTEPCEDAEDDCGNDFQCSTGR(14)-LSPIYNLVPVKMK(11)	4429.95	Carbamidomethyl[C](2);Carbamidomethyl[C](8);Carbamidomethyl[C](15);Carbamidomethyl[C](21)	1	0.000486256	0.017457	3.94068	1	1
	4	20200910_F1_UM2_Lukas006_SA_sMAC_DMTMM_1_3.14697.14697.4.0.dta	4	4429.96	QCVPTEPCEDAEDDCGNDFQCSTGR(14)-LSPIYNLVPVKMK(11)	4429.95	Carbamidomethyl[C](2);Carbamidomethyl[C](8);Carbamidomethyl[C](15);Carbamidomethyl[C](21)	1	0.00236521	0.012934	2.91967	1	1
	5	20200910_F1_UM2_Lukas006_SA_sMAC_DMTMM_1_3.14778.14778.3.0.dta	3	4429.96	QCVPTEPCEDAEDDCGNDFQCSTGR(14)-LSPIYNLVPVKMK(11)	4429.95	Carbamidomethyl[C](2);Carbamidomethyl[C](8);Carbamidomethyl[C](15);Carbamidomethyl[C](21)	1	0.00712221	0.010649	2.40387	1	1
79	sp|P10909|CLUS_HUMAN (74)-sp|P10909|CLUS_HUMAN (307)	1	2
	1	20200910_F1_UM2_Lukas006_SA_sMAC_DMTMM_2_3.17751.17751.5.0.dta	5	4207.01	LKELPGVCDETMMALWEECKPCLK(2)-ELDESLQVAER(4)	4206.99	Carbamidomethyl[C](8);Carbamidomethyl[C](19);Carbamidomethyl[C](22)	1	5.84739e-07	0.021231	5.0466	1	1
	2	20200910_F1_UM2_Lukas006_SA_sMAC_DMTMM_1_3.17660.17660.5.0.dta	5	4207.01	LKELPGVCDETMMALWEECKPCLK(2)-ELDESLQVAER(4)	4206.99	Carbamidomethyl[C](8);Carbamidomethyl[C](19);Carbamidomethyl[C](22)	1	0.00039102	0.01781	4.23343	1	1
80	sp|P10909|CLUS_HUMAN (1)-sp|P10909|CLUS_HUMAN (307)	1	2
	1	20200913_F1_UM2_Lukas006_SA_sMAC_DMTMM_3_3.10370.10370.3.3.dta	3	3279.51	DQTVSDNELQEMSNQGSK(1)-ELDESLQVAER(4)	3279.49	null	1	5.96551e-07	0.017583	5.3615	1	1
	2	20200910_F1_UM2_Lukas006_SA_sMAC_DMTMM_1_3.10450.10450.3.1.dta	3	3279.5	DQTVSDNELQEMSNQGSK(1)-ELDESLQVAER(4)	3279.49	null	1	0.000546156	0.011976	3.65179	1	1
81	sp|P01031|CO5_HUMAN (1217)-sp|P01031|CO5_HUMAN (1231)	1	3
	1	20200910_F1_UM2_Lukas006_SA_sMAC_DMTMM_2_3.16133.16133.4.0.dta	4	3588.85	DNLQHKDSSVPNTGTAR(6)-MVETTAYALLTSLNLK(3)	3588.83	null	1	6.80661e-07	0.01462	4.07375	1	1
	2	20200913_F1_UM2_Lukas006_SA_sMAC_DMTMM_3_3.16019.16019.4.0.dta	4	3588.85	DNLQHKDSSVPNTGTAR(6)-MVETTAYALLTSLNLK(3)	3588.83	null	1	6.95878e-06	0.020237	5.63888	1	1
	3	20200910_F1_UM2_Lukas006_SA_sMAC_DMTMM_1_3.16076.16076.4.0.dta	4	3588.85	DNLQHKDSSVPNTGTAR(6)-MVETTAYALLTSLNLK(3)	3588.83	null	1	0.000707574	0.014046	3.91381	1	1
82	sp|P10909|CLUS_HUMAN (318)-sp|P10909|CLUS_HUMAN (338)	1	1
	1	20200913_F1_UM2_Lukas006_SA_sMAC_DMTMM_3_3.22461.22461.4.3.dta	4	3298.7	KYNELLK(1)-MLDTSSLLEQLNEQFNWVSR(9)	3298.68	null	1	7.15345e-07	0.020171	6.11487	1	1
83	sp|P01031|CO5_HUMAN (427)-sp|P10909|CLUS_HUMAN (1)	1	3
	1	20200910_F1_UM2_Lukas006_SA_sMAC_DMTMM_2_3.9047.9047.3.0.dta	3	3446.53	TDAPDLPEENQAR(9)-DQTVSDNELQEMSNQGSK(1)	3446.52	null	1	7.75932e-07	0.010253	2.97488	1	1
	2	20200913_F1_UM2_Lukas006_SA_sMAC_DMTMM_3_3.8973.8973.3.0.dta	3	3446.54	TDAPDLPEENQAR(9)-DQTVSDNELQEMSNQGSK(1)	3446.52	null	1	2.38311e-06	0.018934	5.49365	1	1
	3	20200910_F1_UM2_Lukas006_SA_sMAC_DMTMM_2_3.9071.9071.3.0.dta	3	3446.53	TDAPDLPEENQAR(9)-DQTVSDNELQEMSNQGSK(1)	3446.52	null	1	0.000228513	0.01003	2.91018	1	1
84	sp|P10909|CLUS_HUMAN (277)-sp|P10909|CLUS_HUMAN (285)	1	12
	1	20200910_F1_UM2_Lukas006_SA_sMAC_DMTMM_2_3.4542.4542.3.0.dta	3	2668.21	MKDQCDK(2)-EILSVDCSTNNPSQAK(1)	2668.2	Carbamidomethyl[C](7);Carbamidomethyl[C](24)	1	8.43757e-07	0.00968	3.62791	1	1
	2	20200913_F1_UM2_Lukas006_SA_sMAC_DMTMM_3_3.3833.3833.3.0.dta	3	2684.2	MKDQCDK(2)-EILSVDCSTNNPSQAK(1)	2684.2	Carbamidomethyl[C](7);Carbamidomethyl[C](24);Oxidation[M](20)	1	2.6451e-06	0.00831	3.0959	1	1
	3	20200910_F1_UM2_Lukas006_SA_sMAC_DMTMM_2_3.4557.4557.4.0.dta	4	2668.21	MKDQCDK(2)-EILSVDCSTNNPSQAK(1)	2668.2	Carbamidomethyl[C](7);Carbamidomethyl[C](24)	1	4.82021e-05	0.009677	3.62679	1	1
	4	20200913_F1_UM2_Lukas006_SA_sMAC_DMTMM_3_3.3828.3828.4.1.dta	4	2684.2	MKDQCDK(2)-EILSVDCSTNNPSQAK(1)	2684.2	Carbamidomethyl[C](7);Carbamidomethyl[C](24);Oxidation[M](20)	1	9.63189e-05	0.008552	3.18606	1	1
	5	20200913_F1_UM2_Lukas006_SA_sMAC_DMTMM_3_3.4405.4405.4.0.dta	4	2668.21	MKDQCDK(2)-EILSVDCSTNNPSQAK(1)	2668.2	Carbamidomethyl[C](7);Carbamidomethyl[C](24)	1	9.97953e-05	0.010748	4.02818	1	1
	6	20200910_F1_UM2_Lukas006_SA_sMAC_DMTMM_2_3.4006.4006.4.0.dta	4	2684.2	MKDQCDK(2)-EILSVDCSTNNPSQAK(1)	2684.2	Carbamidomethyl[C](7);Carbamidomethyl[C](24);Oxidation[M](20)	1	0.000153055	0.006817	2.53968	1	1
	7	20200913_F1_UM2_Lukas006_SA_sMAC_DMTMM_3_3.4397.4397.3.0.dta	3	2668.21	MKDQCDK(2)-EILSVDCSTNNPSQAK(1)	2668.2	Carbamidomethyl[C](7);Carbamidomethyl[C](24)	1	0.000173398	0.009351	3.50461	1	1
	8	20200910_F1_UM2_Lukas006_SA_sMAC_DMTMM_1_3.4018.4018.3.0.dta	3	2684.2	MKDQCDK(2)-EILSVDCSTNNPSQAK(1)	2684.2	Carbamidomethyl[C](7);Carbamidomethyl[C](24);Oxidation[M](20)	1	0.00150297	0.005445	2.02854	1	1
	9	20200910_F1_UM2_Lukas006_SA_sMAC_DMTMM_1_3.4575.4575.3.0.dta	3	2668.21	MKDQCDK(2)-EILSVDCSTNNPSQAK(1)	2668.2	Carbamidomethyl[C](7);Carbamidomethyl[C](24)	1	0.00194565	0.008259	3.09534	1	1
	10	20200910_F1_UM2_Lukas006_SA_sMAC_DMTMM_2_3.4543.4543.2.0.dta	2	2668.21	MKDQCDK(2)-EILSVDCSTNNPSQAK(1)	2668.2	Carbamidomethyl[C](7);Carbamidomethyl[C](24)	1	0.00330552	0.009994	3.74559	1	1
	11	20200910_F1_UM2_Lukas006_SA_sMAC_DMTMM_1_3.4586.4586.4.0.dta	4	2668.21	MKDQCDK(2)-EILSVDCSTNNPSQAK(1)	2668.2	Carbamidomethyl[C](7);Carbamidomethyl[C](24)	1	0.00802592	0.008928	3.34607	1	1
	12	20200910_F1_UM2_Lukas006_SA_sMAC_DMTMM_1_3.4023.4023.4.0.dta	4	2684.2	MKDQCDK(2)-EILSVDCSTNNPSQAK(1)	2684.2	Carbamidomethyl[C](7);Carbamidomethyl[C](24);Oxidation[M](20)	1	0.0152477	0.005466	2.03636	1	1
85	sp|P10909|CLUS_HUMAN (166)-sp|P10909|CLUS_HUMAN (200)	1	10
	1	20200910_F1_UM2_Lukas006_SA_sMAC_DMTMM_2_3.16029.16029.4.0.dta	4	2693.4	ASSIIDELFQDR(6)-RPHFFFPKSR(8)	2693.39	null	1	8.73986e-07	0.009141	3.39386	1	1
	2	20200913_F1_UM2_Lukas006_SA_sMAC_DMTMM_3_3.15944.15944.4.0.dta	4	2693.41	ASSIIDELFQDR(6)-RPHFFFPKSR(8)	2693.39	null	1	6.81076e-06	0.015564	5.77858	1	1
	3	20200910_F1_UM2_Lukas006_SA_sMAC_DMTMM_2_3.16034.16034.3.0.dta	3	2693.4	ASSIIDELFQDR(6)-RPHFFFPKSR(8)	2693.39	null	1	2.69662e-05	0.008463	3.14213	1	1
	4	20200910_F1_UM2_Lukas006_SA_sMAC_DMTMM_1_3.16002.16002.4.0.dta	4	2693.4	ASSIIDELFQDR(6)-RPHFFFPKSR(8)	2693.39	null	1	0.00097347	0.010136	3.76328	1	1
	5	20200910_F1_UM2_Lukas006_SA_sMAC_DMTMM_2_3.16027.16027.5.3.dta	5	2693.41	ASSIIDELFQDR(6)-RPHFFFPKSR(8)	2693.39	null	1	0.0152707	0.013567	5.03714	1	1
	6	20200910_F1_UM2_Lukas006_SA_sMAC_DMTMM_1_3.16016.16016.3.0.dta	3	2693.4	ASSIIDELFQDR(6)-RPHFFFPKSR(8)	2693.39	null	1	0.0274416	0.006292	2.33609	1	1
	7	20200913_F1_UM2_Lukas006_SA_sMAC_DMTMM_3_3.15956.15956.3.0.dta	3	2693.41	ASSIIDELFQDR(6)-RPHFFFPKSR(8)	2693.39	null	1	0.0275705	0.010823	4.01835	1	1
	8	20200913_F1_UM2_Lukas006_SA_sMAC_DMTMM_3_3.17894.17894.4.0.dta	4	2693.41	ASSIIDELFQDR(6)-RPHFFFPKSR(8)	2693.39	null	1	0.0984568	0.010521	3.90622	1	1
	9	20200913_F1_UM2_Lukas006_SA_sMAC_DMTMM_3_3.17183.17183.3.1.dta	3	2693.39	ASSIIDELFQDR(6)-RPHFFFPKSR(8)	2693.39	null	1	0.404301	-0.002632	-0.977206	1	1
	10	20200910_F1_UM2_Lukas006_SA_sMAC_DMTMM_1_3.17234.17234.3.1.dta	3	2693.39	ASSIIDELFQDR(6)-RPHFFFPKSR(8)	2693.39	null	1	0.58933	-0.009515	-3.53272	1	1
86	sp|P13671|CO6_HUMAN (823)-sp|P13671|CO6_HUMAN (902)	1	7
	1	20200913_F1_UM2_Lukas006_SA_sMAC_DMTMM_3_3.10938.10938.4.0.dta	4	2064.12	QLEWGLER(3)-KMEILHPGK(1)	2064.11	null	1	8.96291e-07	0.012617	6.11257	1	1
	2	20200913_F1_UM2_Lukas006_SA_sMAC_DMTMM_3_3.10934.10934.3.0.dta	3	2064.12	QLEWGLER(3)-KMEILHPGK(1)	2064.11	null	1	4.75077e-06	0.01195	5.78943	1	1
	3	20200910_F1_UM2_Lukas006_SA_sMAC_DMTMM_2_3.11007.11007.3.0.dta	3	2064.11	QLEWGLER(3)-KMEILHPGK(1)	2064.11	null	1	1.23246e-05	0.008661	4.19601	1	1
	4	20200910_F1_UM2_Lukas006_SA_sMAC_DMTMM_2_3.11005.11005.4.0.dta	4	2064.12	QLEWGLER(3)-KMEILHPGK(1)	2064.11	null	1	1.28546e-05	0.009554	4.62864	1	1
	5	20200910_F1_UM2_Lukas006_SA_sMAC_DMTMM_1_3.11024.11024.3.0.dta	3	2064.11	QLEWGLER(3)-KMEILHPGK(1)	2064.11	null	1	0.00126931	0.008015	3.88304	1	1
	6	20200910_F1_UM2_Lukas006_SA_sMAC_DMTMM_1_3.11021.11021.4.0.dta	4	2064.11	QLEWGLER(3)-KMEILHPGK(1)	2064.11	null	1	0.00130725	0.008671	4.20085	1	1
	7	20200910_F1_UM2_Lukas006_SA_sMAC_DMTMM_2_3.11024.11024.5.0.dta	5	2064.12	QLEWGLER(3)-KMEILHPGK(1)	2064.11	null	1	0.00178212	0.010063	4.87523	1	1
87	UniProtKB:P00734 (508)-UniProtKB:P00734 (532)	1	4
	1	20200913_F1_UM2_Lukas006_SA_sMAC_DMTMM_3_3.20517.20517.4.1.dta	4	3589.96	VTGWGNLKETWTANVGK(8)-GQPSVLQVVNLPIVER(15)	3589.95	null	1	1.01828e-06	0.014978	4.1722	1	1
	2	20200910_F1_UM2_Lukas006_SA_sMAC_DMTMM_2_3.20687.20687.4.0.dta	4	3589.96	VTGWGNLKETWTANVGK(8)-GQPSVLQVVNLPIVER(15)	3589.95	null	1	1.79734e-06	0.009445	2.63096	1	1
	3	20200913_F1_UM2_Lukas006_SA_sMAC_DMTMM_3_3.20543.20543.3.0.dta	3	3589.98	VTGWGNLKETWTANVGK(8)-GQPSVLQVVNLPIVER(15)	3589.95	null	1	0.000314224	0.028366	7.90151	1	1
	4	20200910_F1_UM2_Lukas006_SA_sMAC_DMTMM_1_3.20540.20540.4.1.dta	4	3589.96	VTGWGNLKETWTANVGK(8)-GQPSVLQVVNLPIVER(15)	3589.95	null	1	0.000319463	0.011845	3.29949	1	1
88	UniProtKB:P04114 (1982)-UniProtKB:P04114 (1995)	1	4
	1	20200913_F1_UM2_Lukas006_SA_sMAC_DMTMM_3_3.13411.13411.4.0.dta	4	3988.98	VSALLTPAEQTGTWKLK(15)-TQFNNNEYSQDLDAYNTK(11)	3988.96	null	1	1.11361e-06	0.021878	5.48464	1	1
	2	20200910_F1_UM2_Lukas006_SA_sMAC_DMTMM_2_3.13477.13477.3.0.dta	3	3988.98	VSALLTPAEQTGTWKLK(15)-TQFNNNEYSQDLDAYNTK(11)	3988.96	null	1	3.86208e-06	0.019463	4.87922	1	1
	3	20200913_F1_UM2_Lukas006_SA_sMAC_DMTMM_3_3.13412.13412.3.0.dta	3	3988.97	VSALLTPAEQTGTWKLK(15)-TQFNNNEYSQDLDAYNTK(11)	3988.96	null	1	6.69927e-05	0.017896	4.48639	1	1
	4	20200910_F1_UM2_Lukas006_SA_sMAC_DMTMM_1_3.13483.13483.4.1.dta	4	3988.97	VSALLTPAEQTGTWKLK(15)-TQFNNNEYSQDLDAYNTK(11)	3988.96	null	1	0.00222294	0.015038	3.76991	1	1
89	sp|P01031|CO5_HUMAN (845)-sp|P01031|CO5_HUMAN (1500)	1	4
	1	20200913_F1_UM2_Lukas006_SA_sMAC_DMTMM_3_3.7137.7137.5.0.dta	5	3490.66	MSAVEGICTSESPVIDHQGTK(5)-IQKVCEGAACK(3)	3490.64	Carbamidomethyl[C](8);Carbamidomethyl[C](29);Carbamidomethyl[C](34)	1	1.42976e-06	0.017846	5.11252	1	1
	2	20200910_F1_UM2_Lukas006_SA_sMAC_DMTMM_2_3.7241.7241.5.0.dta	5	3490.65	MSAVEGICTSESPVIDHQGTK(5)-IQKVCEGAACK(3)	3490.64	Carbamidomethyl[C](8);Carbamidomethyl[C](29);Carbamidomethyl[C](34)	1	2.30253e-06	0.008228	2.35716	1	1
	3	20200910_F1_UM2_Lukas006_SA_sMAC_DMTMM_1_3.7245.7245.5.2.dta	5	3490.65	MSAVEGICTSESPVIDHQGTK(5)-IQKVCEGAACK(3)	3490.64	Carbamidomethyl[C](8);Carbamidomethyl[C](29);Carbamidomethyl[C](34)	1	0.00150025	0.010569	3.02781	1	1
	4	20200910_F1_UM2_Lukas006_SA_sMAC_DMTMM_2_3.7226.7226.3.1.dta	3	3490.65	MSAVEGICTSESPVIDHQGTK(5)-IQKVCEGAACK(3)	3490.64	Carbamidomethyl[C](8);Carbamidomethyl[C](29);Carbamidomethyl[C](34)	1	0.00628622	0.008301	2.37807	1	1
90	UniProtKB:P00734 (532)-UniProtKB:P00734 (615)	1	1
	1	20200910_F1_UM2_Lukas006_SA_sMAC_DMTMM_2_3.22016.22016.3.0.dta	3	3091.71	GQPSVLQVVNLPIVER(15)-WIQKVIDQFGE(4)	3091.69	null	1	1.48559e-06	0.011534	3.73064	1	1
91	sp|P10909|CLUS_HUMAN (1)-sp|P10909|CLUS_HUMAN (304)	1	1
	1	20200910_F1_UM2_Lukas006_SA_sMAC_DMTMM_1_3.10579.10579.3.0.dta	3	3279.5	DQTVSDNELQEMSNQGSK(1)-ELDESLQVAER(1)	3279.49	null	1	1.88365e-06	0.01333	4.06465	1	1
92	sp|P10909|CLUS_HUMAN (53)-sp|P10909|CLUS_HUMAN (318)	1	4
	1	20200913_F1_UM2_Lukas006_SA_sMAC_DMTMM_3_3.11675.11675.4.0.dta	4	2006.13	TLLSNLEEAK(7)-KYNELLK(1)	2006.12	null	1	1.89782e-06	0.010787	5.37706	1	1
	2	20200910_F1_UM2_Lukas006_SA_sMAC_DMTMM_2_3.11762.11762.4.0.dta	4	2006.12	TLLSNLEEAK(7)-KYNELLK(1)	2006.12	null	1	2.12571e-05	0.006115	3.04818	1	1
	3	20200910_F1_UM2_Lukas006_SA_sMAC_DMTMM_1_3.11761.11761.4.0.dta	4	2006.12	TLLSNLEEAK(7)-KYNELLK(1)	2006.12	null	1	0.00125627	0.007813	3.89459	1	1
	4	20200910_F1_UM2_Lukas006_SA_sMAC_DMTMM_1_3.11762.11762.3.0.dta	3	2006.12	TLLSNLEEAK(7)-KYNELLK(1)	2006.12	null	1	0.110377	0.007495	3.73607	1	1
93	sp|P01031|CO5_HUMAN (1136)-sp|P01031|CO5_HUMAN (1259)	1	2
	1	20200910_F1_UM2_Lukas006_SA_sMAC_DMTMM_2_3.12971.12971.4.0.dta	4	2119.11	KAFDICPLVK(1)-WLSEEQR(5)	2119.1	Carbamidomethyl[C](6)	1	1.98756e-06	0.010681	5.04035	1	1
	2	20200910_F1_UM2_Lukas006_SA_sMAC_DMTMM_2_3.12970.12970.3.0.dta	3	2119.11	KAFDICPLVK(1)-WLSEEQR(5)	2119.1	Carbamidomethyl[C](6)	1	1.76052e-05	0.01019	4.80864	1	1
94	sp|P02748|CO9_HUMAN (470)-sp|P02748|CO9_HUMAN (478)	1	5
	1	20200913_F1_UM2_Lukas006_SA_sMAC_DMTMM_3_3.12687.12687.3.0.dta	3	2224.15	KQNLER(1)-AIEDYINEFSVR(3)	2224.14	null	1	2.03727e-06	0.011803	5.30678	1	1
	2	20200910_F1_UM2_Lukas006_SA_sMAC_DMTMM_2_3.12750.12750.3.0.dta	3	2224.14	KQNLER(1)-AIEDYINEFSVR(3)	2224.14	null	1	2.86025e-06	0.005861	2.63518	1	1
	3	20200913_F1_UM2_Lukas006_SA_sMAC_DMTMM_3_3.12701.12701.4.0.dta	4	2224.15	KQNLER(1)-AIEDYINEFSVR(3)	2224.14	null	1	0.00139563	0.013827	6.2168	1	1
	4	20200910_F1_UM2_Lukas006_SA_sMAC_DMTMM_1_3.12789.12789.4.0.dta	4	2224.15	KQNLER(1)-AIEDYINEFSVR(3)	2224.14	null	1	0.00725574	0.010952	4.92416	1	1
	5	20200910_F1_UM2_Lukas006_SA_sMAC_DMTMM_1_3.12779.12779.3.0.dta	3	2224.15	KQNLER(1)-AIEDYINEFSVR(3)	2224.14	null	1	0.013094	0.009585	4.30954	1	1
95	sp|P01031|CO5_HUMAN (1500)-sp|P01031|CO5_HUMAN (1592)	1	4
	1	20200910_F1_UM2_Lukas006_SA_sMAC_DMTMM_2_3.4373.4373.3.2.dta	3	2379.2	IQKVCEGAACK(3)-VTCTNAELVK(7)	2379.18	Carbamidomethyl[C](5);Carbamidomethyl[C](10);Carbamidomethyl[C](17)	1	2.16541e-06	0.012797	5.37874	1	1
	2	20200913_F1_UM2_Lukas006_SA_sMAC_DMTMM_3_3.4227.4227.4.0.dta	4	2379.19	IQKVCEGAACK(3)-VTCTNAELVK(7)	2379.18	Carbamidomethyl[C](5);Carbamidomethyl[C](10);Carbamidomethyl[C](17)	1	7.04067e-06	0.010452	4.39311	1	1
	3	20200910_F1_UM2_Lukas006_SA_sMAC_DMTMM_2_3.4372.4372.4.2.dta	4	2379.19	IQKVCEGAACK(3)-VTCTNAELVK(7)	2379.18	Carbamidomethyl[C](5);Carbamidomethyl[C](10);Carbamidomethyl[C](17)	1	0.000954222	0.009949	4.18169	1	1
	4	20200910_F1_UM2_Lukas006_SA_sMAC_DMTMM_1_3.4405.4405.4.0.dta	4	2379.19	IQKVCEGAACK(3)-VTCTNAELVK(7)	2379.18	Carbamidomethyl[C](5);Carbamidomethyl[C](10);Carbamidomethyl[C](17)	1	0.0113258	0.006246	2.62527	1	1
96	UniProtKB:P02751 (235)-UniProtKB:P02751 (248)	1	5
	1	20200910_F1_UM2_Lukas006_SA_sMAC_DMTMM_2_3.3062.3062.3.0.dta	3	1823.84	CNDQDTR(5)-IGDTWSKK(7)	1823.83	Carbamidomethyl[C](12)	1	2.51534e-06	0.005102	2.7974	1	1
	2	20200913_F1_UM2_Lukas006_SA_sMAC_DMTMM_3_3.2809.2809.3.0.dta	3	1823.84	CNDQDTR(5)-IGDTWSKK(7)	1823.83	Carbamidomethyl[C](12)	1	0.0257137	0.008904	4.88202	1	1
	3	20200910_F1_UM2_Lukas006_SA_sMAC_DMTMM_1_3.3043.3043.3.0.dta	3	1823.84	CNDQDTR(5)-IGDTWSKK(7)	1823.83	Carbamidomethyl[C](12)	1	0.0485871	0.006108	3.34899	1	1
	4	20200910_F1_UM2_Lukas006_SA_sMAC_DMTMM_2_3.3055.3055.4.0.dta	4	1823.84	CNDQDTR(5)-IGDTWSKK(7)	1823.83	Carbamidomethyl[C](12)	1	0.0807404	0.006644	3.64288	1	1
	5	20200910_F1_UM2_Lukas006_SA_sMAC_DMTMM_1_3.3044.3044.4.0.dta	4	1823.84	CNDQDTR(5)-IGDTWSKK(7)	1823.83	Carbamidomethyl[C](12)	1	0.392112	0.00656	3.59682	1	1
97	sp|P10909|CLUS_HUMAN (56)-sp|P10909|CLUS_HUMAN (285)	1	2
	1	20200913_F1_UM2_Lukas006_SA_sMAC_DMTMM_3_3.13435.13435.4.1.dta	4	2989.53	TLLSNLEEAKK(10)-EILSVDCSTNNPSQAK(1)	2989.51	Carbamidomethyl[C](7)	1	2.51534e-06	0.015707	5.25403	1	1
	2	20200910_F1_UM2_Lukas006_SA_sMAC_DMTMM_1_3.13510.13510.4.2.dta	4	2989.53	TLLSNLEEAKK(10)-EILSVDCSTNNPSQAK(1)	2989.51	Carbamidomethyl[C](7)	1	0.00108839	0.011085	3.70796	1	1
98	sp|P04004|VTNC_HUMAN (1)-sp|P04004|VTNC_HUMAN (328)	1	1
	1	20200913_F1_UM2_Lukas006_SA_sMAC_DMTMM_3_3.8335.8335.4.1.dta	4	2414.07	DQESCK(1)-DWHGVPGQVDAAMAGR(10)	2414.06	Carbamidomethyl[C](24)	1	3.0084e-06	0.012505	5.18007	1	1
99	UniProtKB:P04114 (3154)-UniProtKB:P04114 (3159)	1	1
	1	20200913_F1_UM2_Lukas006_SA_sMAC_DMTMM_3_3.17178.17178.3.0.dta	3	1840.99	DFSLWEK(6)-TGLKEFLK(4)	1840.98	null	1	3.24335e-06	0.009561	5.19342	1	1
100	sp|P04004|VTNC_HUMAN (1)-sp|P04004|VTNC_HUMAN (184)	1	3
	1	20200910_F1_UM2_Lukas006_SA_sMAC_DMTMM_2_3.16243.16243.3.0.dta	3	2394.11	DQESCK(1)-DVWGIEGPIDAAFTR(6)	2394.1	Carbamidomethyl[C](23)	1	3.31086e-06	0.006302	2.6323	1	1
	2	20200913_F1_UM2_Lukas006_SA_sMAC_DMTMM_3_3.16111.16111.3.0.dta	3	2394.11	DQESCK(1)-DVWGIEGPIDAAFTR(6)	2394.1	Carbamidomethyl[C](23)	1	6.91646e-06	0.009867	4.12138	1	1
	3	20200910_F1_UM2_Lukas006_SA_sMAC_DMTMM_1_3.16179.16179.3.0.dta	3	2394.11	DQESCK(1)-DVWGIEGPIDAAFTR(6)	2394.1	Carbamidomethyl[C](23)	1	0.00239972	0.005456	2.27893	1	1
101	sp|P01031|CO5_HUMAN (1217)-sp|P13671|CO6_HUMAN (471)	1	10
	1	20200913_F1_UM2_Lukas006_SA_sMAC_DMTMM_3_3.19268.19268.3.0.dta	3	3830.99	DNLQHKDSSVPNTGTAR(6)-ENPAVIDFELAPIVDLVR(15)	3830.97	null	1	3.36358e-06	0.025783	6.73015	1	1
	2	20200910_F1_UM2_Lukas006_SA_sMAC_DMTMM_2_3.19407.19407.4.0.dta	4	3830.98	DNLQHKDSSVPNTGTAR(6)-ENPAVIDFELAPIVDLVR(15)	3830.97	null	1	0.000719101	0.015997	4.17571	1	1
	3	20200913_F1_UM2_Lukas006_SA_sMAC_DMTMM_3_3.19257.19257.4.0.dta	4	3830.99	DNLQHKDSSVPNTGTAR(6)-ENPAVIDFELAPIVDLVR(15)	3830.97	null	1	0.00125799	0.023502	6.13474	1	1
	4	20200910_F1_UM2_Lukas006_SA_sMAC_DMTMM_2_3.19397.19397.5.0.dta	5	3830.98	DNLQHKDSSVPNTGTAR(6)-ENPAVIDFELAPIVDLVR(15)	3830.97	null	1	0.00393512	0.017773	4.6393	1	1
	5	20200910_F1_UM2_Lukas006_SA_sMAC_DMTMM_2_3.19413.19413.3.0.dta	3	3830.98	DNLQHKDSSVPNTGTAR(6)-ENPAVIDFELAPIVDLVR(15)	3830.97	null	1	0.00969973	0.016978	4.43178	1	1
	6	20200913_F1_UM2_Lukas006_SA_sMAC_DMTMM_3_3.19265.19265.5.0.dta	5	3830.99	DNLQHKDSSVPNTGTAR(6)-ENPAVIDFELAPIVDLVR(15)	3830.97	null	1	0.0382441	0.020828	5.43675	1	1
	7	20200910_F1_UM2_Lukas006_SA_sMAC_DMTMM_1_3.19300.19300.4.0.dta	4	3830.98	DNLQHKDSSVPNTGTAR(6)-ENPAVIDFELAPIVDLVR(15)	3830.97	null	1	0.0889819	0.015754	4.11228	1	1
	8	20200910_F1_UM2_Lukas006_SA_sMAC_DMTMM_1_3.19311.19311.4.0.dta	4	3830.98	DNLQHKDSSVPNTGTAR(6)-ENPAVIDFELAPIVDLVR(15)	3830.97	null	1	0.0921401	0.015754	4.11228	1	1
	9	20200910_F1_UM2_Lukas006_SA_sMAC_DMTMM_1_3.19316.19316.3.0.dta	3	3830.98	DNLQHKDSSVPNTGTAR(6)-ENPAVIDFELAPIVDLVR(15)	3830.97	null	1	0.116271	0.015505	4.04728	1	1
	10	20200910_F1_UM2_Lukas006_SA_sMAC_DMTMM_1_3.19295.19295.5.0.dta	5	3830.98	DNLQHKDSSVPNTGTAR(6)-ENPAVIDFELAPIVDLVR(15)	3830.97	null	1	0.159045	0.015257	3.98255	1	1
102	sp|P13671|CO6_HUMAN (374)-sp|P13671|CO6_HUMAN (403)	1	7
	1	20200913_F1_UM2_Lukas006_SA_sMAC_DMTMM_3_3.3217.3217.3.0.dta	3	2139.04	NSGLTEEEAK(8)-CTTNKLSEK(5)	2139.02	Carbamidomethyl[C](14)	1	3.4192e-06	0.012816	5.99152	1	1
	2	20200910_F1_UM2_Lukas006_SA_sMAC_DMTMM_2_3.3416.3416.3.0.dta	3	2139.03	NSGLTEEEAK(8)-CTTNKLSEK(5)	2139.02	Carbamidomethyl[C](14)	1	0.000211421	0.010488	4.90317	1	1
	3	20200913_F1_UM2_Lukas006_SA_sMAC_DMTMM_3_3.3218.3218.4.0.dta	4	2139.04	NSGLTEEEAK(8)-CTTNKLSEK(5)	2139.02	Carbamidomethyl[C](14)	1	0.000221269	0.013603	6.35945	1	1
	4	20200910_F1_UM2_Lukas006_SA_sMAC_DMTMM_2_3.3427.3427.3.0.dta	3	2139.03	NSGLTEEEAK(8)-CTTNKLSEK(5)	2139.02	Carbamidomethyl[C](14)	1	0.000430919	0.010488	4.90317	1	1
	5	20200910_F1_UM2_Lukas006_SA_sMAC_DMTMM_2_3.3433.3433.4.0.dta	4	2139.03	NSGLTEEEAK(8)-CTTNKLSEK(5)	2139.02	Carbamidomethyl[C](14)	1	0.000663041	0.011486	5.36974	1	1
	6	20200910_F1_UM2_Lukas006_SA_sMAC_DMTMM_1_3.3410.3410.3.0.dta	3	2139.03	NSGLTEEEAK(8)-CTTNKLSEK(5)	2139.02	Carbamidomethyl[C](14)	1	0.00467277	0.010536	4.92561	1	1
	7	20200910_F1_UM2_Lukas006_SA_sMAC_DMTMM_1_3.3415.3415.4.0.dta	4	2139.03	NSGLTEEEAK(8)-CTTNKLSEK(5)	2139.02	Carbamidomethyl[C](14)	1	0.00534045	0.01106	5.17058	1	1
103	sp|P01031|CO5_HUMAN (851)-sp|P01031|CO5_HUMAN (1585)	1	3
	1	20200910_F1_UM2_Lukas006_SA_sMAC_DMTMM_2_3.8368.8368.4.0.dta	4	3489.71	MSAVEGICTSESPVIDHQGTK(11)-KVTCTNAELVK(1)	3489.7	Carbamidomethyl[C](8);Carbamidomethyl[C](28)	1	3.51067e-06	0.006028	1.72737	1	1
	2	20200913_F1_UM2_Lukas006_SA_sMAC_DMTMM_3_3.8265.8265.4.0.dta	4	3489.71	MSAVEGICTSESPVIDHQGTK(11)-KVTCTNAELVK(1)	3489.7	Carbamidomethyl[C](8);Carbamidomethyl[C](28)	1	0.000402525	0.010236	2.9332	1	1
	3	20200913_F1_UM2_Lukas006_SA_sMAC_DMTMM_3_3.8239.8239.5.1.dta	5	3489.71	MSAVEGICTSESPVIDHQGTK(11)-KVTCTNAELVK(1)	3489.7	Carbamidomethyl[C](8);Carbamidomethyl[C](28)	1	0.00664753	0.010744	3.07877	1	1
104	sp|P07357|CO8A_HUMAN (533)-sp|P07357|CO8A_HUMAN (548)	1	1
	1	20200913_F1_UM2_Lukas006_SA_sMAC_DMTMM_3_3.2350.2350.3.0.dta	3	2602.13	ECDNPAPQNGGASCPGR(3)-KVQTQAC(1)	2602.12	Carbamidomethyl[C](2);Carbamidomethyl[C](14);Carbamidomethyl[C](27)	1	3.54702e-06	0.012388	4.76074	1	1
105	sp|P04004|VTNC_HUMAN (1)-sp|P04004|VTNC_HUMAN (166)	1	4
	1	20200910_F1_UM2_Lukas006_SA_sMAC_DMTMM_2_3.4570.4570.3.0.dta	3	2051.84	DQESCK(1)-GQYCYELDEK(9)	2051.83	Carbamidomethyl[C](4);Carbamidomethyl[C](18)	1	3.72254e-06	0.005665	2.76095	1	1
	2	20200913_F1_UM2_Lukas006_SA_sMAC_DMTMM_3_3.4401.4401.3.0.dta	3	2051.84	DQESCK(1)-GQYCYELDEK(9)	2051.83	Carbamidomethyl[C](4);Carbamidomethyl[C](18)	1	3.74038e-05	0.008575	4.17919	1	1
	3	20200913_F1_UM2_Lukas006_SA_sMAC_DMTMM_3_3.4429.4429.3.0.dta	3	2051.84	DQESCK(1)-GQYCYELDEK(9)	2051.83	Carbamidomethyl[C](4);Carbamidomethyl[C](18)	1	0.000131067	0.0088	4.28885	1	1
	4	20200910_F1_UM2_Lukas006_SA_sMAC_DMTMM_1_3.4591.4591.3.0.dta	3	2051.84	DQESCK(1)-GQYCYELDEK(9)	2051.83	Carbamidomethyl[C](4);Carbamidomethyl[C](18)	1	0.00747513	0.005957	2.90326	1	1
106	sp|P01031|CO5_HUMAN (746)-sp|P01031|CO5_HUMAN (803)	1	11
	1	20200913_F1_UM2_Lukas006_SA_sMAC_DMTMM_3_3.18999.18999.3.0.dta	3	3289.86	TLLPVSKPEIR(9)-VFKDVFLEMNIPYSVVR(3)	3289.84	null	1	3.81487e-06	0.021033	6.39332	1	1
	2	20200913_F1_UM2_Lukas006_SA_sMAC_DMTMM_3_3.18990.18990.5.0.dta	5	3289.85	TLLPVSKPEIR(9)-VFKDVFLEMNIPYSVVR(3)	3289.84	null	1	0.000676325	0.016475	5.00784	1	1
	3	20200910_F1_UM2_Lukas006_SA_sMAC_DMTMM_2_3.19101.19101.5.0.dta	5	3289.85	TLLPVSKPEIR(9)-VFKDVFLEMNIPYSVVR(3)	3289.84	null	1	0.00127896	0.012567	3.81995	1	1
	4	20200910_F1_UM2_Lukas006_SA_sMAC_DMTMM_2_3.19071.19071.5.1.dta	5	3289.85	TLLPVSKPEIR(9)-VFKDVFLEMNIPYSVVR(3)	3289.84	null	1	0.00175216	0.01363	4.14306	1	1
	5	20200913_F1_UM2_Lukas006_SA_sMAC_DMTMM_3_3.18980.18980.4.0.dta	4	3289.86	TLLPVSKPEIR(9)-VFKDVFLEMNIPYSVVR(3)	3289.84	null	1	0.00270162	0.017649	5.3647	1	1
	6	20200910_F1_UM2_Lukas006_SA_sMAC_DMTMM_2_3.19112.19112.3.1.dta	3	3289.85	TLLPVSKPEIR(9)-VFKDVFLEMNIPYSVVR(3)	3289.84	null	1	0.0060929	0.014261	4.33486	1	1
	7	20200910_F1_UM2_Lukas006_SA_sMAC_DMTMM_1_3.18998.18998.5.0.dta	5	3289.85	TLLPVSKPEIR(9)-VFKDVFLEMNIPYSVVR(3)	3289.84	null	1	0.0325499	0.01117	3.3953	1	1
	8	20200910_F1_UM2_Lukas006_SA_sMAC_DMTMM_1_3.19025.19025.4.0.dta	4	3289.85	TLLPVSKPEIR(9)-VFKDVFLEMNIPYSVVR(3)	3289.84	null	1	0.0675914	0.014752	4.48411	1	1
	9	20200910_F1_UM2_Lukas006_SA_sMAC_DMTMM_1_3.18964.18964.5.3.dta	5	3289.85	TLLPVSKPEIR(9)-VFKDVFLEMNIPYSVVR(3)	3289.84	null	1	0.370325	0.010861	3.30138	1	1
	10	20200913_F1_UM2_Lukas006_SA_sMAC_DMTMM_3_3.18959.18959.5.0.dta	5	3289.85	TLLPVSKPEIR(9)-VFKDVFLEMNIPYSVVR(3)	3289.84	null	1	0.406669	0.016564	5.0349	1	1
	11	20200910_F1_UM2_Lukas006_SA_sMAC_DMTMM_1_3.18965.18965.4.2.dta	4	3289.85	TLLPVSKPEIR(9)-VFKDVFLEMNIPYSVVR(3)	3289.84	null	1	0.553356	0.014277	4.33973	1	1
107	sp|P04004|VTNC_HUMAN (199)-sp|P04004|VTNC_HUMAN (212)	1	15
	1	20200913_F1_UM2_Lukas006_SA_sMAC_DMTMM_3_3.13024.13024.3.0.dta	3	2775.36	INCQGKTYLFK(6)-FEDGVLDPDYPR(2)	2775.34	Carbamidomethyl[C](18)	1	3.83016e-06	0.012995	4.6823	1	1
	2	20200910_F1_UM2_Lukas006_SA_sMAC_DMTMM_2_3.13100.13100.3.0.dta	3	2775.35	INCQGKTYLFK(6)-FEDGVLDPDYPR(2)	2775.34	Carbamidomethyl[C](18)	1	5.52678e-06	0.006262	2.2563	1	1
	3	20200910_F1_UM2_Lukas006_SA_sMAC_DMTMM_2_3.13255.13255.3.0.dta	3	2775.35	INCQGKTYLFK(6)-FEDGVLDPDYPR(2)	2775.34	Carbamidomethyl[C](18)	1	2.41573e-05	0.009827	3.54082	1	1
	4	20200913_F1_UM2_Lukas006_SA_sMAC_DMTMM_3_3.13161.13161.3.0.dta	3	2775.36	INCQGKTYLFK(6)-FEDGVLDPDYPR(2)	2775.34	Carbamidomethyl[C](18)	1	4.836e-05	0.014409	5.19179	1	1
	5	20200913_F1_UM2_Lukas006_SA_sMAC_DMTMM_3_3.13130.13130.4.0.dta	4	2775.36	INCQGKTYLFK(6)-FEDGVLDPDYPR(2)	2775.34	Carbamidomethyl[C](18)	1	6.1153e-05	0.014246	5.13306	1	1
	6	20200910_F1_UM2_Lukas006_SA_sMAC_DMTMM_2_3.13274.13274.3.0.dta	3	2775.35	INCQGKTYLFK(6)-FEDGVLDPDYPR(2)	2775.34	Carbamidomethyl[C](18)	1	0.000192629	0.009224	3.32355	1	1
	7	20200910_F1_UM2_Lukas006_SA_sMAC_DMTMM_2_3.13218.13218.4.0.dta	4	2775.35	INCQGKTYLFK(6)-FEDGVLDPDYPR(2)	2775.34	Carbamidomethyl[C](18)	1	0.000206842	0.008825	3.17978	1	1
	8	20200910_F1_UM2_Lukas006_SA_sMAC_DMTMM_1_3.13099.13099.3.0.dta	3	2775.35	INCQGKTYLFK(6)-FEDGVLDPDYPR(2)	2775.34	Carbamidomethyl[C](18)	1	0.000323486	0.00916	3.30049	1	1
	9	20200913_F1_UM2_Lukas006_SA_sMAC_DMTMM_3_3.13012.13012.4.0.dta	4	2775.36	INCQGKTYLFK(6)-FEDGVLDPDYPR(2)	2775.34	Carbamidomethyl[C](18)	1	0.00038389	0.013975	5.03541	1	1
	10	20200910_F1_UM2_Lukas006_SA_sMAC_DMTMM_1_3.13251.13251.3.0.dta	3	2775.36	INCQGKTYLFK(6)-FEDGVLDPDYPR(2)	2775.34	Carbamidomethyl[C](18)	1	0.00142934	0.011058	3.98437	1	1
	11	20200910_F1_UM2_Lukas006_SA_sMAC_DMTMM_2_3.13104.13104.4.0.dta	4	2775.35	INCQGKTYLFK(6)-FEDGVLDPDYPR(2)	2775.34	Carbamidomethyl[C](18)	1	0.00166052	0.007212	2.5986	1	1
	12	20200913_F1_UM2_Lukas006_SA_sMAC_DMTMM_3_3.13037.13037.2.0.dta	2	2775.36	INCQGKTYLFK(6)-FEDGVLDPDYPR(2)	2775.34	Carbamidomethyl[C](18)	1	0.00925255	0.011764	4.23875	1	1
	13	20200910_F1_UM2_Lukas006_SA_sMAC_DMTMM_1_3.13220.13220.4.0.dta	4	2775.35	INCQGKTYLFK(6)-FEDGVLDPDYPR(2)	2775.34	Carbamidomethyl[C](18)	1	0.01829	0.009504	3.42444	1	1
	14	20200910_F1_UM2_Lukas006_SA_sMAC_DMTMM_1_3.13104.13104.4.0.dta	4	2775.35	INCQGKTYLFK(6)-FEDGVLDPDYPR(2)	2775.34	Carbamidomethyl[C](18)	1	0.0425632	0.009503	3.42408	1	1
	15	20200910_F1_UM2_Lukas006_SA_sMAC_DMTMM_2_3.13109.13109.2.0.dta	2	2775.35	INCQGKTYLFK(6)-FEDGVLDPDYPR(2)	2775.34	Carbamidomethyl[C](18)	1	0.0788243	0.005869	2.11469	1	1
108	sp|P10909|CLUS_HUMAN (200)-sp|P10909|CLUS_HUMAN (255)	1	1
	1	20200910_F1_UM2_Lukas006_SA_sMAC_DMTMM_2_3.6129.6129.4.0.dta	4	2005.97	RPHFFFPKSR(8)-EGDDDR(1)	2005.96	null	1	3.91184e-06	0.006554	3.26726	1	1
109	sp|P10909|CLUS_HUMAN (58)-sp|P10909|CLUS_HUMAN (307)	1	4
	1	20200910_F1_UM2_Lukas006_SA_sMAC_DMTMM_2_3.6535.6535.3.0.dta	3	2474.25	KKEDALDETR(1)-ELDESLQVAER(4)	2474.24	null	1	3.96025e-06	0.008494	3.43298	1	1
	2	20200910_F1_UM2_Lukas006_SA_sMAC_DMTMM_1_3.6524.6524.4.0.dta	4	2474.24	KKEDALDETR(1)-ELDESLQVAER(4)	2474.24	null	1	0.000989135	0.007524	3.04094	1	1
	3	20200910_F1_UM2_Lukas006_SA_sMAC_DMTMM_1_3.6533.6533.3.0.dta	3	2474.24	KKEDALDETR(1)-ELDESLQVAER(4)	2474.24	null	1	0.00178062	0.007762	3.13713	1	1
	4	20200910_F1_UM2_Lukas006_SA_sMAC_DMTMM_1_3.6584.6584.3.1.dta	3	2474.25	KKEDALDETR(1)-ELDESLQVAER(4)	2474.24	null	1	0.0211485	0.008813	3.56191	1	1
110	sp|P02748|CO9_HUMAN (271)-sp|P02748|CO9_HUMAN (402)	1	1
	1	20200910_F1_UM2_Lukas006_SA_sMAC_DMTMM_2_3.23171.23171.5.0.dta	5	2984.63	EKMFLHVK(2)-AVDITSENLIDDVVSLIR(11)	2984.61	null	1	4.07392e-06	0.013564	4.54464	1	1
111	sp|P10909|CLUS_HUMAN (58)-sp|P10909|CLUS_HUMAN (313)	1	4
	1	20200910_F1_UM2_Lukas006_SA_sMAC_DMTMM_2_3.6568.6568.3.0.dta	3	2474.25	KKEDALDETR(1)-ELDESLQVAER(10)	2474.24	null	1	4.42206e-06	0.008766	3.54291	1	1
	2	20200913_F1_UM2_Lukas006_SA_sMAC_DMTMM_3_3.6419.6419.3.0.dta	3	2474.25	KKEDALDETR(1)-ELDESLQVAER(10)	2474.24	null	1	2.12422e-05	0.009387	3.7939	1	1
	3	20200913_F1_UM2_Lukas006_SA_sMAC_DMTMM_3_3.6443.6443.3.0.dta	3	2474.25	KKEDALDETR(1)-ELDESLQVAER(10)	2474.24	null	1	0.000107383	0.009118	3.68518	1	1
	4	20200910_F1_UM2_Lukas006_SA_sMAC_DMTMM_2_3.6546.6546.4.0.dta	4	2474.26	KKEDALDETR(1)-ELDESLQVAER(10)	2474.24	null	1	0.0106003	0.019966	8.06956	1	1
112	sp|P01031|CO5_HUMAN (323)-sp|P01031|CO5_HUMAN (599)	1	1
	1	20200910_F1_UM2_Lukas006_SA_sMAC_DMTMM_2_3.19111.19111.5.1.dta	5	3565.93	YLYIAVTVIESTGGFSEEAEIPGIK(20)-GAKKPLER(3)	3565.92	null	1	5.04e-06	0.010389	2.91342	1	1
113	UniProtKB:P00734 (445)-UniProtKB:P00734 (467)	1	3
	1	20200910_F1_UM2_Lukas006_SA_sMAC_DMTMM_2_3.13204.13204.3.0.dta	3	1632.95	ISMLEK(5)-DIALMKLK(6)	1632.94	null	1	5.9376e-06	0.005803	3.55371	1	1
	2	20200913_F1_UM2_Lukas006_SA_sMAC_DMTMM_3_3.13144.13144.3.0.dta	3	1632.95	ISMLEK(5)-DIALMKLK(6)	1632.94	null	1	1.56817e-05	0.00903	5.52989	1	1
	3	20200910_F1_UM2_Lukas006_SA_sMAC_DMTMM_1_3.13237.13237.3.0.dta	3	1632.95	ISMLEK(5)-DIALMKLK(6)	1632.94	null	1	0.00125488	0.00626	3.83357	1	1
114	UniProtKB:P01024 (1177)-UniProtKB:P01024 (1203)	1	6
	1	20200910_F1_UM2_Lukas006_SA_sMAC_DMTMM_2_3.13842.13842.3.0.dta	3	2505.34	AGDFLEANYMNLQR(6)-LKGPLLNK(2)	2505.33	null	1	6.26265e-06	0.009863	3.93681	1	1
	2	20200913_F1_UM2_Lukas006_SA_sMAC_DMTMM_3_3.13750.13750.4.0.dta	4	2505.34	AGDFLEANYMNLQR(6)-LKGPLLNK(2)	2505.33	null	1	1.01057e-05	0.014771	5.89583	1	1
	3	20200913_F1_UM2_Lukas006_SA_sMAC_DMTMM_3_3.13754.13754.3.0.dta	3	2505.34	AGDFLEANYMNLQR(6)-LKGPLLNK(2)	2505.33	null	1	1.32169e-05	0.013868	5.5354	1	1
	4	20200910_F1_UM2_Lukas006_SA_sMAC_DMTMM_2_3.13831.13831.4.0.dta	4	2505.34	AGDFLEANYMNLQR(6)-LKGPLLNK(2)	2505.33	null	1	1.5754e-05	0.010333	4.12441	1	1
	5	20200910_F1_UM2_Lukas006_SA_sMAC_DMTMM_1_3.13832.13832.3.0.dta	3	2505.34	AGDFLEANYMNLQR(6)-LKGPLLNK(2)	2505.33	null	1	0.00202233	0.007627	3.04431	1	1
	6	20200910_F1_UM2_Lukas006_SA_sMAC_DMTMM_1_3.13828.13828.4.0.dta	4	2505.34	AGDFLEANYMNLQR(6)-LKGPLLNK(2)	2505.33	null	1	0.00444009	0.007831	3.12574	1	1
115	sp|P02748|CO9_HUMAN (478)-sp|P10909|CLUS_HUMAN (1)	1	3
	1	20200913_F1_UM2_Lukas006_SA_sMAC_DMTMM_3_3.14979.14979.3.0.dta	3	3446.59	AIEDYINEFSVR(3)-DQTVSDNELQEMSNQGSK(1)	3446.57	null	1	6.35285e-06	0.024293	7.04847	1	1
	2	20200910_F1_UM2_Lukas006_SA_sMAC_DMTMM_2_3.15107.15107.3.0.dta	3	3446.58	AIEDYINEFSVR(3)-DQTVSDNELQEMSNQGSK(1)	3446.57	null	1	1.07585e-05	0.016754	4.86107	1	1
	3	20200910_F1_UM2_Lukas006_SA_sMAC_DMTMM_1_3.15050.15050.3.0.dta	3	3446.59	AIEDYINEFSVR(3)-DQTVSDNELQEMSNQGSK(1)	3446.57	null	1	0.00945858	0.0223	6.47021	1	1
116	sp|P10909|CLUS_HUMAN (56)-sp|P10909|CLUS_HUMAN (61)	1	2
	1	20200910_F1_UM2_Lukas006_SA_sMAC_DMTMM_1_3.7124.7124.3.0.dta	3	2559.41	KTLLSNLEEAKK(11)-KKEDALDETR(4)	2559.4	null	1	7.34047e-06	0.00838	3.27421	1	1
	2	20200913_F1_UM2_Lukas006_SA_sMAC_DMTMM_3_3.7888.7888.4.0.dta	4	2559.41	KTLLSNLEEAKK(11)-KKEDALDETR(4)	2559.4	null	1	0.00155735	0.012522	4.89255	1	1
117	sp|P02748|CO9_HUMAN (77)-sp|P02748|CO9_HUMAN (462)	1	3
	1	20200910_F1_UM2_Lukas006_SA_sMAC_DMTMM_2_3.14754.14754.3.0.dta	3	4429.96	QCVPTEPCEDAEDDCGNDFQCSTGR(12)-LSPIYNLVPVKMK(11)	4429.95	Carbamidomethyl[C](2);Carbamidomethyl[C](8);Carbamidomethyl[C](15);Carbamidomethyl[C](21)	1	8.18663e-06	0.006698	1.51198	1	1
	2	20200910_F1_UM2_Lukas006_SA_sMAC_DMTMM_2_3.14794.14794.4.0.dta	4	4429.96	QCVPTEPCEDAEDDCGNDFQCSTGR(12)-LSPIYNLVPVKMK(11)	4429.95	Carbamidomethyl[C](2);Carbamidomethyl[C](8);Carbamidomethyl[C](15);Carbamidomethyl[C](21)	1	8.87467e-06	0.011745	2.65127	1	1
	3	20200910_F1_UM2_Lukas006_SA_sMAC_DMTMM_1_3.14773.14773.4.0.dta	4	4429.96	QCVPTEPCEDAEDDCGNDFQCSTGR(12)-LSPIYNLVPVKMK(11)	4429.95	Carbamidomethyl[C](2);Carbamidomethyl[C](8);Carbamidomethyl[C](15);Carbamidomethyl[C](21)	1	0.00448711	0.014364	3.24248	1	1
118	sp|P10909|CLUS_HUMAN (46)-sp|P10909|CLUS_HUMAN (307)	1	1
	1	20200913_F1_UM2_Lukas006_SA_sMAC_DMTMM_3_3.12169.12169.4.0.dta	4	2515.33	KTLLSNLEEAK(1)-ELDESLQVAER(4)	2515.32	null	1	8.32616e-06	0.009274	3.687	1	1
119	sp|P04004|VTNC_HUMAN (1)-sp|P04004|VTNC_HUMAN (17)	1	7
	1	20200913_F1_UM2_Lukas006_SA_sMAC_DMTMM_3_3.2906.2906.3.0.dta	3	1944.85	DQESCK(1)-CTEGFNVDKK(9)	1944.84	Carbamidomethyl[C](1);Carbamidomethyl[C](18)	1	9.95426e-06	0.009129	4.69395	1	1
	2	20200910_F1_UM2_Lukas006_SA_sMAC_DMTMM_2_3.3152.3152.3.0.dta	3	1944.85	DQESCK(1)-CTEGFNVDKK(9)	1944.84	Carbamidomethyl[C](1);Carbamidomethyl[C](18)	1	1.13498e-05	0.006701	3.44552	1	1
	3	20200910_F1_UM2_Lukas006_SA_sMAC_DMTMM_2_3.3145.3145.3.0.dta	3	1944.85	DQESCK(1)-CTEGFNVDKK(9)	1944.84	Carbamidomethyl[C](1);Carbamidomethyl[C](18)	1	3.20494e-05	0.006701	3.44552	1	1
	4	20200910_F1_UM2_Lukas006_SA_sMAC_DMTMM_2_3.3295.3295.3.0.dta	3	1944.85	DQESCK(1)-CTEGFNVDKK(9)	1944.84	Carbamidomethyl[C](1);Carbamidomethyl[C](18)	1	0.000126879	0.006583	3.38485	1	1
	5	20200910_F1_UM2_Lukas006_SA_sMAC_DMTMM_1_3.3141.3141.3.0.dta	3	1944.85	DQESCK(1)-CTEGFNVDKK(9)	1944.84	Carbamidomethyl[C](1);Carbamidomethyl[C](18)	1	0.0027997	0.006223	3.19975	1	1
	6	20200910_F1_UM2_Lukas006_SA_sMAC_DMTMM_1_3.3135.3135.3.0.dta	3	1944.85	DQESCK(1)-CTEGFNVDKK(9)	1944.84	Carbamidomethyl[C](1);Carbamidomethyl[C](18)	1	0.00476743	0.006225	3.20077	1	1
	7	20200910_F1_UM2_Lukas006_SA_sMAC_DMTMM_2_3.3296.3296.4.0.dta	4	1944.85	DQESCK(1)-CTEGFNVDKK(9)	1944.84	Carbamidomethyl[C](1);Carbamidomethyl[C](18)	1	0.0278813	0.007477	3.84453	1	1
120	sp|P04004|VTNC_HUMAN (1)-sp|P13671|CO6_HUMAN (567)	1	3
	1	20200910_F1_UM2_Lukas006_SA_sMAC_DMTMM_2_3.2058.2058.3.0.dta	3	1832.77	DQESCK(1)-ECNNPAPQR(1)	1832.76	Carbamidomethyl[C](2);Carbamidomethyl[C](17)	1	1.00362e-05	0.004317	2.35546	1	1
	2	20200913_F1_UM2_Lukas006_SA_sMAC_DMTMM_3_3.1787.1787.3.0.dta	3	1832.77	DQESCK(1)-ECNNPAPQR(1)	1832.76	Carbamidomethyl[C](2);Carbamidomethyl[C](17)	1	0.000157003	0.008373	4.56851	1	1
	3	20200910_F1_UM2_Lukas006_SA_sMAC_DMTMM_1_3.2048.2048.3.0.dta	3	1832.77	DQESCK(1)-ECNNPAPQR(1)	1832.76	Carbamidomethyl[C](2);Carbamidomethyl[C](17)	1	0.00699188	0.004528	2.47058	1	1
121	sp|P04004|VTNC_HUMAN (1)-sp|P04004|VTNC_HUMAN (100)	1	2
	1	20200910_F1_UM2_Lukas006_SA_sMAC_DMTMM_2_3.6926.6926.4.2.dta	4	3975.9	DQESCK(1)-GNPEQTPVLKPEEEAPAPEVGASKPEGIDSR(12)	3975.89	Carbamidomethyl[C](39)	1	1.0555e-05	0.013095	3.2936	1	1
	2	20200910_F1_UM2_Lukas006_SA_sMAC_DMTMM_1_3.7099.7099.4.1.dta	4	3975.91	DQESCK(1)-GNPEQTPVLKPEEEAPAPEVGASKPEGIDSR(12)	3975.89	Carbamidomethyl[C](39)	1	0.0243729	0.020191	5.07836	1	1
122	sp|P10909|CLUS_HUMAN (56)-sp|P10909|CLUS_HUMAN (65)	1	2
	1	20200910_F1_UM2_Lukas006_SA_sMAC_DMTMM_2_3.11512.11512.3.0.dta	3	2175.12	TLLSNLEEAKK(10)-EDALDETR(6)	2175.11	null	1	1.11585e-05	0.009345	4.29633	1	1
	2	20200913_F1_UM2_Lukas006_SA_sMAC_DMTMM_3_3.11420.11420.3.0.dta	3	2175.13	TLLSNLEEAKK(10)-EDALDETR(6)	2175.11	null	1	0.000385001	0.012274	5.64292	1	1
123	UniProtKB:P00734 (428)-UniProtKB:P00734 (445)	1	6
	1	20200913_F1_UM2_Lukas006_SA_sMAC_DMTMM_3_3.2044.2044.3.0.dta	3	1414.79	IGKHSR(3)-ISMLEK(5)	1414.78	Oxidation[M](3)	1	1.14227e-05	0.007543	5.33156	1	1
	2	20200913_F1_UM2_Lukas006_SA_sMAC_DMTMM_3_3.3177.3177.3.0.dta	3	1398.8	IGKHSR(3)-ISMLEK(5)	1398.79	null	1	4.38058e-05	0.007956	5.68778	1	1
	3	20200910_F1_UM2_Lukas006_SA_sMAC_DMTMM_2_3.3398.3398.3.0.dta	3	1398.79	IGKHSR(3)-ISMLEK(5)	1398.79	null	1	8.9468e-05	0.005165	3.69248	1	1
	4	20200910_F1_UM2_Lukas006_SA_sMAC_DMTMM_2_3.2360.2360.3.0.dta	3	1414.79	IGKHSR(3)-ISMLEK(5)	1414.78	Oxidation[M](3)	1	0.00014576	0.004549	3.21533	1	1
	5	20200910_F1_UM2_Lukas006_SA_sMAC_DMTMM_1_3.3384.3384.3.0.dta	3	1398.79	IGKHSR(3)-ISMLEK(5)	1398.79	null	1	0.00232938	0.005425	3.87836	1	1
	6	20200910_F1_UM2_Lukas006_SA_sMAC_DMTMM_1_3.2333.2333.3.0.dta	3	1414.79	IGKHSR(3)-ISMLEK(5)	1414.78	Oxidation[M](3)	1	0.0565243	0.004246	3.00117	1	1
124	sp|P02748|CO9_HUMAN (209)-sp|P02748|CO9_HUMAN (386)	1	2
	1	20200910_F1_UM2_Lukas006_SA_sMAC_DMTMM_2_3.3473.3473.3.0.dta	3	1490.77	SIIQEK(5)-DDCVKR(5)	1490.76	Carbamidomethyl[C](3)	1	1.19281e-05	0.004541	3.04609	1	1
	2	20200913_F1_UM2_Lukas006_SA_sMAC_DMTMM_3_3.3259.3259.3.2.dta	3	1490.77	SIIQEK(5)-DDCVKR(5)	1490.76	Carbamidomethyl[C](3)	1	1.71362e-05	0.007665	5.14166	1	1
125	sp|P02748|CO9_HUMAN (78)-sp|P02748|CO9_HUMAN (462)	1	1
	1	20200913_F1_UM2_Lukas006_SA_sMAC_DMTMM_3_3.14629.14629.4.0.dta	4	4429.97	QCVPTEPCEDAEDDCGNDFQCSTGR(13)-LSPIYNLVPVKMK(11)	4429.95	Carbamidomethyl[C](2);Carbamidomethyl[C](8);Carbamidomethyl[C](15);Carbamidomethyl[C](21)	1	1.28109e-05	0.020369	4.59802	1	1
126	sp|P13671|CO6_HUMAN (307)-sp|P13671|CO6_HUMAN (310)	1	3
	1	20200913_F1_UM2_Lukas006_SA_sMAC_DMTMM_3_3.15394.15394.4.1.dta	4	2190.23	VLDFTTKAK(7)-DLHLSDVFLK(1)	2190.22	null	1	1.47243e-05	0.009032	4.12379	1	1
	2	20200910_F1_UM2_Lukas006_SA_sMAC_DMTMM_2_3.15490.15490.4.1.dta	4	2190.22	VLDFTTKAK(7)-DLHLSDVFLK(1)	2190.22	null	1	1.80058e-05	0.006226	2.84264	1	1
	3	20200910_F1_UM2_Lukas006_SA_sMAC_DMTMM_1_3.15491.15491.4.0.dta	4	2190.22	VLDFTTKAK(7)-DLHLSDVFLK(1)	2190.22	null	1	0.0545987	0.006932	3.16498	1	1
127	sp|P01031|CO5_HUMAN (744)-sp|P01031|CO5_HUMAN (1528)	1	5
	1	20200910_F1_UM2_Lukas006_SA_sMAC_DMTMM_2_3.17647.17647.4.2.dta	4	3788.85	TLLPVSKPEIR(7)-CVEADCGQMQEELDLTISAETR(20)	3788.85	Carbamidomethyl[C](1);Carbamidomethyl[C](6)	1	1.47759e-05	0.003203	0.845375	1	1
	2	20200913_F1_UM2_Lukas006_SA_sMAC_DMTMM_3_3.17535.17535.4.0.dta	4	3788.86	TLLPVSKPEIR(7)-CVEADCGQMQEELDLTISAETR(20)	3788.85	Carbamidomethyl[C](1);Carbamidomethyl[C](6)	1	0.00272703	0.010484	2.76707	1	1
	3	20200910_F1_UM2_Lukas006_SA_sMAC_DMTMM_1_3.17562.17562.4.0.dta	4	3788.86	TLLPVSKPEIR(7)-CVEADCGQMQEELDLTISAETR(20)	3788.85	Carbamidomethyl[C](1);Carbamidomethyl[C](6)	1	0.0969432	0.005922	1.56301	1	1
	4	20200913_F1_UM2_Lukas006_SA_sMAC_DMTMM_3_3.17528.17528.3.0.dta	3	3788.87	TLLPVSKPEIR(7)-CVEADCGQMQEELDLTISAETR(20)	3788.85	Carbamidomethyl[C](1);Carbamidomethyl[C](6)	1	0.534427	0.02052	5.41589	1	1
	5	20200910_F1_UM2_Lukas006_SA_sMAC_DMTMM_2_3.17675.17675.3.0.dta	3	3788.85	TLLPVSKPEIR(7)-CVEADCGQMQEELDLTISAETR(20)	3788.85	Carbamidomethyl[C](1);Carbamidomethyl[C](6)	1	0.566334	0.001586	0.418597	1	1
128	sp|P04004|VTNC_HUMAN (204)-sp|P04004|VTNC_HUMAN (212)	1	7
	1	20200910_F1_UM2_Lukas006_SA_sMAC_DMTMM_2_3.14679.14679.4.0.dta	4	3552.71	INCQGKTYLFKGSQYWR(11)-FEDGVLDPDYPR(2)	3552.7	Carbamidomethyl[C](3)	1	1.48648e-05	0.006244	1.75754	1	1
	2	20200913_F1_UM2_Lukas006_SA_sMAC_DMTMM_3_3.14660.14660.4.0.dta	4	3552.71	INCQGKTYLFKGSQYWR(11)-FEDGVLDPDYPR(2)	3552.7	Carbamidomethyl[C](3)	1	8.20935e-05	0.014551	4.09576	1	1
	3	20200913_F1_UM2_Lukas006_SA_sMAC_DMTMM_3_3.14588.14588.4.0.dta	4	3552.71	INCQGKTYLFKGSQYWR(11)-FEDGVLDPDYPR(2)	3552.7	Carbamidomethyl[C](3)	1	9.15394e-05	0.01464	4.12081	1	1
	4	20200910_F1_UM2_Lukas006_SA_sMAC_DMTMM_2_3.14688.14688.5.1.dta	5	3552.71	INCQGKTYLFKGSQYWR(11)-FEDGVLDPDYPR(2)	3552.7	Carbamidomethyl[C](3)	1	0.00040797	0.007132	2.00749	1	1
	5	20200913_F1_UM2_Lukas006_SA_sMAC_DMTMM_3_3.14562.14562.5.0.dta	5	3552.71	INCQGKTYLFKGSQYWR(11)-FEDGVLDPDYPR(2)	3552.7	Carbamidomethyl[C](3)	1	0.000977914	0.013736	3.86635	1	1
	6	20200910_F1_UM2_Lukas006_SA_sMAC_DMTMM_1_3.14634.14634.4.0.dta	4	3552.71	INCQGKTYLFKGSQYWR(11)-FEDGVLDPDYPR(2)	3552.7	Carbamidomethyl[C](3)	1	0.0196271	0.00886	2.49388	1	1
	7	20200913_F1_UM2_Lukas006_SA_sMAC_DMTMM_3_3.14578.14578.5.0.dta	5	3552.71	INCQGKTYLFKGSQYWR(11)-FEDGVLDPDYPR(2)	3552.7	Carbamidomethyl[C](3)	1	0.0200652	0.013143	3.69944	1	1
129	sp|P02748|CO9_HUMAN (443)-sp|P10909|CLUS_HUMAN (1)	1	3
	1	20200910_F1_UM2_Lukas006_SA_sMAC_DMTMM_2_3.23302.23302.4.0.dta	4	4780.32	GTVIDVTDFVNWASSINDAPVLISQK(18)-DQTVSDNELQEMSNQGSK(1)	4780.29	null	1	1.676e-05	0.031818	6.65608	1	1
	2	20200910_F1_UM2_Lukas006_SA_sMAC_DMTMM_2_3.23312.23312.4.0.dta	4	4780.32	GTVIDVTDFVNWASSINDAPVLISQK(18)-DQTVSDNELQEMSNQGSK(1)	4780.29	null	1	6.61764e-05	0.031818	6.65608	1	1
	3	20200910_F1_UM2_Lukas006_SA_sMAC_DMTMM_1_3.23084.23084.4.1.dta	4	4780.3	GTVIDVTDFVNWASSINDAPVLISQK(18)-DQTVSDNELQEMSNQGSK(1)	4780.29	null	1	0.23017	0.014757	3.08705	1	1
130	sp|P10909|CLUS_HUMAN (167)-sp|P10909|CLUS_HUMAN (200)	1	5
	1	20200910_F1_UM2_Lukas006_SA_sMAC_DMTMM_2_3.17156.17156.4.1.dta	4	2693.41	ASSIIDELFQDR(7)-RPHFFFPKSR(8)	2693.39	null	1	1.68272e-05	0.010673	3.96266	1	1
	2	20200913_F1_UM2_Lukas006_SA_sMAC_DMTMM_3_3.17081.17081.5.0.dta	5	2693.41	ASSIIDELFQDR(7)-RPHFFFPKSR(8)	2693.39	null	1	0.000910514	0.014737	5.47153	1	1
	3	20200910_F1_UM2_Lukas006_SA_sMAC_DMTMM_2_3.17153.17153.5.0.dta	5	2693.41	ASSIIDELFQDR(7)-RPHFFFPKSR(8)	2693.39	null	1	0.000976762	0.011693	4.34136	1	1
	4	20200910_F1_UM2_Lukas006_SA_sMAC_DMTMM_1_3.17150.17150.5.0.dta	5	2693.41	ASSIIDELFQDR(7)-RPHFFFPKSR(8)	2693.39	null	1	0.0081523	0.01072	3.98011	1	1
	5	20200910_F1_UM2_Lukas006_SA_sMAC_DMTMM_1_3.17951.17951.4.0.dta	4	2693.4	ASSIIDELFQDR(7)-RPHFFFPKSR(8)	2693.39	null	1	0.130308	0.006389	2.3721	1	1
131	sp|P10909|CLUS_HUMAN (72)-sp|P10909|CLUS_HUMAN (306)	1	6
	1	20200910_F1_UM2_Lukas006_SA_sMAC_DMTMM_2_3.6512.6512.3.0.dta	3	2104.08	ESETKLK(5)-ELDESLQVAER(3)	2104.08	null	1	1.73015e-05	0.006745	3.20568	1	1
	2	20200913_F1_UM2_Lukas006_SA_sMAC_DMTMM_3_3.6381.6381.3.0.dta	3	2104.09	ESETKLK(5)-ELDESLQVAER(3)	2104.08	null	1	0.000255353	0.009247	4.3948	1	1
	3	20200913_F1_UM2_Lukas006_SA_sMAC_DMTMM_3_3.6557.6557.3.0.dta	3	2104.09	ESETKLK(5)-ELDESLQVAER(3)	2104.08	null	1	0.00550543	0.010517	4.99839	1	1
	4	20200913_F1_UM2_Lukas006_SA_sMAC_DMTMM_3_3.6382.6382.4.0.dta	4	2104.09	ESETKLK(5)-ELDESLQVAER(3)	2104.08	null	1	0.0183941	0.010194	4.84488	1	1
	5	20200910_F1_UM2_Lukas006_SA_sMAC_DMTMM_2_3.6514.6514.4.0.dta	4	2104.08	ESETKLK(5)-ELDESLQVAER(3)	2104.08	null	1	0.0326989	0.007756	3.68618	1	1
	6	20200910_F1_UM2_Lukas006_SA_sMAC_DMTMM_1_3.6515.6515.4.0.dta	4	2104.08	ESETKLK(5)-ELDESLQVAER(3)	2104.08	null	1	0.170851	0.006802	3.23277	1	1
132	sp|P02748|CO9_HUMAN (127)-sp|P04004|VTNC_HUMAN (1)	1	3
	1	20200910_F1_UM2_Lukas006_SA_sMAC_DMTMM_2_3.3347.3347.3.0.dta	3	1778.83	VVEESELAR(3)-DQESCK(1)	1778.82	Carbamidomethyl[C](17)	1	1.75174e-05	0.006371	3.58158	1	1
	2	20200913_F1_UM2_Lukas006_SA_sMAC_DMTMM_3_3.3112.3112.3.0.dta	3	1778.83	VVEESELAR(3)-DQESCK(1)	1778.82	Carbamidomethyl[C](17)	1	0.000214901	0.008667	4.87232	1	1
	3	20200910_F1_UM2_Lukas006_SA_sMAC_DMTMM_1_3.3336.3336.3.0.dta	3	1778.83	VVEESELAR(3)-DQESCK(1)	1778.82	Carbamidomethyl[C](17)	1	0.00473301	0.006479	3.6423	1	1
133	sp|P10909|CLUS_HUMAN (58)-sp|P10909|CLUS_HUMAN (285)	1	1
	1	20200910_F1_UM2_Lukas006_SA_sMAC_DMTMM_2_3.5718.5718.4.0.dta	4	2948.43	KKEDALDETR(1)-EILSVDCSTNNPSQAK(1)	2948.43	Carbamidomethyl[C](7)	1	1.79447e-05	0.006813	2.31072	1	1
134	UniProtKB:Q08380 (90)-UniProtKB:Q08380 (110)	1	7
	1	20200913_F1_UM2_Lukas006_SA_sMAC_DMTMM_3_3.15636.15636.4.0.dta	4	4114.93	AAFGQGSGPIMLDEVQCTGTEASLADCK(14)-SLGWLKSNCR(6)	4114.91	Carbamidomethyl[C](17);Carbamidomethyl[C](27);Carbamidomethyl[C](40)	1	1.92112e-05	0.023047	5.60085	1	1
	2	20200913_F1_UM2_Lukas006_SA_sMAC_DMTMM_3_3.15638.15638.3.0.dta	3	4114.93	AAFGQGSGPIMLDEVQCTGTEASLADCK(14)-SLGWLKSNCR(6)	4114.91	Carbamidomethyl[C](17);Carbamidomethyl[C](27);Carbamidomethyl[C](40)	1	6.6109e-05	0.025213	6.12723	1	1
	3	20200910_F1_UM2_Lukas006_SA_sMAC_DMTMM_2_3.15739.15739.4.0.dta	4	4114.92	AAFGQGSGPIMLDEVQCTGTEASLADCK(14)-SLGWLKSNCR(6)	4114.91	Carbamidomethyl[C](17);Carbamidomethyl[C](27);Carbamidomethyl[C](40)	1	7.68752e-05	0.01451	3.5262	1	1
	4	20200910_F1_UM2_Lukas006_SA_sMAC_DMTMM_2_3.15740.15740.3.0.dta	3	4114.92	AAFGQGSGPIMLDEVQCTGTEASLADCK(14)-SLGWLKSNCR(6)	4114.91	Carbamidomethyl[C](17);Carbamidomethyl[C](27);Carbamidomethyl[C](40)	1	0.000922638	0.014339	3.48465	1	1
	5	20200910_F1_UM2_Lukas006_SA_sMAC_DMTMM_1_3.15689.15689.4.0.dta	4	4114.92	AAFGQGSGPIMLDEVQCTGTEASLADCK(14)-SLGWLKSNCR(6)	4114.91	Carbamidomethyl[C](17);Carbamidomethyl[C](27);Carbamidomethyl[C](40)	1	0.0113895	0.012061	2.93105	1	1
	6	20200910_F1_UM2_Lukas006_SA_sMAC_DMTMM_1_3.15690.15690.3.0.dta	3	4114.92	AAFGQGSGPIMLDEVQCTGTEASLADCK(14)-SLGWLKSNCR(6)	4114.91	Carbamidomethyl[C](17);Carbamidomethyl[C](27);Carbamidomethyl[C](40)	1	0.0126128	0.013791	3.35147	1	1
	7	20200910_F1_UM2_Lukas006_SA_sMAC_DMTMM_1_3.14596.14596.4.1.dta	4	4130.92	AAFGQGSGPIMLDEVQCTGTEASLADCK(14)-SLGWLKSNCR(6)	4130.9	Carbamidomethyl[C](17);Carbamidomethyl[C](27);Oxidation[M](11);Carbamidomethyl[C](40)	1	0.173071	0.01985	4.80524	1	1
135	sp|P13671|CO6_HUMAN (837)-sp|P13671|CO6_HUMAN (839)	1	2
	1	20200910_F1_UM2_Lukas006_SA_sMAC_DMTMM_2_3.5991.5991.3.0.dta	3	2559.08	LSSDSTKK(7)-ESCGYDTCYDWEK(1)	2559.06	Carbamidomethyl[C](3);Carbamidomethyl[C](8)	1	1.95777e-05	0.010538	4.11791	1	1
	2	20200910_F1_UM2_Lukas006_SA_sMAC_DMTMM_1_3.6015.6015.3.0.dta	3	2559.07	LSSDSTKK(7)-ESCGYDTCYDWEK(1)	2559.06	Carbamidomethyl[C](3);Carbamidomethyl[C](8)	1	0.0134205	0.009078	3.54739	1	1
136	sp|P10643|CO7_HUMAN (500)-sp|P10909|CLUS_HUMAN (1)	1	2
	1	20200913_F1_UM2_Lukas006_SA_sMAC_DMTMM_3_3.6002.6002.3.0.dta	3	3232.4	ECNNPPPSGGGR(1)-DQTVSDNELQEMSNQGSK(1)	3232.39	Carbamidomethyl[C](23)	1	2.14385e-05	0.018369	5.6828	1	1
	2	20200910_F1_UM2_Lukas006_SA_sMAC_DMTMM_1_3.6140.6140.3.0.dta	3	3232.4	ECNNPPPSGGGR(1)-DQTVSDNELQEMSNQGSK(1)	3232.39	Carbamidomethyl[C](23)	1	0.000259434	0.014237	4.40449	1	1
137	sp|P04004|VTNC_HUMAN (219)-sp|P10909|CLUS_HUMAN (1)	1	1
	1	20200910_F1_UM2_Lukas006_SA_sMAC_DMTMM_2_3.12607.12607.3.0.dta	3	3413.53	FEDGVLDPDYPR(9)-DQTVSDNELQEMSNQGSK(1)	3413.51	null	1	2.30505e-05	0.019489	5.70938	1	1
138	UniProtKB:Q08380 (323)-UniProtKB:Q08380 (340)	1	4
	1	20200910_F1_UM2_Lukas006_SA_sMAC_DMTMM_2_3.21902.21902.5.0.dta	5	3850.96	SDLAVPSELALLKAVDTWSWGER(13)-ASHEEVEGLVEK(7)	3850.95	null	1	2.45813e-05	0.012187	3.16467	1	1
	2	20200913_F1_UM2_Lukas006_SA_sMAC_DMTMM_3_3.21747.21747.5.0.dta	5	3850.97	SDLAVPSELALLKAVDTWSWGER(13)-ASHEEVEGLVEK(7)	3850.95	null	1	0.000308007	0.018657	4.84478	1	1
	3	20200910_F1_UM2_Lukas006_SA_sMAC_DMTMM_1_3.21705.21705.5.0.dta	5	3850.96	SDLAVPSELALLKAVDTWSWGER(13)-ASHEEVEGLVEK(7)	3850.95	null	1	0.0115597	0.010998	2.85592	1	1
	4	20200913_F1_UM2_Lukas006_SA_sMAC_DMTMM_3_3.21742.21742.4.1.dta	4	3850.98	SDLAVPSELALLKAVDTWSWGER(13)-ASHEEVEGLVEK(7)	3850.95	null	1	0.0194349	0.025702	6.6742	1	1
139	sp|P04004|VTNC_HUMAN (175)-sp|P04004|VTNC_HUMAN (179)	1	8
	1	20200913_F1_UM2_Lukas006_SA_sMAC_DMTMM_3_3.15886.15886.4.0.dta	4	2897.59	AVRPGYPKLIR(8)-DVWGIEGPIDAAFTR(1)	2897.58	null	1	2.68505e-05	0.01395	4.81436	1	1
	2	20200913_F1_UM2_Lukas006_SA_sMAC_DMTMM_3_3.15888.15888.5.0.dta	5	2897.59	AVRPGYPKLIR(8)-DVWGIEGPIDAAFTR(1)	2897.58	null	1	5.05761e-05	0.015377	5.30685	1	1
	3	20200910_F1_UM2_Lukas006_SA_sMAC_DMTMM_2_3.15975.15975.5.0.dta	5	2897.59	AVRPGYPKLIR(8)-DVWGIEGPIDAAFTR(1)	2897.58	null	1	0.00023989	0.009883	3.41078	1	1
	4	20200910_F1_UM2_Lukas006_SA_sMAC_DMTMM_2_3.15972.15972.4.0.dta	4	2897.59	AVRPGYPKLIR(8)-DVWGIEGPIDAAFTR(1)	2897.58	null	1	0.000644552	0.009206	3.17714	1	1
	5	20200910_F1_UM2_Lukas006_SA_sMAC_DMTMM_1_3.15935.15935.5.0.dta	5	2897.59	AVRPGYPKLIR(8)-DVWGIEGPIDAAFTR(1)	2897.58	null	1	0.0133554	0.009619	3.31967	1	1
	6	20200910_F1_UM2_Lukas006_SA_sMAC_DMTMM_1_3.15928.15928.4.1.dta	4	2897.59	AVRPGYPKLIR(8)-DVWGIEGPIDAAFTR(1)	2897.58	null	1	0.0415186	0.009426	3.25306	1	1
	7	20200910_F1_UM2_Lukas006_SA_sMAC_DMTMM_2_3.15984.15984.3.0.dta	3	2897.59	AVRPGYPKLIR(8)-DVWGIEGPIDAAFTR(1)	2897.58	null	1	0.200771	0.007379	2.54661	1	1
	8	20200910_F1_UM2_Lukas006_SA_sMAC_DMTMM_1_3.15960.15960.3.0.dta	3	2897.59	AVRPGYPKLIR(8)-DVWGIEGPIDAAFTR(1)	2897.58	null	1	0.773482	0.009925	3.42527	1	1
140	UniProtKB:P02751 (905)-UniProtKB:P02751 (987)	1	1
	1	20200913_F1_UM2_Lukas006_SA_sMAC_DMTMM_3_3.3682.3682.3.0.dta	3	2171.14	SDTVPSPR(2)-ESKPLTAQQTTK(3)	2171.13	null	1	2.94202e-05	0.011011	5.07155	1	1
141	sp|P04004|VTNC_HUMAN (1)-sp|P04004|VTNC_HUMAN (72)	1	5
	1	20200913_F1_UM2_Lukas006_SA_sMAC_DMTMM_3_3.6389.6389.4.0.dta	4	3129.45	DQESCK(1)-NDATVHEQVGGPSLTSDLQAQSK(7)	3129.44	Carbamidomethyl[C](31)	1	3.35816e-05	0.013361	4.26946	1	1
	2	20200910_F1_UM2_Lukas006_SA_sMAC_DMTMM_2_3.6508.6508.4.2.dta	4	3129.45	DQESCK(1)-NDATVHEQVGGPSLTSDLQAQSK(7)	3129.44	Carbamidomethyl[C](31)	1	7.49458e-05	0.010208	3.26193	1	1
	3	20200913_F1_UM2_Lukas006_SA_sMAC_DMTMM_3_3.6390.6390.3.0.dta	3	3129.45	DQESCK(1)-NDATVHEQVGGPSLTSDLQAQSK(7)	3129.44	Carbamidomethyl[C](31)	1	0.000224112	0.012507	3.99656	1	1
	4	20200910_F1_UM2_Lukas006_SA_sMAC_DMTMM_1_3.6513.6513.4.0.dta	4	3129.45	DQESCK(1)-NDATVHEQVGGPSLTSDLQAQSK(7)	3129.44	Carbamidomethyl[C](31)	1	0.0126728	0.010428	3.33223	1	1
	5	20200910_F1_UM2_Lukas006_SA_sMAC_DMTMM_1_3.6532.6532.3.0.dta	3	3129.45	DQESCK(1)-NDATVHEQVGGPSLTSDLQAQSK(7)	3129.44	Carbamidomethyl[C](31)	1	0.135416	0.009368	2.99351	1	1
142	UniProtKB:P00734 (343)-UniProtKB:REV_Q8NI27 (759)	1	6
SameSet	UniProtKB:P00734 (343)-UniProtKB:P00734 (345)	1	6
	1	20200910_F1_UM2_Lukas006_SA_sMAC_DMTMM_2_3.10382.10382.5.0.dta	5	2584.28	TFGSGEADCGLRPLFEK(16)-KSLEDK(1)	2584.27	Carbamidomethyl[C](9)	1	3.6342e-05	0.01154	4.46548	1	1
	2	20200913_F1_UM2_Lukas006_SA_sMAC_DMTMM_3_3.10310.10310.5.0.dta	5	2584.29	TFGSGEADCGLRPLFEK(16)-KSLEDK(1)	2584.27	Carbamidomethyl[C](9)	1	3.83775e-05	0.015592	6.03342	1	1
	3	20200913_F1_UM2_Lukas006_SA_sMAC_DMTMM_3_3.10300.10300.4.0.dta	4	2584.29	TFGSGEADCGLRPLFEK(16)-KSLEDK(1)	2584.27	Carbamidomethyl[C](9)	1	0.00843897	0.016053	6.21181	1	1
	4	20200910_F1_UM2_Lukas006_SA_sMAC_DMTMM_1_3.10384.10384.5.0.dta	5	2584.28	TFGSGEADCGLRPLFEK(16)-KSLEDK(1)	2584.27	Carbamidomethyl[C](9)	1	0.0317958	0.010931	4.22982	1	1
	5	20200910_F1_UM2_Lukas006_SA_sMAC_DMTMM_2_3.10390.10390.4.1.dta	4	2584.28	TFGSGEADCGLRPLFEK(16)-KSLEDK(1)	2584.27	Carbamidomethyl[C](9)	1	0.0689796	0.011429	4.42252	1	1
	6	20200910_F1_UM2_Lukas006_SA_sMAC_DMTMM_1_3.10390.10390.4.1.dta	4	2584.28	TFGSGEADCGLRPLFEK(16)-KSLEDK(1)	2584.27	Carbamidomethyl[C](9)	1	0.190871	0.010782	4.17216	1	1
143	sp|P10909|CLUS_HUMAN (304)-sp|P10909|CLUS_HUMAN (407)	1	2
	1	20200910_F1_UM2_Lukas006_SA_sMAC_DMTMM_2_3.9181.9181.4.0.dta	4	2691.38	ELDESLQVAER(1)-KNPKFMETVAEK(4)	2691.37	null	1	3.64366e-05	0.012074	4.4862	1	1
	2	20200910_F1_UM2_Lukas006_SA_sMAC_DMTMM_2_3.8954.8954.3.0.dta	3	2691.35	ELDESLQVAER(1)-KNPKFMETVAEK(4)	2691.37	null	1	0.0489499	-0.010864	-4.03661	1	1
144	UniProtKB:P00734 (487)-UniProtKB:P00734 (508)	1	1
	1	20200913_F1_UM2_Lukas006_SA_sMAC_DMTMM_3_3.15697.15697.4.0.dta	4	3093.62	ETAASLLQAGYK(1)-VTGWGNLKETWTANVGK(8)	3093.6	null	1	3.82434e-05	0.019047	6.1569	1	1
145	sp|P10909|CLUS_HUMAN (72)-sp|P10909|CLUS_HUMAN (285)	1	6
	1	20200913_F1_UM2_Lukas006_SA_sMAC_DMTMM_3_3.6105.6105.3.0.dta	3	2578.28	ESETKLK(5)-EILSVDCSTNNPSQAK(1)	2578.27	Carbamidomethyl[C](7)	1	4.77091e-05	0.014455	5.60648	1	1
	2	20200910_F1_UM2_Lukas006_SA_sMAC_DMTMM_2_3.6179.6179.3.0.dta	3	2578.28	ESETKLK(5)-EILSVDCSTNNPSQAK(1)	2578.27	Carbamidomethyl[C](7)	1	0.000190322	0.010755	4.17141	1	1
	3	20200910_F1_UM2_Lukas006_SA_sMAC_DMTMM_2_3.6160.6160.4.3.dta	4	2578.28	ESETKLK(5)-EILSVDCSTNNPSQAK(1)	2578.27	Carbamidomethyl[C](7)	1	0.010938	0.010252	3.97632	1	1
	4	20200913_F1_UM2_Lukas006_SA_sMAC_DMTMM_3_3.6113.6113.4.2.dta	4	2578.28	ESETKLK(5)-EILSVDCSTNNPSQAK(1)	2578.27	Carbamidomethyl[C](7)	1	0.0178068	0.013766	5.33925	1	1
	5	20200910_F1_UM2_Lukas006_SA_sMAC_DMTMM_1_3.6241.6241.3.0.dta	3	2578.28	ESETKLK(5)-EILSVDCSTNNPSQAK(1)	2578.27	Carbamidomethyl[C](7)	1	0.0328984	0.011063	4.29087	1	1
	6	20200910_F1_UM2_Lukas006_SA_sMAC_DMTMM_1_3.6255.6255.4.0.dta	4	2578.28	ESETKLK(5)-EILSVDCSTNNPSQAK(1)	2578.27	Carbamidomethyl[C](7)	1	0.0619631	0.011113	4.31026	1	1
146	UniProtKB:P02647 (149)-UniProtKB:P02647 (157)	1	4
	1	20200910_F1_UM2_Lukas006_SA_sMAC_DMTMM_2_3.3338.3338.3.0.dta	3	2007.07	AELQEGAR(2)-QKLHELQEK(2)	2007.06	null	1	4.77583e-05	0.007179	3.57687	1	1
	2	20200913_F1_UM2_Lukas006_SA_sMAC_DMTMM_3_3.3124.3124.3.0.dta	3	2007.07	AELQEGAR(2)-QKLHELQEK(2)	2007.06	null	1	0.0162543	0.009276	4.62168	1	1
	3	20200913_F1_UM2_Lukas006_SA_sMAC_DMTMM_3_3.3128.3128.3.0.dta	3	2007.07	AELQEGAR(2)-QKLHELQEK(2)	2007.06	null	1	0.0202552	0.009117	4.54246	1	1
	4	20200910_F1_UM2_Lukas006_SA_sMAC_DMTMM_1_3.3333.3333.3.0.dta	3	2007.07	AELQEGAR(2)-QKLHELQEK(2)	2007.06	null	1	0.10114	0.007316	3.64513	1	1
147	UniProtKB:P00734 (467)-UniProtKB:P00734 (509)	1	1
	1	20200913_F1_UM2_Lukas006_SA_sMAC_DMTMM_3_3.10391.10391.3.0.dta	3	1934.05	DIALMKLK(6)-ETWTANVGK(1)	1934.04	Oxidation[M](17)	1	5.06212e-05	0.010696	5.53039	1	1
148	UniProtKB:P00734 (343)-UniProtKB:P00734 (350)	1	7
	1	20200910_F1_UM2_Lukas006_SA_sMAC_DMTMM_2_3.10940.10940.3.0.dta	3	2842.38	TFGSGEADCGLRPLFEK(16)-SLEDKTER(5)	2842.37	Carbamidomethyl[C](9)	1	5.16597e-05	0.00788	2.77234	1	1
	2	20200913_F1_UM2_Lukas006_SA_sMAC_DMTMM_3_3.10860.10860.3.0.dta	3	2842.38	TFGSGEADCGLRPLFEK(16)-SLEDKTER(5)	2842.37	Carbamidomethyl[C](9)	1	0.000135379	0.01284	4.51736	1	1
	3	20200910_F1_UM2_Lukas006_SA_sMAC_DMTMM_2_3.10942.10942.5.0.dta	5	2842.38	TFGSGEADCGLRPLFEK(16)-SLEDKTER(5)	2842.37	Carbamidomethyl[C](9)	1	0.00484665	0.009341	3.28634	1	1
	4	20200913_F1_UM2_Lukas006_SA_sMAC_DMTMM_3_3.10859.10859.5.0.dta	5	2842.38	TFGSGEADCGLRPLFEK(16)-SLEDKTER(5)	2842.37	Carbamidomethyl[C](9)	1	0.00748085	0.014782	5.20059	1	1
	5	20200910_F1_UM2_Lukas006_SA_sMAC_DMTMM_2_3.10935.10935.3.0.dta	3	2842.38	TFGSGEADCGLRPLFEK(16)-SLEDKTER(5)	2842.37	Carbamidomethyl[C](9)	1	0.0260323	0.00788	2.77234	1	1
	6	20200910_F1_UM2_Lukas006_SA_sMAC_DMTMM_1_3.10960.10960.5.0.dta	5	2842.38	TFGSGEADCGLRPLFEK(16)-SLEDKTER(5)	2842.37	Carbamidomethyl[C](9)	1	0.105163	0.011022	3.87775	1	1
	7	20200910_F1_UM2_Lukas006_SA_sMAC_DMTMM_1_3.10945.10945.3.0.dta	3	2842.38	TFGSGEADCGLRPLFEK(16)-SLEDKTER(5)	2842.37	Carbamidomethyl[C](9)	1	0.146934	0.007973	2.80506	1	1
149	sp|P04004|VTNC_HUMAN (1)-sp|P10909|CLUS_HUMAN (338)	1	3
	1	20200910_F1_UM2_Lukas006_SA_sMAC_DMTMM_2_3.23062.23062.3.0.dta	3	3157.47	DQESCK(1)-MLDTSSLLEQLNEQFNWVSR(9)	3157.46	Carbamidomethyl[C](28)	1	5.31898e-05	0.012335	3.90663	1	1
	2	20200913_F1_UM2_Lukas006_SA_sMAC_DMTMM_3_3.22798.22798.3.0.dta	3	3157.48	DQESCK(1)-MLDTSSLLEQLNEQFNWVSR(9)	3157.46	Carbamidomethyl[C](28)	1	0.00112674	0.019453	6.16097	1	1
	3	20200910_F1_UM2_Lukas006_SA_sMAC_DMTMM_1_3.22850.22850.3.0.dta	3	3157.47	DQESCK(1)-MLDTSSLLEQLNEQFNWVSR(9)	3157.46	Carbamidomethyl[C](28)	1	0.0188454	0.012635	4.00164	1	1
150	sp|P04004|VTNC_HUMAN (1)-sp|P07358|CO8B_HUMAN (273)	1	3
	1	20200910_F1_UM2_Lukas006_SA_sMAC_DMTMM_2_3.8595.8595.3.0.dta	3	2136.96	DQESCK(1)-LPLEYSYGEYR(4)	2136.95	Carbamidomethyl[C](19)	1	5.40028e-05	0.00703	3.28973	1	1
	2	20200913_F1_UM2_Lukas006_SA_sMAC_DMTMM_3_3.8489.8489.3.0.dta	3	2136.96	DQESCK(1)-LPLEYSYGEYR(4)	2136.95	Carbamidomethyl[C](19)	1	0.000483058	0.010516	4.92102	1	1
	3	20200910_F1_UM2_Lukas006_SA_sMAC_DMTMM_1_3.8603.8603.3.0.dta	3	2136.96	DQESCK(1)-LPLEYSYGEYR(4)	2136.95	Carbamidomethyl[C](19)	1	0.012286	0.008884	4.15732	1	1
151	sp|P01031|CO5_HUMAN (851)-sp|P01031|CO5_HUMAN (864)	1	7
	1	20200910_F1_UM2_Lukas006_SA_sMAC_DMTMM_2_3.6300.6300.5.0.dta	5	2963.41	MSAVEGICTSESPVIDHQGTK(11)-SSKCVR(3)	2963.4	Carbamidomethyl[C](8);Carbamidomethyl[C](28)	1	5.51676e-05	0.01026	3.46224	1	1
	2	20200913_F1_UM2_Lukas006_SA_sMAC_DMTMM_3_3.6171.6171.5.0.dta	5	2963.41	MSAVEGICTSESPVIDHQGTK(11)-SSKCVR(3)	2963.4	Carbamidomethyl[C](8);Carbamidomethyl[C](28)	1	0.000100393	0.01308	4.41385	1	1
	3	20200910_F1_UM2_Lukas006_SA_sMAC_DMTMM_2_3.6303.6303.4.0.dta	4	2963.41	MSAVEGICTSESPVIDHQGTK(11)-SSKCVR(3)	2963.4	Carbamidomethyl[C](8);Carbamidomethyl[C](28)	1	0.000549726	0.010186	3.43727	1	1
	4	20200913_F1_UM2_Lukas006_SA_sMAC_DMTMM_3_3.6173.6173.4.1.dta	4	2963.42	MSAVEGICTSESPVIDHQGTK(11)-SSKCVR(3)	2963.4	Carbamidomethyl[C](8);Carbamidomethyl[C](28)	1	0.000639247	0.013353	4.50597	1	1
	5	20200910_F1_UM2_Lukas006_SA_sMAC_DMTMM_1_3.6298.6298.5.0.dta	5	2963.41	MSAVEGICTSESPVIDHQGTK(11)-SSKCVR(3)	2963.4	Carbamidomethyl[C](8);Carbamidomethyl[C](28)	1	0.00791955	0.012492	4.21543	1	1
	6	20200910_F1_UM2_Lukas006_SA_sMAC_DMTMM_1_3.6306.6306.4.1.dta	4	2963.42	MSAVEGICTSESPVIDHQGTK(11)-SSKCVR(3)	2963.4	Carbamidomethyl[C](8);Carbamidomethyl[C](28)	1	0.0117176	0.013261	4.47492	1	1
	7	20200910_F1_UM2_Lukas006_SA_sMAC_DMTMM_1_3.5431.5431.5.0.dta	5	2979.41	MSAVEGICTSESPVIDHQGTK(11)-SSKCVR(3)	2979.4	Carbamidomethyl[C](8);Oxidation[M](1);Carbamidomethyl[C](28)	1	0.0969432	0.014765	4.9557	1	1
152	sp|P01031|CO5_HUMAN (124)-sp|P01031|CO5_HUMAN (132)	1	2
	1	20200910_F1_UM2_Lukas006_SA_sMAC_DMTMM_2_3.15691.15691.6.4.dta	6	4625.39	MPITYDNGFLFIHTDKPVYTPDQSVKVR(26)-VYSLNDDLKPAK(6)	4625.37	null	1	6.51196e-05	0.011468	2.47937	1	1
	2	20200913_F1_UM2_Lukas006_SA_sMAC_DMTMM_3_3.15584.15584.6.2.dta	6	4625.39	MPITYDNGFLFIHTDKPVYTPDQSVKVR(26)-VYSLNDDLKPAK(6)	4625.37	null	1	0.251088	0.013846	2.99349	1	1
153	sp|P04004|VTNC_HUMAN (213)-sp|P04004|VTNC_HUMAN (348)	1	8
	1	20200910_F1_UM2_Lukas006_SA_sMAC_DMTMM_2_3.9092.9092.3.0.dta	3	2047.06	FEDGVLDPDYPR(3)-PSLAKK(5)	2047.05	null	1	6.6295e-05	0.007281	3.55683	1	1
	2	20200910_F1_UM2_Lukas006_SA_sMAC_DMTMM_2_3.9193.9193.4.0.dta	4	2047.06	FEDGVLDPDYPR(3)-PSLAKK(5)	2047.05	null	1	0.000765007	0.009966	4.86847	1	1
	3	20200913_F1_UM2_Lukas006_SA_sMAC_DMTMM_3_3.9010.9010.3.0.dta	3	2047.06	FEDGVLDPDYPR(3)-PSLAKK(5)	2047.05	null	1	0.00158366	0.010686	5.2202	1	1
	4	20200910_F1_UM2_Lukas006_SA_sMAC_DMTMM_2_3.9091.9091.4.0.dta	4	2047.06	FEDGVLDPDYPR(3)-PSLAKK(5)	2047.05	null	1	0.0016712	0.008002	3.90904	1	1
	5	20200913_F1_UM2_Lukas006_SA_sMAC_DMTMM_3_3.9018.9018.4.0.dta	4	2047.06	FEDGVLDPDYPR(3)-PSLAKK(5)	2047.05	null	1	0.00518318	0.011666	5.69893	1	1
	6	20200913_F1_UM2_Lukas006_SA_sMAC_DMTMM_3_3.9128.9128.4.0.dta	4	2047.06	FEDGVLDPDYPR(3)-PSLAKK(5)	2047.05	null	1	0.0195379	0.012207	5.96322	1	1
	7	20200910_F1_UM2_Lukas006_SA_sMAC_DMTMM_1_3.9133.9133.3.0.dta	3	2047.06	FEDGVLDPDYPR(3)-PSLAKK(5)	2047.05	null	1	0.0327859	0.008137	3.97499	1	1
	8	20200910_F1_UM2_Lukas006_SA_sMAC_DMTMM_1_3.9123.9123.4.0.dta	4	2047.06	FEDGVLDPDYPR(3)-PSLAKK(5)	2047.05	null	1	0.0576308	0.008894	4.34479	1	1
154	sp|P07360|CO8G_HUMAN (121)-sp|P07360|CO8G_HUMAN (129)	1	1
	1	20200910_F1_UM2_Lukas006_SA_sMAC_DMTMM_2_3.23674.23674.6.3.dta	6	5254.76	GAVHVVVAETDYQSFAVLYLER(21)-AGQLSVKLYARSLPVSDSVLSGFEQR(7)	5254.75	null	1	7.11215e-05	0.010803	2.05585	1	1
155	sp|P10909|CLUS_HUMAN (382)-sp|P10909|CLUS_HUMAN (407)	1	3
	1	20200910_F1_UM2_Lukas006_SA_sMAC_DMTMM_2_3.9326.9326.4.0.dta	4	3716.93	VTTVASHTSDSDVPSGVTEVVVK(19)-KNPKFMETVAEK(4)	3716.9	null	1	7.1875e-05	0.022962	6.17772	1	1
	2	20200910_F1_UM2_Lukas006_SA_sMAC_DMTMM_1_3.9359.9359.4.0.dta	4	3716.92	VTTVASHTSDSDVPSGVTEVVVK(19)-KNPKFMETVAEK(4)	3716.9	null	1	0.00324956	0.015849	4.26403	1	1
	3	20200913_F1_UM2_Lukas006_SA_sMAC_DMTMM_3_3.9275.9275.4.0.dta	4	3716.93	VTTVASHTSDSDVPSGVTEVVVK(19)-KNPKFMETVAEK(4)	3716.9	null	1	0.00523724	0.023228	6.24929	1	1
156	sp|P02748|CO9_HUMAN (386)-sp|P02748|CO9_HUMAN (403)	1	3
	1	20200910_F1_UM2_Lukas006_SA_sMAC_DMTMM_2_3.21493.21493.4.0.dta	4	2745.42	DDCVKR(5)-AVDITSENLIDDVVSLIR(12)	2745.41	Carbamidomethyl[C](24)	1	7.32704e-05	0.011573	4.2154	1	1
	2	20200913_F1_UM2_Lukas006_SA_sMAC_DMTMM_3_3.21311.21311.4.0.dta	4	2745.42	DDCVKR(5)-AVDITSENLIDDVVSLIR(12)	2745.41	Carbamidomethyl[C](24)	1	0.000191427	0.010429	3.79871	1	1
	3	20200910_F1_UM2_Lukas006_SA_sMAC_DMTMM_1_3.21327.21327.4.0.dta	4	2745.42	DDCVKR(5)-AVDITSENLIDDVVSLIR(12)	2745.41	Carbamidomethyl[C](24)	1	0.0129712	0.008748	3.18641	1	1
157	sp|P10909|CLUS_HUMAN (400)-sp|P10909|CLUS_HUMAN (407)	1	4
	1	20200913_F1_UM2_Lukas006_SA_sMAC_DMTMM_3_3.14408.14408.5.0.dta	5	3276.73	LFDSDPITVTVPVEVSR(14)-KNPKFMETVAEK(4)	3276.72	null	1	7.43442e-05	0.015715	4.79596	1	1
	2	20200910_F1_UM2_Lukas006_SA_sMAC_DMTMM_2_3.14508.14508.5.0.dta	5	3276.73	LFDSDPITVTVPVEVSR(14)-KNPKFMETVAEK(4)	3276.72	null	1	0.00156921	0.010202	3.11348	1	1
	3	20200910_F1_UM2_Lukas006_SA_sMAC_DMTMM_1_3.14478.14478.5.0.dta	5	3276.73	LFDSDPITVTVPVEVSR(14)-KNPKFMETVAEK(4)	3276.72	null	1	0.0102789	0.006871	2.09692	1	1
	4	20200910_F1_UM2_Lukas006_SA_sMAC_DMTMM_1_3.14511.14511.5.0.dta	5	3276.73	LFDSDPITVTVPVEVSR(14)-KNPKFMETVAEK(4)	3276.72	null	1	0.017666	0.006871	2.09692	1	1
158	sp|P01031|CO5_HUMAN (1553)-sp|P01031|CO5_HUMAN (1560)	1	5
	1	20200910_F1_UM2_Lukas006_SA_sMAC_DMTMM_2_3.22151.22151.6.0.dta	6	4268.31	QTACKPEIAYAYKVSITSITVENVFVK(22)-YKATLLDIYK(2)	4268.29	Carbamidomethyl[C](4)	1	7.48283e-05	0.019602	4.59247	1	1
	2	20200910_F1_UM2_Lukas006_SA_sMAC_DMTMM_2_3.22147.22147.5.0.dta	5	4268.31	QTACKPEIAYAYKVSITSITVENVFVK(22)-YKATLLDIYK(2)	4268.29	Carbamidomethyl[C](4)	1	0.000563038	0.017664	4.13842	1	1
	3	20200913_F1_UM2_Lukas006_SA_sMAC_DMTMM_3_3.21982.21982.6.2.dta	6	4268.32	QTACKPEIAYAYKVSITSITVENVFVK(22)-YKATLLDIYK(2)	4268.29	Carbamidomethyl[C](4)	1	0.0223355	0.023246	5.44621	1	1
	4	20200910_F1_UM2_Lukas006_SA_sMAC_DMTMM_1_3.21952.21952.5.0.dta	5	4268.31	QTACKPEIAYAYKVSITSITVENVFVK(22)-YKATLLDIYK(2)	4268.29	Carbamidomethyl[C](4)	1	0.0389043	0.013602	3.18675	1	1
	5	20200910_F1_UM2_Lukas006_SA_sMAC_DMTMM_1_3.21979.21979.6.0.dta	6	4268.3	QTACKPEIAYAYKVSITSITVENVFVK(22)-YKATLLDIYK(2)	4268.29	Carbamidomethyl[C](4)	1	0.107216	0.012217	2.86227	1	1
159	sp|P01031|CO5_HUMAN (917)-sp|P01031|CO5_HUMAN (1503)	1	3
	1	20200910_F1_UM2_Lukas006_SA_sMAC_DMTMM_2_3.2836.2836.3.0.dta	3	1758.9	VVPEGVKR(7)-VCEGAACK(3)	1758.9	Carbamidomethyl[C](2);Carbamidomethyl[C](7)	1	7.53169e-05	0.006111	3.47433	1	1
	2	20200913_F1_UM2_Lukas006_SA_sMAC_DMTMM_3_3.2583.2583.3.0.dta	3	1758.91	VVPEGVKR(7)-VCEGAACK(3)	1758.9	Carbamidomethyl[C](2);Carbamidomethyl[C](7)	1	0.014326	0.008417	4.78538	1	1
	3	20200910_F1_UM2_Lukas006_SA_sMAC_DMTMM_1_3.2812.2812.3.0.dta	3	1758.9	VVPEGVKR(7)-VCEGAACK(3)	1758.9	Carbamidomethyl[C](2);Carbamidomethyl[C](7)	1	0.0294914	0.005713	3.24805	1	1
160	sp|P04004|VTNC_HUMAN (98)-sp|P04004|VTNC_HUMAN (114)	1	3
	1	20200913_F1_UM2_Lukas006_SA_sMAC_DMTMM_3_3.7979.7979.3.0.dta	3	4116.08	GNPEQTPVLKPEEEAPAPEVGASK(10)-PEGIDSRPETLHPGR(2)	4116.06	null	1	8.00243e-05	0.021691	5.26984	1	1
	2	20200910_F1_UM2_Lukas006_SA_sMAC_DMTMM_2_3.8088.8088.3.0.dta	3	4116.08	GNPEQTPVLKPEEEAPAPEVGASK(10)-PEGIDSRPETLHPGR(2)	4116.06	null	1	0.0026349	0.017529	4.25868	1	1
	3	20200910_F1_UM2_Lukas006_SA_sMAC_DMTMM_1_3.8084.8084.3.0.dta	3	4116.08	GNPEQTPVLKPEEEAPAPEVGASK(10)-PEGIDSRPETLHPGR(2)	4116.06	null	1	0.019991	0.020297	4.93117	1	1
161	sp|P01031|CO5_HUMAN (1355)-sp|P01031|CO5_HUMAN (1391)	1	1
	1	20200910_F1_UM2_Lukas006_SA_sMAC_DMTMM_2_3.9786.9786.4.3.dta	4	2783.35	TSTSEEVCSFYLK(6)-IVACASYKPSR(8)	2783.34	Carbamidomethyl[C](8);Carbamidomethyl[C](20)	1	8.98032e-05	0.009493	3.41065	1	1
162	sp|P01031|CO5_HUMAN (1531)-sp|P01031|CO5_HUMAN (1571)	1	2
	1	20200910_F1_UM2_Lukas006_SA_sMAC_DMTMM_2_3.4310.4310.4.0.dta	4	2456.26	KQTACKPEIAYAYK(1)-TGEAVAEK(3)	2456.25	Carbamidomethyl[C](5)	1	9.39278e-05	0.008655	3.52367	1	1
	2	20200910_F1_UM2_Lukas006_SA_sMAC_DMTMM_1_3.4328.4328.4.1.dta	4	2456.26	KQTACKPEIAYAYK(1)-TGEAVAEK(3)	2456.25	Carbamidomethyl[C](5)	1	0.0161633	0.010349	4.21333	1	1
163	sp|P07360|CO8G_HUMAN (19)-sp|P07360|CO8G_HUMAN (109)	1	1
	1	20200910_F1_UM2_Lukas006_SA_sMAC_DMTMM_2_3.23155.23155.5.1.dta	5	6105.15	RPASPISTIQPKANFDAQQFAGTWLLVAVGSACR(12)-GAVHVVVAETDYQSFAVLYLER(9)	6105.14	Carbamidomethyl[C](33)	1	9.55075e-05	0.007807	1.27876	1	1
164	sp|P02748|CO9_HUMAN (310)-sp|P10909|CLUS_HUMAN (1)	1	3
	1	20200910_F1_UM2_Lukas006_SA_sMAC_DMTMM_2_3.8961.8961.3.0.dta	3	2913.35	ALPTTYEK(7)-DQTVSDNELQEMSNQGSK(1)	2913.34	null	1	9.93234e-05	0.007877	2.70377	1	1
	2	20200913_F1_UM2_Lukas006_SA_sMAC_DMTMM_3_3.8858.8858.3.0.dta	3	2913.36	ALPTTYEK(7)-DQTVSDNELQEMSNQGSK(1)	2913.34	null	1	0.000590311	0.014901	5.11475	1	1
	3	20200910_F1_UM2_Lukas006_SA_sMAC_DMTMM_1_3.8965.8965.3.1.dta	3	2913.35	ALPTTYEK(7)-DQTVSDNELQEMSNQGSK(1)	2913.34	null	1	0.0451937	0.007434	2.55171	1	1
165	sp|P10909|CLUS_HUMAN (59)-sp|P10909|CLUS_HUMAN (307)	1	3
	1	20200913_F1_UM2_Lukas006_SA_sMAC_DMTMM_3_3.7699.7699.4.0.dta	4	2346.15	KEDALDETR(1)-ELDESLQVAER(4)	2346.14	null	1	0.000101699	0.01098	4.68002	1	1
	2	20200910_F1_UM2_Lukas006_SA_sMAC_DMTMM_2_3.7823.7823.4.1.dta	4	2346.15	KEDALDETR(1)-ELDESLQVAER(4)	2346.14	null	1	0.000280448	0.006598	2.81228	1	1
	3	20200910_F1_UM2_Lukas006_SA_sMAC_DMTMM_1_3.7817.7817.4.0.dta	4	2346.15	KEDALDETR(1)-ELDESLQVAER(4)	2346.14	null	1	0.00710039	0.008221	3.50405	1	1
166	sp|P07358|CO8B_HUMAN (436)-sp|P10909|CLUS_HUMAN (167)	1	3
	1	20200913_F1_UM2_Lukas006_SA_sMAC_DMTMM_3_3.18983.18983.3.0.dta	3	2868.44	QNMKQALEEFQK(4)-ASSIIDELFQDR(7)	2868.42	null	1	0.000105883	0.018241	6.35925	1	1
	2	20200910_F1_UM2_Lukas006_SA_sMAC_DMTMM_2_3.19133.19133.3.0.dta	3	2868.43	QNMKQALEEFQK(4)-ASSIIDELFQDR(7)	2868.42	null	1	0.000909105	0.013751	4.79393	1	1
	3	20200910_F1_UM2_Lukas006_SA_sMAC_DMTMM_1_3.19032.19032.3.0.dta	3	2868.43	QNMKQALEEFQK(4)-ASSIIDELFQDR(7)	2868.42	null	1	0.020897	0.011425	3.98303	1	1
167	sp|P04004|VTNC_HUMAN (328)-sp|P04004|VTNC_HUMAN (348)	1	3
	1	20200913_F1_UM2_Lukas006_SA_sMAC_DMTMM_3_3.8958.8958.4.0.dta	4	2291.18	DWHGVPGQVDAAMAGR(10)-PSLAKK(5)	2291.17	null	1	0.000105915	0.011009	4.80497	1	1
	2	20200910_F1_UM2_Lukas006_SA_sMAC_DMTMM_1_3.9041.9041.4.3.dta	4	2291.18	DWHGVPGQVDAAMAGR(10)-PSLAKK(5)	2291.17	null	1	0.00283233	0.010117	4.41565	1	1
	3	20200910_F1_UM2_Lukas006_SA_sMAC_DMTMM_2_3.9051.9051.4.2.dta	4	2291.18	DWHGVPGQVDAAMAGR(10)-PSLAKK(5)	2291.17	null	1	0.0033521	0.009399	4.10227	1	1
168	sp|P04004|VTNC_HUMAN (1)-sp|P13671|CO6_HUMAN (51)	1	1
	1	20200913_F1_UM2_Lukas006_SA_sMAC_DMTMM_3_3.2301.2301.3.0.dta	3	1639.67	DQESCK(1)-ECNWQR(1)	1639.66	Carbamidomethyl[C](2);Carbamidomethyl[C](14)	1	0.000107849	0.011878	7.24419	1	1
169	sp|P01031|CO5_HUMAN (861)-sp|P01031|CO5_HUMAN (1503)	1	3
	1	20200913_F1_UM2_Lukas006_SA_sMAC_DMTMM_3_3.6497.6497.4.1.dta	4	3423.58	MSAVEGICTSESPVIDHQGTKSSK(21)-VCEGAACK(3)	3423.56	Carbamidomethyl[C](8);Carbamidomethyl[C](29);Carbamidomethyl[C](34)	1	0.000109211	0.013639	3.98386	1	1
	2	20200910_F1_UM2_Lukas006_SA_sMAC_DMTMM_2_3.6592.6592.3.0.dta	3	3423.58	MSAVEGICTSESPVIDHQGTKSSK(21)-VCEGAACK(3)	3423.56	Carbamidomethyl[C](8);Carbamidomethyl[C](29);Carbamidomethyl[C](34)	1	0.000164205	0.013865	4.04987	1	1
	3	20200910_F1_UM2_Lukas006_SA_sMAC_DMTMM_1_3.6613.6613.4.0.dta	4	3423.57	MSAVEGICTSESPVIDHQGTKSSK(21)-VCEGAACK(3)	3423.56	Carbamidomethyl[C](8);Carbamidomethyl[C](29);Carbamidomethyl[C](34)	1	0.00446994	0.005465	1.59629	1	1
170	UniProtKB:P04114 (2884)-UniProtKB:P04114 (2911)	1	10
	1	20200913_F1_UM2_Lukas006_SA_sMAC_DMTMM_3_3.11129.11129.4.0.dta	4	2300.29	INNQLTLDSNTK(8)-NEIKTLLK(4)	2300.28	null	1	0.000110768	0.011907	5.17632	1	1
	2	20200910_F1_UM2_Lukas006_SA_sMAC_DMTMM_2_3.11166.11166.4.0.dta	4	2300.29	INNQLTLDSNTK(8)-NEIKTLLK(4)	2300.28	null	1	0.00036351	0.008243	3.58347	1	1
	3	20200913_F1_UM2_Lukas006_SA_sMAC_DMTMM_3_3.11130.11130.3.0.dta	3	2300.29	INNQLTLDSNTK(8)-NEIKTLLK(4)	2300.28	null	1	0.000694926	0.010813	4.70073	1	1
	4	20200910_F1_UM2_Lukas006_SA_sMAC_DMTMM_2_3.11160.11160.3.1.dta	3	2300.29	INNQLTLDSNTK(8)-NEIKTLLK(4)	2300.28	null	1	0.00313105	0.008083	3.51392	1	1
	5	20200913_F1_UM2_Lukas006_SA_sMAC_DMTMM_3_3.11117.11117.3.0.dta	3	2300.29	INNQLTLDSNTK(8)-NEIKTLLK(4)	2300.28	null	1	0.00932119	0.010837	4.71116	1	1
	6	20200910_F1_UM2_Lukas006_SA_sMAC_DMTMM_1_3.11229.11229.4.0.dta	4	2300.29	INNQLTLDSNTK(8)-NEIKTLLK(4)	2300.28	null	1	0.0166676	0.00922	4.0082	1	1
	7	20200910_F1_UM2_Lukas006_SA_sMAC_DMTMM_1_3.11231.11231.3.0.dta	3	2300.29	INNQLTLDSNTK(8)-NEIKTLLK(4)	2300.28	null	1	0.0256234	0.008069	3.50783	1	1
	8	20200910_F1_UM2_Lukas006_SA_sMAC_DMTMM_2_3.11137.11137.4.1.dta	4	2300.29	INNQLTLDSNTK(8)-NEIKTLLK(4)	2300.28	null	1	0.195417	0.008966	3.89778	1	1
	9	20200910_F1_UM2_Lukas006_SA_sMAC_DMTMM_1_3.11199.11199.3.1.dta	3	2300.29	INNQLTLDSNTK(8)-NEIKTLLK(4)	2300.28	null	1	0.479956	0.008195	3.56261	1	1
	10	20200910_F1_UM2_Lukas006_SA_sMAC_DMTMM_2_3.11165.11165.3.1.dta	3	2300.29	INNQLTLDSNTK(8)-NEIKTLLK(4)	2300.28	null	1	0.544885	0.008083	3.51392	1	1
171	sp|P10909|CLUS_HUMAN (255)-sp|P13671|CO6_HUMAN (376)	1	7
	1	20200910_F1_UM2_Lukas006_SA_sMAC_DMTMM_2_3.3008.3008.3.0.dta	3	2317.02	EGDDDR(1)-NSGLTEEEAKHCVR(10)	2317.01	Carbamidomethyl[C](12)	1	0.000115259	0.007684	3.31634	1	1
	2	20200913_F1_UM2_Lukas006_SA_sMAC_DMTMM_3_3.2771.2771.3.0.dta	3	2317.02	EGDDDR(1)-NSGLTEEEAKHCVR(10)	2317.01	Carbamidomethyl[C](12)	1	0.00878261	0.01093	4.71729	1	1
	3	20200910_F1_UM2_Lukas006_SA_sMAC_DMTMM_2_3.3004.3004.4.0.dta	4	2317.02	EGDDDR(1)-NSGLTEEEAKHCVR(10)	2317.01	Carbamidomethyl[C](12)	1	0.0264599	0.00768	3.31461	1	1
	4	20200910_F1_UM2_Lukas006_SA_sMAC_DMTMM_1_3.2991.2991.3.0.dta	3	2317.02	EGDDDR(1)-NSGLTEEEAKHCVR(10)	2317.01	Carbamidomethyl[C](12)	1	0.0458573	0.00825	3.56062	1	1
	5	20200913_F1_UM2_Lukas006_SA_sMAC_DMTMM_3_3.2769.2769.4.0.dta	4	2317.02	EGDDDR(1)-NSGLTEEEAKHCVR(10)	2317.01	Carbamidomethyl[C](12)	1	0.153876	0.010813	4.66679	1	1
	6	20200910_F1_UM2_Lukas006_SA_sMAC_DMTMM_1_3.3045.3045.4.2.dta	4	2317.02	EGDDDR(1)-NSGLTEEEAKHCVR(10)	2317.01	Carbamidomethyl[C](12)	1	0.301651	0.007888	3.40439	1	1
	7	20200910_F1_UM2_Lukas006_SA_sMAC_DMTMM_1_3.2986.2986.4.0.dta	4	2317.02	EGDDDR(1)-NSGLTEEEAKHCVR(10)	2317.01	Carbamidomethyl[C](12)	1	0.560075	0.008041	3.47042	1	1
172	sp|P01031|CO5_HUMAN (1136)-sp|P01031|CO5_HUMAN (1258)	1	1
	1	20200913_F1_UM2_Lukas006_SA_sMAC_DMTMM_3_3.12909.12909.4.0.dta	4	2119.11	KAFDICPLVK(1)-WLSEEQR(4)	2119.1	Carbamidomethyl[C](6)	1	0.000115659	0.012859	6.06814	1	1
173	UniProtKB:P02647 (229)-UniProtKB:P02647 (232)	1	2
	1	20200910_F1_UM2_Lukas006_SA_sMAC_DMTMM_2_3.7949.7949.3.0.dta	3	2209.19	ATEHLSTLSEK(10)-AKPALEDLR(2)	2209.18	null	1	0.00011696	0.010098	4.57092	1	1
	2	20200910_F1_UM2_Lukas006_SA_sMAC_DMTMM_1_3.7961.7961.3.0.dta	3	2209.19	ATEHLSTLSEK(10)-AKPALEDLR(2)	2209.18	null	1	0.00108257	0.008546	3.8684	1	1
174	sp|P01031|CO5_HUMAN (1217)-sp|P01031|CO5_HUMAN (1259)	1	5
	1	20200910_F1_UM2_Lukas006_SA_sMAC_DMTMM_2_3.5082.5082.4.0.dta	4	2768.35	DNLQHKDSSVPNTGTAR(6)-WLSEEQR(5)	2768.33	null	1	0.000123666	0.012695	4.58579	1	1
	2	20200913_F1_UM2_Lukas006_SA_sMAC_DMTMM_3_3.4939.4939.4.0.dta	4	2768.35	DNLQHKDSSVPNTGTAR(6)-WLSEEQR(5)	2768.33	null	1	0.000658538	0.015752	5.69006	1	1
	3	20200910_F1_UM2_Lukas006_SA_sMAC_DMTMM_1_3.5111.5111.4.1.dta	4	2768.35	DNLQHKDSSVPNTGTAR(6)-WLSEEQR(5)	2768.33	null	1	0.0126777	0.013245	4.78446	1	1
	4	20200910_F1_UM2_Lukas006_SA_sMAC_DMTMM_2_3.5113.5113.3.0.dta	3	2768.34	DNLQHKDSSVPNTGTAR(6)-WLSEEQR(5)	2768.33	null	1	0.0266416	0.008699	3.14232	1	1
	5	20200910_F1_UM2_Lukas006_SA_sMAC_DMTMM_1_3.5165.5165.3.0.dta	3	2768.34	DNLQHKDSSVPNTGTAR(6)-WLSEEQR(5)	2768.33	null	1	0.20215	0.0056	2.02288	1	1
175	sp|P04004|VTNC_HUMAN (1)-sp|P10909|CLUS_HUMAN (306)	1	4
	1	20200910_F1_UM2_Lukas006_SA_sMAC_DMTMM_2_3.5554.5554.3.0.dta	3	2035.93	DQESCK(1)-ELDESLQVAER(3)	2035.92	Carbamidomethyl[C](19)	1	0.000128482	0.007205	3.53893	1	1
	2	20200913_F1_UM2_Lukas006_SA_sMAC_DMTMM_3_3.5398.5398.3.1.dta	3	2035.93	DQESCK(1)-ELDESLQVAER(3)	2035.92	Carbamidomethyl[C](19)	1	0.00608412	0.010585	5.19911	1	1
	3	20200910_F1_UM2_Lukas006_SA_sMAC_DMTMM_2_3.5540.5540.3.0.dta	3	2035.93	DQESCK(1)-ELDESLQVAER(3)	2035.92	Carbamidomethyl[C](19)	1	0.0575304	0.007205	3.53893	1	1
	4	20200910_F1_UM2_Lukas006_SA_sMAC_DMTMM_1_3.5558.5558.3.1.dta	3	2035.93	DQESCK(1)-ELDESLQVAER(3)	2035.92	Carbamidomethyl[C](19)	1	0.163546	0.006392	3.13961	1	1
176	UniProtKB:P00734 (428)-UniProtKB:P00734 (509)	1	5
	1	20200910_F1_UM2_Lukas006_SA_sMAC_DMTMM_2_3.3373.3373.3.0.dta	3	1683.9	IGKHSR(3)-ETWTANVGK(1)	1683.89	null	1	0.000137905	0.005425	3.2217	1	1
	2	20200913_F1_UM2_Lukas006_SA_sMAC_DMTMM_3_3.3150.3150.3.0.dta	3	1683.9	IGKHSR(3)-ETWTANVGK(1)	1683.89	null	1	0.000276139	0.008139	4.83344	1	1
	3	20200910_F1_UM2_Lukas006_SA_sMAC_DMTMM_1_3.3366.3366.3.0.dta	3	1683.9	IGKHSR(3)-ETWTANVGK(1)	1683.89	null	1	0.00128463	0.005853	3.47587	1	1
	4	20200913_F1_UM2_Lukas006_SA_sMAC_DMTMM_3_3.3157.3157.4.0.dta	4	1683.9	IGKHSR(3)-ETWTANVGK(1)	1683.89	null	1	0.00140563	0.009361	5.55914	1	1
	5	20200913_F1_UM2_Lukas006_SA_sMAC_DMTMM_3_3.18345.18345.2.2.dta	2	1683.89	IGKHSR(3)-ETWTANVGK(1)	1683.89	null	1	0.642115	-0.005059	-3.00435	1	1
177	sp|P10909|CLUS_HUMAN (255)-sp|P10909|CLUS_HUMAN (404)	1	1
	1	20200910_F1_UM2_Lukas006_SA_sMAC_DMTMM_2_3.4560.4560.4.1.dta	4	2109	EGDDDR(1)-KNPKFMETVAEK(1)	2108.99	null	1	0.000148599	0.007477	3.5453	1	1
178	sp|P04004|VTNC_HUMAN (1)-sp|P10643|CO7_HUMAN (52)	1	6
	1	20200910_F1_UM2_Lukas006_SA_sMAC_DMTMM_2_3.9825.9825.4.1.dta	4	3709.61	DQESCK(1)-SVAVYGQYGGQPCVGNAFETQSCEPTR(24)	3709.6	Carbamidomethyl[C](13);Carbamidomethyl[C](23);Carbamidomethyl[C](35)	1	0.000151346	0.011526	3.10708	1	1
	2	20200910_F1_UM2_Lukas006_SA_sMAC_DMTMM_2_3.9787.9787.3.0.dta	3	3709.61	DQESCK(1)-SVAVYGQYGGQPCVGNAFETQSCEPTR(24)	3709.6	Carbamidomethyl[C](13);Carbamidomethyl[C](23);Carbamidomethyl[C](35)	1	0.00283532	0.012314	3.3195	1	1
	3	20200910_F1_UM2_Lukas006_SA_sMAC_DMTMM_2_3.9804.9804.3.0.dta	3	3709.61	DQESCK(1)-SVAVYGQYGGQPCVGNAFETQSCEPTR(24)	3709.6	Carbamidomethyl[C](13);Carbamidomethyl[C](23);Carbamidomethyl[C](35)	1	0.00457064	0.011619	3.13215	1	1
	4	20200913_F1_UM2_Lukas006_SA_sMAC_DMTMM_3_3.9711.9711.3.0.dta	3	3709.61	DQESCK(1)-SVAVYGQYGGQPCVGNAFETQSCEPTR(24)	3709.6	Carbamidomethyl[C](13);Carbamidomethyl[C](23);Carbamidomethyl[C](35)	1	0.0202967	0.016742	4.51316	1	1
	5	20200913_F1_UM2_Lukas006_SA_sMAC_DMTMM_3_3.9705.9705.3.0.dta	3	3709.61	DQESCK(1)-SVAVYGQYGGQPCVGNAFETQSCEPTR(24)	3709.6	Carbamidomethyl[C](13);Carbamidomethyl[C](23);Carbamidomethyl[C](35)	1	0.0360532	0.016904	4.55683	1	1
	6	20200910_F1_UM2_Lukas006_SA_sMAC_DMTMM_1_3.9821.9821.3.0.dta	3	3709.61	DQESCK(1)-SVAVYGQYGGQPCVGNAFETQSCEPTR(24)	3709.6	Carbamidomethyl[C](13);Carbamidomethyl[C](23);Carbamidomethyl[C](35)	1	0.11694	0.014763	3.97968	1	1
179	sp|P01031|CO5_HUMAN (226)-sp|P01031|CO5_HUMAN (286)	1	1
	1	20200913_F1_UM2_Lukas006_SA_sMAC_DMTMM_3_3.22702.22702.4.4.dta	4	4337.16	NFKNFEITIK(3)-EMMQTAMQNTMLINGIAQVTFDSETAVK(24)	4337.13	null	1	0.000152232	0.02483	5.72498	1	1
180	sp|P01031|CO5_HUMAN (599)-sp|P01031|CO5_HUMAN (610)	1	5
	1	20200913_F1_UM2_Lukas006_SA_sMAC_DMTMM_3_3.7945.7945.4.0.dta	4	1790.04	GAKKPLER(3)-VFQFLEK(6)	1790.03	null	1	0.000156887	0.010188	5.69152	1	1
	2	20200910_F1_UM2_Lukas006_SA_sMAC_DMTMM_2_3.8036.8036.4.0.dta	4	1790.04	GAKKPLER(3)-VFQFLEK(6)	1790.03	null	1	0.00114077	0.00753	4.20663	1	1
	3	20200910_F1_UM2_Lukas006_SA_sMAC_DMTMM_1_3.8057.8057.4.0.dta	4	1790.04	GAKKPLER(3)-VFQFLEK(6)	1790.03	null	1	0.0119805	0.007645	4.27087	1	1
	4	20200910_F1_UM2_Lukas006_SA_sMAC_DMTMM_1_3.8058.8058.3.0.dta	3	1790.04	GAKKPLER(3)-VFQFLEK(6)	1790.03	null	1	0.0209671	0.007263	4.05747	1	1
	5	20200913_F1_UM2_Lukas006_SA_sMAC_DMTMM_3_3.7924.7924.3.0.dta	3	1790.04	GAKKPLER(3)-VFQFLEK(6)	1790.03	null	1	0.0317816	0.009452	5.28035	1	1
181	sp|P10909|CLUS_HUMAN (1)-sp|P13671|CO6_HUMAN (51)	1	1
	1	20200910_F1_UM2_Lukas006_SA_sMAC_DMTMM_2_3.8112.8112.3.0.dta	3	2883.24	DQTVSDNELQEMSNQGSK(1)-ECNWQR(1)	2883.23	Carbamidomethyl[C](23)	1	0.000158066	0.01758	6.09734	1	1
182	sp|P10909|CLUS_HUMAN (72)-sp|P10909|CLUS_HUMAN (290)	1	3
	1	20200910_F1_UM2_Lukas006_SA_sMAC_DMTMM_2_3.6037.6037.3.0.dta	3	2578.28	ESETKLK(5)-EILSVDCSTNNPSQAK(6)	2578.27	Carbamidomethyl[C](7)	1	0.000161914	0.010977	4.25751	1	1
	2	20200910_F1_UM2_Lukas006_SA_sMAC_DMTMM_1_3.6063.6063.3.1.dta	3	2578.28	ESETKLK(5)-EILSVDCSTNNPSQAK(6)	2578.27	Carbamidomethyl[C](7)	1	0.0174909	0.012212	4.73652	1	1
	3	20200913_F1_UM2_Lukas006_SA_sMAC_DMTMM_3_3.5906.5906.3.0.dta	3	2578.28	ESETKLK(5)-EILSVDCSTNNPSQAK(6)	2578.27	Carbamidomethyl[C](7)	1	0.0237631	0.014422	5.59368	1	1
183	sp|P01031|CO5_HUMAN (1519)-sp|P01031|CO5_HUMAN (1585)	1	2
	1	20200910_F1_UM2_Lukas006_SA_sMAC_DMTMM_2_3.13188.13188.3.0.dta	3	3798.77	CVEADCGQMQEELDLTISAETR(11)-KVTCTNAELVK(1)	3798.77	Carbamidomethyl[C](1);Carbamidomethyl[C](6);Carbamidomethyl[C](29)	1	0.000171834	0.009391	2.47212	1	1
	2	20200913_F1_UM2_Lukas006_SA_sMAC_DMTMM_3_3.13105.13105.3.0.dta	3	3798.78	CVEADCGQMQEELDLTISAETR(11)-KVTCTNAELVK(1)	3798.77	Carbamidomethyl[C](1);Carbamidomethyl[C](6);Carbamidomethyl[C](29)	1	0.0467056	0.016819	4.42749	1	1
184	sp|P01031|CO5_HUMAN (1520)-sp|P01031|CO5_HUMAN (1585)	1	1
	1	20200910_F1_UM2_Lukas006_SA_sMAC_DMTMM_1_3.12642.12642.4.2.dta	4	3798.79	CVEADCGQMQEELDLTISAETR(12)-KVTCTNAELVK(1)	3798.77	Carbamidomethyl[C](1);Carbamidomethyl[C](6);Carbamidomethyl[C](29)	1	0.000201168	0.020538	5.40649	1	1
185	sp|P02748|CO9_HUMAN (127)-sp|P13671|CO6_HUMAN (886)	1	6
	1	20200910_F1_UM2_Lukas006_SA_sMAC_DMTMM_2_3.10891.10891.3.0.dta	3	3095.54	VVEESELAR(3)-MGSSTSEKTLNICEVGTIR(8)	3095.53	Carbamidomethyl[C](13)	1	0.000203205	0.004024	1.29994	1	1
	2	20200910_F1_UM2_Lukas006_SA_sMAC_DMTMM_2_3.10899.10899.4.1.dta	4	3095.54	VVEESELAR(3)-MGSSTSEKTLNICEVGTIR(8)	3095.53	Carbamidomethyl[C](13)	1	0.00103388	0.005944	1.92019	1	1
	3	20200913_F1_UM2_Lukas006_SA_sMAC_DMTMM_3_3.10822.10822.3.0.dta	3	3095.55	VVEESELAR(3)-MGSSTSEKTLNICEVGTIR(8)	3095.53	Carbamidomethyl[C](13)	1	0.0162137	0.013709	4.42864	1	1
	4	20200913_F1_UM2_Lukas006_SA_sMAC_DMTMM_3_3.10813.10813.4.0.dta	4	3095.55	VVEESELAR(3)-MGSSTSEKTLNICEVGTIR(8)	3095.53	Carbamidomethyl[C](13)	1	0.0164235	0.013359	4.31557	1	1
	5	20200910_F1_UM2_Lukas006_SA_sMAC_DMTMM_1_3.10907.10907.3.0.dta	3	3095.54	VVEESELAR(3)-MGSSTSEKTLNICEVGTIR(8)	3095.53	Carbamidomethyl[C](13)	1	0.0624859	0.00466	1.50539	1	1
	6	20200910_F1_UM2_Lukas006_SA_sMAC_DMTMM_1_3.10922.10922.4.3.dta	4	3095.54	VVEESELAR(3)-MGSSTSEKTLNICEVGTIR(8)	3095.53	Carbamidomethyl[C](13)	1	0.672768	0.00787	2.54237	1	1
186	sp|P13671|CO6_HUMAN (156)-sp|P13671|CO6_HUMAN (677)	1	6
	1	20200910_F1_UM2_Lukas006_SA_sMAC_DMTMM_2_3.2272.2272.4.0.dta	4	1807.86	TKAVCTR(2)-QGDVECQR(5)	1807.85	Carbamidomethyl[C](6);Carbamidomethyl[C](16)	1	0.000217747	0.006332	3.5025	1	1
	2	20200913_F1_UM2_Lukas006_SA_sMAC_DMTMM_3_3.1968.1968.3.0.dta	3	1807.86	TKAVCTR(2)-QGDVECQR(5)	1807.85	Carbamidomethyl[C](6);Carbamidomethyl[C](16)	1	0.000271138	0.007599	4.20333	1	1
	3	20200910_F1_UM2_Lukas006_SA_sMAC_DMTMM_2_3.2274.2274.3.0.dta	3	1807.86	TKAVCTR(2)-QGDVECQR(5)	1807.85	Carbamidomethyl[C](6);Carbamidomethyl[C](16)	1	0.00027515	0.005264	2.91174	1	1
	4	20200913_F1_UM2_Lukas006_SA_sMAC_DMTMM_3_3.1970.1970.4.0.dta	4	1807.86	TKAVCTR(2)-QGDVECQR(5)	1807.85	Carbamidomethyl[C](6);Carbamidomethyl[C](16)	1	0.000334282	0.009586	5.30242	1	1
	5	20200910_F1_UM2_Lukas006_SA_sMAC_DMTMM_1_3.2245.2245.3.0.dta	3	1807.86	TKAVCTR(2)-QGDVECQR(5)	1807.85	Carbamidomethyl[C](6);Carbamidomethyl[C](16)	1	0.00124829	0.005286	2.92391	1	1
	6	20200910_F1_UM2_Lukas006_SA_sMAC_DMTMM_1_3.2243.2243.4.0.dta	4	1807.86	TKAVCTR(2)-QGDVECQR(5)	1807.85	Carbamidomethyl[C](6);Carbamidomethyl[C](16)	1	0.00994402	0.006477	3.5827	1	1
187	sp|P04004|VTNC_HUMAN (1)-sp|P10643|CO7_HUMAN (790)	1	3
	1	20200910_F1_UM2_Lukas006_SA_sMAC_DMTMM_2_3.4047.4047.3.0.dta	3	2228.93	DQESCK(1)-EQTMSECEAGALR(1)	2228.92	Carbamidomethyl[C](7);Carbamidomethyl[C](21)	1	0.000230774	0.005925	2.65824	1	1
	2	20200910_F1_UM2_Lukas006_SA_sMAC_DMTMM_1_3.4070.4070.3.0.dta	3	2228.93	DQESCK(1)-EQTMSECEAGALR(1)	2228.92	Carbamidomethyl[C](7);Carbamidomethyl[C](21)	1	0.0207768	0.004173	1.87221	1	1
	3	20200910_F1_UM2_Lukas006_SA_sMAC_DMTMM_1_3.4064.4064.3.0.dta	3	2228.92	DQESCK(1)-EQTMSECEAGALR(1)	2228.92	Carbamidomethyl[C](7);Carbamidomethyl[C](21)	1	0.0566022	0.003341	1.49893	1	1
188	sp|P10909|CLUS_HUMAN (59)-sp|P10909|CLUS_HUMAN (304)	1	1
	1	20200910_F1_UM2_Lukas006_SA_sMAC_DMTMM_1_3.7887.7887.3.1.dta	3	2346.15	KEDALDETR(1)-ELDESLQVAER(1)	2346.14	null	1	0.000248671	0.011664	4.97157	1	1
189	sp|P02748|CO9_HUMAN (403)-sp|P10909|CLUS_HUMAN (277)	1	8
	1	20200913_F1_UM2_Lukas006_SA_sMAC_DMTMM_3_3.20526.20526.4.0.dta	4	2877.45	AVDITSENLIDDVVSLIR(12)-MKDQCDK(2)	2877.43	Carbamidomethyl[C](26)	1	0.000253103	0.016126	5.6043	1	1
	2	20200910_F1_UM2_Lukas006_SA_sMAC_DMTMM_2_3.20725.20725.4.0.dta	4	2877.44	AVDITSENLIDDVVSLIR(12)-MKDQCDK(2)	2877.43	Carbamidomethyl[C](26)	1	0.000288791	0.008409	2.9224	1	1
	3	20200913_F1_UM2_Lukas006_SA_sMAC_DMTMM_3_3.20120.20120.4.0.dta	4	2893.45	AVDITSENLIDDVVSLIR(12)-MKDQCDK(2)	2893.43	Carbamidomethyl[C](26);Oxidation[M](22)	1	0.000766025	0.017153	5.92826	1	1
	4	20200910_F1_UM2_Lukas006_SA_sMAC_DMTMM_2_3.20727.20727.3.0.dta	3	2877.44	AVDITSENLIDDVVSLIR(12)-MKDQCDK(2)	2877.43	Carbamidomethyl[C](26)	1	0.00234068	0.009251	3.21502	1	1
	5	20200913_F1_UM2_Lukas006_SA_sMAC_DMTMM_3_3.20528.20528.3.0.dta	3	2877.45	AVDITSENLIDDVVSLIR(12)-MKDQCDK(2)	2877.43	Carbamidomethyl[C](26)	1	0.0212514	0.015465	5.37458	1	1
	6	20200910_F1_UM2_Lukas006_SA_sMAC_DMTMM_1_3.20578.20578.3.0.dta	3	2877.45	AVDITSENLIDDVVSLIR(12)-MKDQCDK(2)	2877.43	Carbamidomethyl[C](26)	1	0.0469645	0.012566	4.36709	1	1
	7	20200910_F1_UM2_Lukas006_SA_sMAC_DMTMM_1_3.20575.20575.4.0.dta	4	2877.44	AVDITSENLIDDVVSLIR(12)-MKDQCDK(2)	2877.43	Carbamidomethyl[C](26)	1	0.0496378	0.011568	4.02025	1	1
	8	20200910_F1_UM2_Lukas006_SA_sMAC_DMTMM_1_3.20174.20174.4.0.dta	4	2893.44	AVDITSENLIDDVVSLIR(12)-MKDQCDK(2)	2893.43	Carbamidomethyl[C](26);Oxidation[M](22)	1	0.147494	0.01147	3.96416	1	1
190	UniProtKB:P04114 (132)-UniProtKB:P04114 (301)	1	4
	1	20200913_F1_UM2_Lukas006_SA_sMAC_DMTMM_3_3.13718.13718.3.0.dta	3	2027.1	YELKLAIPEGK(4)-FFGEGTK(4)	2027.08	null	1	0.000253874	0.011526	5.686	1	1
	2	20200910_F1_UM2_Lukas006_SA_sMAC_DMTMM_2_3.13786.13786.3.0.dta	3	2027.09	YELKLAIPEGK(4)-FFGEGTK(4)	2027.08	null	1	0.0250308	0.008568	4.22676	1	1
	3	20200910_F1_UM2_Lukas006_SA_sMAC_DMTMM_1_3.13807.13807.3.0.dta	3	2027.09	YELKLAIPEGK(4)-FFGEGTK(4)	2027.08	null	1	0.21667	0.00721	3.55683	1	1
	4	20200910_F1_UM2_Lukas006_SA_sMAC_DMTMM_2_3.13798.13798.4.1.dta	4	2027.09	YELKLAIPEGK(4)-FFGEGTK(4)	2027.08	null	1	0.313897	0.009125	4.50154	1	1
191	sp|P01031|CO5_HUMAN (1576)-sp|P01031|CO5_HUMAN (1605)	1	2
	1	20200910_F1_UM2_Lukas006_SA_sMAC_DMTMM_2_3.11648.11648.3.0.dta	3	2420.3	TGEAVAEKDSEITFIK(8)-EALQIK(1)	2420.29	null	1	0.0003015	0.010379	4.28833	1	1
	2	20200910_F1_UM2_Lukas006_SA_sMAC_DMTMM_1_3.11648.11648.3.0.dta	3	2420.3	TGEAVAEKDSEITFIK(8)-EALQIK(1)	2420.29	null	1	0.0078479	0.010502	4.33915	1	1
192	sp|P13671|CO6_HUMAN (300)-sp|P13671|CO6_HUMAN (463)	1	4
	1	20200910_F1_UM2_Lukas006_SA_sMAC_DMTMM_2_3.23329.23329.4.0.dta	4	3172.75	VMKVLDFTTK(3)-ENPAVIDFELAPIVDLVR(7)	3172.73	null	1	0.00030226	0.014724	4.64079	1	1
	2	20200910_F1_UM2_Lukas006_SA_sMAC_DMTMM_2_3.23321.23321.4.0.dta	4	3172.75	VMKVLDFTTK(3)-ENPAVIDFELAPIVDLVR(7)	3172.73	null	1	0.00066175	0.014725	4.64111	1	1
	3	20200910_F1_UM2_Lukas006_SA_sMAC_DMTMM_1_3.23113.23113.4.0.dta	4	3172.74	VMKVLDFTTK(3)-ENPAVIDFELAPIVDLVR(7)	3172.73	null	1	0.00637719	0.011084	3.49352	1	1
	4	20200910_F1_UM2_Lukas006_SA_sMAC_DMTMM_1_3.23173.23173.4.2.dta	4	3172.74	VMKVLDFTTK(3)-ENPAVIDFELAPIVDLVR(7)	3172.73	null	1	0.51485	0.011345	3.57578	1	1
193	sp|P07357|CO8A_HUMAN (1)-sp|P07357|CO8A_HUMAN (504)	1	2
	1	20200910_F1_UM2_Lukas006_SA_sMAC_DMTMM_2_3.15987.15987.3.0.dta	3	4907.17	AATPAAVTCQLSNWSEWTDCFPCQDK(1)-LGSLGAACEQTQTEGAK(14)	4907.15	Carbamidomethyl[C](9);Carbamidomethyl[C](20);Carbamidomethyl[C](23);Hex[W](14);Carbamidomethyl[C](37)	1	0.000305767	0.018086	3.68564	1	1
	2	20200913_F1_UM2_Lukas006_SA_sMAC_DMTMM_3_3.15876.15876.4.0.dta	4	4907.18	AATPAAVTCQLSNWSEWTDCFPCQDK(1)-LGSLGAACEQTQTEGAK(14)	4907.15	Carbamidomethyl[C](9);Carbamidomethyl[C](20);Carbamidomethyl[C](23);Hex[W](14);Carbamidomethyl[C](37)	1	0.00139215	0.02466	5.02532	1	1
194	sp|P01031|CO5_HUMAN (346)-sp|P01031|CO5_HUMAN (610)	1	1
	1	20200910_F1_UM2_Lukas006_SA_sMAC_DMTMM_2_3.22260.22260.4.1.dta	4	2985.77	LNLVATPLFLKPGIPYPIK(11)-VFQFLEK(6)	2985.76	null	1	0.000362099	0.010879	3.64363	1	1
195	sp|P04004|VTNC_HUMAN (166)-sp|P04004|VTNC_HUMAN (348)	1	6
	1	20200913_F1_UM2_Lukas006_SA_sMAC_DMTMM_3_3.5844.5844.4.0.dta	4	1928.95	GQYCYELDEK(9)-PSLAKK(5)	1928.94	Carbamidomethyl[C](4)	1	0.000370277	0.011053	5.73008	1	1
	2	20200910_F1_UM2_Lukas006_SA_sMAC_DMTMM_2_3.5976.5976.4.0.dta	4	1928.95	GQYCYELDEK(9)-PSLAKK(5)	1928.94	Carbamidomethyl[C](4)	1	0.000576591	0.008293	4.29925	1	1
	3	20200910_F1_UM2_Lukas006_SA_sMAC_DMTMM_2_3.5975.5975.3.0.dta	3	1928.95	GQYCYELDEK(9)-PSLAKK(5)	1928.94	Carbamidomethyl[C](4)	1	0.00377817	0.007852	4.07062	1	1
	4	20200913_F1_UM2_Lukas006_SA_sMAC_DMTMM_3_3.5843.5843.3.0.dta	3	1928.95	GQYCYELDEK(9)-PSLAKK(5)	1928.94	Carbamidomethyl[C](4)	1	0.0136872	0.010651	5.52168	1	1
	5	20200910_F1_UM2_Lukas006_SA_sMAC_DMTMM_1_3.5996.5996.3.0.dta	3	1928.95	GQYCYELDEK(9)-PSLAKK(5)	1928.94	Carbamidomethyl[C](4)	1	0.0705291	0.007706	3.99494	1	1
	6	20200910_F1_UM2_Lukas006_SA_sMAC_DMTMM_1_3.5997.5997.4.0.dta	4	1928.95	GQYCYELDEK(9)-PSLAKK(5)	1928.94	Carbamidomethyl[C](4)	1	0.114699	0.008157	4.22874	1	1
196	sp|P01031|CO5_HUMAN (1302)-sp|P13671|CO6_HUMAN (675)	1	1
	1	20200910_F1_UM2_Lukas006_SA_sMAC_DMTMM_2_3.2129.2129.5.1.dta	5	2039.99	HKGALHNYK(2)-QGDVECQR(3)	2039.98	Carbamidomethyl[C](18)	1	0.000419411	0.006678	3.27356	1	1
197	sp|P10643|CO7_HUMAN (398)-sp|P13671|CO6_HUMAN (517)	1	1
SameSet	UniProtKB:CON_Q29RQ1 (420)-sp|P13671|CO6_HUMAN (517)	1	1
	1	20200910_F1_UM2_Lukas006_SA_sMAC_DMTMM_2_3.14798.14798.4.0.dta	4	3962.88	QKLTPLYELVK(2)-PTLSGTECLCVCQSGTYGENCEK(7)	3962.86	Carbamidomethyl[C](8);Carbamidomethyl[C](10);Carbamidomethyl[C](12);Carbamidomethyl[C](21)	1	0.000420738	0.011878	2.99733	1	1
198	sp|P04004|VTNC_HUMAN (1)-sp|P10909|CLUS_HUMAN (285)	1	2
	1	20200913_F1_UM2_Lukas006_SA_sMAC_DMTMM_3_3.4735.4735.3.0.dta	3	2510.12	DQESCK(1)-EILSVDCSTNNPSQAK(1)	2510.11	Carbamidomethyl[C](7);Carbamidomethyl[C](24)	1	0.000433892	0.010799	4.3022	1	1
	2	20200910_F1_UM2_Lukas006_SA_sMAC_DMTMM_2_3.4877.4877.3.0.dta	3	2510.12	DQESCK(1)-EILSVDCSTNNPSQAK(1)	2510.11	Carbamidomethyl[C](7);Carbamidomethyl[C](24)	1	0.440869	0.005802	2.31145	1	1
199	sp|P13671|CO6_HUMAN (708)-sp|P13671|CO6_HUMAN (837)	1	3
	1	20200910_F1_UM2_Lukas006_SA_sMAC_DMTMM_2_3.6131.6131.3.0.dta	3	2093.09	IGESIELTCPK(6)-LSSDSTKK(7)	2093.08	Carbamidomethyl[C](9)	1	0.000434613	0.007886	3.76765	1	1
	2	20200913_F1_UM2_Lukas006_SA_sMAC_DMTMM_3_3.5998.5998.3.0.dta	3	2093.09	IGESIELTCPK(6)-LSSDSTKK(7)	2093.08	Carbamidomethyl[C](9)	1	0.0173836	0.010169	4.85839	1	1
	3	20200910_F1_UM2_Lukas006_SA_sMAC_DMTMM_1_3.6149.6149.4.0.dta	4	2093.09	IGESIELTCPK(6)-LSSDSTKK(7)	2093.08	Carbamidomethyl[C](9)	1	0.0601822	0.007862	3.75619	1	1
200	sp|P13671|CO6_HUMAN (741)-sp|P13671|CO6_HUMAN (749)	1	8
	1	20200910_F1_UM2_Lukas006_SA_sMAC_DMTMM_2_3.9330.9330.4.0.dta	4	3492.66	YTCQGNSWTPPISNSLTCEK(19)-LKGHCQLGQK(2)	3492.65	Carbamidomethyl[C](3);Carbamidomethyl[C](18);Carbamidomethyl[C](28)	1	0.000436075	0.016535	4.73423	1	1
	2	20200913_F1_UM2_Lukas006_SA_sMAC_DMTMM_3_3.9253.9253.4.1.dta	4	3492.67	YTCQGNSWTPPISNSLTCEK(19)-LKGHCQLGQK(2)	3492.65	Carbamidomethyl[C](3);Carbamidomethyl[C](18);Carbamidomethyl[C](28)	1	0.00219287	0.019484	5.57858	1	1
	3	20200910_F1_UM2_Lukas006_SA_sMAC_DMTMM_2_3.9336.9336.5.3.dta	5	3492.66	YTCQGNSWTPPISNSLTCEK(19)-LKGHCQLGQK(2)	3492.65	Carbamidomethyl[C](3);Carbamidomethyl[C](18);Carbamidomethyl[C](28)	1	0.00305593	0.011104	3.17925	1	1
	4	20200910_F1_UM2_Lukas006_SA_sMAC_DMTMM_2_3.9351.9351.3.0.dta	3	3492.66	YTCQGNSWTPPISNSLTCEK(19)-LKGHCQLGQK(2)	3492.65	Carbamidomethyl[C](3);Carbamidomethyl[C](18);Carbamidomethyl[C](28)	1	0.00429555	0.017495	5.0091	1	1
	5	20200910_F1_UM2_Lukas006_SA_sMAC_DMTMM_1_3.9353.9353.4.0.dta	4	3492.66	YTCQGNSWTPPISNSLTCEK(19)-LKGHCQLGQK(2)	3492.65	Carbamidomethyl[C](3);Carbamidomethyl[C](18);Carbamidomethyl[C](28)	1	0.00606577	0.018926	5.41882	1	1
	6	20200910_F1_UM2_Lukas006_SA_sMAC_DMTMM_1_3.9370.9370.3.0.dta	3	3492.67	YTCQGNSWTPPISNSLTCEK(19)-LKGHCQLGQK(2)	3492.65	Carbamidomethyl[C](3);Carbamidomethyl[C](18);Carbamidomethyl[C](28)	1	0.00764082	0.020528	5.87749	1	1
	7	20200913_F1_UM2_Lukas006_SA_sMAC_DMTMM_3_3.9277.9277.3.1.dta	3	3492.67	YTCQGNSWTPPISNSLTCEK(19)-LKGHCQLGQK(2)	3492.65	Carbamidomethyl[C](3);Carbamidomethyl[C](18);Carbamidomethyl[C](28)	1	0.0322617	0.022351	6.39945	1	1
	8	20200910_F1_UM2_Lukas006_SA_sMAC_DMTMM_2_3.9362.9362.3.0.dta	3	3492.66	YTCQGNSWTPPISNSLTCEK(19)-LKGHCQLGQK(2)	3492.65	Carbamidomethyl[C](3);Carbamidomethyl[C](18);Carbamidomethyl[C](28)	1	0.0645511	0.017495	5.0091	1	1
201	sp|P04004|VTNC_HUMAN (188)-sp|P04004|VTNC_HUMAN (204)	1	1
	1	20200913_F1_UM2_Lukas006_SA_sMAC_DMTMM_3_3.19713.19713.4.0.dta	4	3076.54	DVWGIEGPIDAAFTR(10)-TYLFKGSQYWR(5)	3076.53	null	1	0.000441099	0.007248	2.3559	1	1
202	sp|P02748|CO9_HUMAN (127)-sp|P02748|CO9_HUMAN (464)	1	3
	1	20200913_F1_UM2_Lukas006_SA_sMAC_DMTMM_3_3.3116.3116.3.0.dta	3	1854	VVEESELAR(3)-MKNAHLK(2)	1853.99	null	1	0.000471938	0.010233	5.51945	1	1
	2	20200910_F1_UM2_Lukas006_SA_sMAC_DMTMM_1_3.3329.3329.4.0.dta	4	1854	VVEESELAR(3)-MKNAHLK(2)	1853.99	null	1	0.0670127	0.005128	2.76593	1	1
	3	20200910_F1_UM2_Lukas006_SA_sMAC_DMTMM_1_3.3334.3334.3.0.dta	3	1854	VVEESELAR(3)-MKNAHLK(2)	1853.99	null	1	0.813695	0.008096	4.3668	1	1
203	sp|P01031|CO5_HUMAN (1571)-sp|P01031|CO5_HUMAN (1585)	1	2
	1	20200910_F1_UM2_Lukas006_SA_sMAC_DMTMM_2_3.3702.3702.3.0.dta	3	2048.07	TGEAVAEK(3)-KVTCTNAELVK(1)	2048.07	Carbamidomethyl[C](4)	1	0.000476627	0.005754	2.80947	1	1
	2	20200913_F1_UM2_Lukas006_SA_sMAC_DMTMM_3_3.3511.3511.3.0.dta	3	2048.08	TGEAVAEK(3)-KVTCTNAELVK(1)	2048.07	Carbamidomethyl[C](4)	1	0.632977	0.012482	6.09452	1	1
204	sp|P01031|CO5_HUMAN (346)-sp|P01031|CO5_HUMAN (462)	1	2
	1	20200910_F1_UM2_Lukas006_SA_sMAC_DMTMM_2_3.21453.21453.5.1.dta	5	3692.24	LNLVATPLFLKPGIPYPIK(11)-ALLVGEHLNIIVTPK(6)	3692.23	null	1	0.000496669	0.012235	3.31372	1	1
	2	20200913_F1_UM2_Lukas006_SA_sMAC_DMTMM_3_3.21332.21332.5.2.dta	5	3692.25	LNLVATPLFLKPGIPYPIK(11)-ALLVGEHLNIIVTPK(6)	3692.23	null	1	0.00271691	0.017111	4.63433	1	1
205	sp|P04004|VTNC_HUMAN (188)-sp|P04004|VTNC_HUMAN (199)	1	4
	1	20200913_F1_UM2_Lukas006_SA_sMAC_DMTMM_3_3.21304.21304.5.0.dta	5	3776.88	DVWGIEGPIDAAFTR(10)-INCQGKTYLFKGSQYWR(6)	3776.86	Carbamidomethyl[C](3)	1	0.000497673	0.014837	3.92839	1	1
	2	20200910_F1_UM2_Lukas006_SA_sMAC_DMTMM_2_3.21452.21452.5.0.dta	5	3776.88	DVWGIEGPIDAAFTR(10)-INCQGKTYLFKGSQYWR(6)	3776.86	Carbamidomethyl[C](3)	1	0.000968039	0.014546	3.85134	1	1
	3	20200910_F1_UM2_Lukas006_SA_sMAC_DMTMM_1_3.21307.21307.5.0.dta	5	3776.88	DVWGIEGPIDAAFTR(10)-INCQGKTYLFKGSQYWR(6)	3776.86	Carbamidomethyl[C](3)	1	0.0138191	0.014013	3.71022	1	1
	4	20200913_F1_UM2_Lukas006_SA_sMAC_DMTMM_3_3.21356.21356.4.2.dta	4	3776.88	DVWGIEGPIDAAFTR(10)-INCQGKTYLFKGSQYWR(6)	3776.86	Carbamidomethyl[C](3)	1	0.0319634	0.013315	3.52541	1	1
206	sp|P01031|CO5_HUMAN (1544)-sp|P01031|CO5_HUMAN (1565)	1	2
	1	20200910_F1_UM2_Lukas006_SA_sMAC_DMTMM_2_3.19988.19988.4.0.dta	4	3977.14	QTACKPEIAYAYKVSITSITVENVFVK(13)-ATLLDIYK(5)	3977.13	Carbamidomethyl[C](4)	1	0.000516169	0.008632	2.17041	1	1
	2	20200910_F1_UM2_Lukas006_SA_sMAC_DMTMM_2_3.19998.19998.4.0.dta	4	3977.14	QTACKPEIAYAYKVSITSITVENVFVK(13)-ATLLDIYK(5)	3977.13	Carbamidomethyl[C](4)	1	0.00756665	0.008632	2.17041	1	1
207	sp|P10909|CLUS_HUMAN (318)-sp|P10909|CLUS_HUMAN (382)	1	2
	1	20200910_F1_UM2_Lukas006_SA_sMAC_DMTMM_2_3.9990.9990.4.0.dta	4	3202.7	KYNELLK(1)-VTTVASHTSDSDVPSGVTEVVVK(19)	3202.68	null	1	0.000551333	0.011449	3.57481	1	1
	2	20200910_F1_UM2_Lukas006_SA_sMAC_DMTMM_1_3.10004.10004.5.1.dta	5	3202.7	KYNELLK(1)-VTTVASHTSDSDVPSGVTEVVVK(19)	3202.68	null	1	0.104679	0.011578	3.61509	1	1
208	sp|P04004|VTNC_HUMAN (1)-sp|P07357|CO8A_HUMAN (99)	1	3
	1	20200910_F1_UM2_Lukas006_SA_sMAC_DMTMM_2_3.4282.4282.3.0.dta	3	3470.33	DQESCK(1)-HLVCNGDQDCLDGSDEDDCEDVR(18)	3470.31	Carbamidomethyl[C](4);Carbamidomethyl[C](10);Carbamidomethyl[C](19);Carbamidomethyl[C](31)	1	0.000594438	0.014673	4.22815	1	1
	2	20200910_F1_UM2_Lukas006_SA_sMAC_DMTMM_2_3.4281.4281.4.3.dta	4	3470.33	DQESCK(1)-HLVCNGDQDCLDGSDEDDCEDVR(18)	3470.31	Carbamidomethyl[C](4);Carbamidomethyl[C](10);Carbamidomethyl[C](19);Carbamidomethyl[C](31)	1	0.142606	0.015206	4.38174	1	1
	3	20200913_F1_UM2_Lukas006_SA_sMAC_DMTMM_3_3.4121.4121.4.3.dta	4	3470.33	DQESCK(1)-HLVCNGDQDCLDGSDEDDCEDVR(18)	3470.31	Carbamidomethyl[C](4);Carbamidomethyl[C](10);Carbamidomethyl[C](19);Carbamidomethyl[C](31)	1	0.504194	0.019879	5.72831	1	1
209	sp|P02748|CO9_HUMAN (349)-sp|P02748|CO9_HUMAN (403)	1	6
	1	20200910_F1_UM2_Lukas006_SA_sMAC_DMTMM_2_3.21458.21458.4.0.dta	4	2626.48	KGVELK(1)-AVDITSENLIDDVVSLIR(12)	2626.47	null	1	0.000672605	0.010539	4.01262	1	1
	2	20200913_F1_UM2_Lukas006_SA_sMAC_DMTMM_3_3.21299.21299.3.0.dta	3	2626.48	KGVELK(1)-AVDITSENLIDDVVSLIR(12)	2626.47	null	1	0.00880737	0.012293	4.68043	1	1
	3	20200913_F1_UM2_Lukas006_SA_sMAC_DMTMM_3_3.21275.21275.4.0.dta	4	2626.48	KGVELK(1)-AVDITSENLIDDVVSLIR(12)	2626.47	null	1	0.00960082	0.012371	4.71013	1	1
	4	20200910_F1_UM2_Lukas006_SA_sMAC_DMTMM_1_3.21295.21295.4.0.dta	4	2626.48	KGVELK(1)-AVDITSENLIDDVVSLIR(12)	2626.47	null	1	0.0667798	0.010631	4.04764	1	1
	5	20200910_F1_UM2_Lukas006_SA_sMAC_DMTMM_2_3.21462.21462.3.0.dta	3	2626.48	KGVELK(1)-AVDITSENLIDDVVSLIR(12)	2626.47	null	1	0.140322	0.010213	3.88849	1	1
	6	20200910_F1_UM2_Lukas006_SA_sMAC_DMTMM_1_3.21300.21300.3.0.dta	3	2626.48	KGVELK(1)-AVDITSENLIDDVVSLIR(12)	2626.47	null	1	0.153254	0.00957	3.64368	1	1
210	sp|P01031|CO5_HUMAN (864)-sp|P01031|CO5_HUMAN (1519)	1	4
	1	20200913_F1_UM2_Lukas006_SA_sMAC_DMTMM_3_3.11774.11774.4.0.dta	4	3272.48	SSKCVR(3)-CVEADCGQMQEELDLTISAETR(11)	3272.46	Carbamidomethyl[C](1);Carbamidomethyl[C](6);Carbamidomethyl[C](29)	1	0.000698491	0.016649	5.0876	1	1
	2	20200910_F1_UM2_Lukas006_SA_sMAC_DMTMM_2_3.11859.11859.4.0.dta	4	3272.48	SSKCVR(3)-CVEADCGQMQEELDLTISAETR(11)	3272.46	Carbamidomethyl[C](1);Carbamidomethyl[C](6);Carbamidomethyl[C](29)	1	0.00201725	0.011952	3.65229	1	1
	3	20200910_F1_UM2_Lukas006_SA_sMAC_DMTMM_1_3.11866.11866.4.4.dta	4	3272.48	SSKCVR(3)-CVEADCGQMQEELDLTISAETR(11)	3272.46	Carbamidomethyl[C](1);Carbamidomethyl[C](6);Carbamidomethyl[C](29)	1	0.109075	0.01576	4.81594	1	1
	4	20200910_F1_UM2_Lukas006_SA_sMAC_DMTMM_1_3.11875.11875.3.2.dta	3	3272.48	SSKCVR(3)-CVEADCGQMQEELDLTISAETR(11)	3272.46	Carbamidomethyl[C](1);Carbamidomethyl[C](6);Carbamidomethyl[C](29)	1	0.290475	0.015561	4.75513	1	1
211	sp|P01031|CO5_HUMAN (426)-sp|P10909|CLUS_HUMAN (1)	1	1
	1	20200910_F1_UM2_Lukas006_SA_sMAC_DMTMM_1_3.9032.9032.3.0.dta	3	3446.54	TDAPDLPEENQAR(8)-DQTVSDNELQEMSNQGSK(1)	3446.52	null	1	0.000705802	0.01376	3.99243	1	1
212	UniProtKB:P00734 (428)-sp|P13671|CO6_HUMAN (270)	1	1
	1	20200910_F1_UM2_Lukas006_SA_sMAC_DMTMM_2_3.2328.2328.4.0.dta	4	1939	IGKHSR(3)-SENINHNSAFK(2)	1938.99	null	1	0.000786642	0.0076	3.91957	1	1
213	sp|P13671|CO6_HUMAN (372)-sp|P13671|CO6_HUMAN (403)	1	1
	1	20200913_F1_UM2_Lukas006_SA_sMAC_DMTMM_3_3.5195.5195.4.1.dta	4	3322.6	NSGLTEEEAK(6)-CTTNKLSEKHEGSFIQGAEK(5)	3322.59	Carbamidomethyl[C](1)	1	0.000802882	0.01629	4.90281	1	1
214	sp|P04004|VTNC_HUMAN (1)-sp|P04004|VTNC_HUMAN (92)	1	6
	1	20200913_F1_UM2_Lukas006_SA_sMAC_DMTMM_3_3.7112.7112.4.2.dta	4	3975.9	DQESCK(1)-GNPEQTPVLKPEEEAPAPEVGASKPEGIDSR(4)	3975.89	Carbamidomethyl[C](39)	1	0.000844965	0.016233	4.08286	1	1
	2	20200910_F1_UM2_Lukas006_SA_sMAC_DMTMM_2_3.7228.7228.4.0.dta	4	3975.9	DQESCK(1)-GNPEQTPVLKPEEEAPAPEVGASKPEGIDSR(4)	3975.89	Carbamidomethyl[C](39)	1	0.00109846	0.010772	2.70933	1	1
	3	20200913_F1_UM2_Lukas006_SA_sMAC_DMTMM_3_3.7121.7121.4.1.dta	4	3975.9	DQESCK(1)-GNPEQTPVLKPEEEAPAPEVGASKPEGIDSR(4)	3975.89	Carbamidomethyl[C](39)	1	0.00543471	0.016233	4.08286	1	1
	4	20200910_F1_UM2_Lukas006_SA_sMAC_DMTMM_2_3.7208.7208.3.0.dta	3	3975.9	DQESCK(1)-GNPEQTPVLKPEEEAPAPEVGASKPEGIDSR(4)	3975.89	Carbamidomethyl[C](39)	1	0.0512928	0.015757	3.96314	1	1
	5	20200913_F1_UM2_Lukas006_SA_sMAC_DMTMM_3_3.7102.7102.4.0.dta	4	3975.9	DQESCK(1)-GNPEQTPVLKPEEEAPAPEVGASKPEGIDSR(4)	3975.89	Carbamidomethyl[C](39)	1	0.0910005	0.016233	4.08286	1	1
	6	20200910_F1_UM2_Lukas006_SA_sMAC_DMTMM_1_3.7220.7220.3.0.dta	3	3975.89	DQESCK(1)-GNPEQTPVLKPEEEAPAPEVGASKPEGIDSR(4)	3975.89	Carbamidomethyl[C](39)	1	0.769395	0.002437	0.612945	1	1
215	sp|P10909|CLUS_HUMAN (35)-sp|P10909|CLUS_HUMAN (382)	1	3
	1	20200910_F1_UM2_Lukas006_SA_sMAC_DMTMM_2_3.10204.10204.4.0.dta	4	3267.77	QIKTLIEK(3)-VTTVASHTSDSDVPSGVTEVVVK(19)	3267.77	null	1	0.000851831	0.006347	1.9423	1	1
	2	20200913_F1_UM2_Lukas006_SA_sMAC_DMTMM_3_3.10151.10151.4.1.dta	4	3267.79	QIKTLIEK(3)-VTTVASHTSDSDVPSGVTEVVVK(19)	3267.77	null	1	0.0296657	0.017085	5.22834	1	1
	3	20200910_F1_UM2_Lukas006_SA_sMAC_DMTMM_1_3.10234.10234.4.0.dta	4	3267.78	QIKTLIEK(3)-VTTVASHTSDSDVPSGVTEVVVK(19)	3267.77	null	1	0.0763786	0.009961	3.04826	1	1
216	sp|P02748|CO9_HUMAN (478)-sp|P04004|VTNC_HUMAN (1)	1	3
	1	20200910_F1_UM2_Lukas006_SA_sMAC_DMTMM_2_3.12685.12685.3.0.dta	3	2203.01	AIEDYINEFSVR(3)-DQESCK(1)	2203	Carbamidomethyl[C](20)	1	0.00090876	0.00976	4.43033	1	1
	2	20200913_F1_UM2_Lukas006_SA_sMAC_DMTMM_3_3.12598.12598.3.0.dta	3	2203.01	AIEDYINEFSVR(3)-DQESCK(1)	2203	Carbamidomethyl[C](20)	1	0.00120249	0.014479	6.57241	1	1
	3	20200910_F1_UM2_Lukas006_SA_sMAC_DMTMM_1_3.12684.12684.3.0.dta	3	2203.01	AIEDYINEFSVR(3)-DQESCK(1)	2203	Carbamidomethyl[C](20)	1	0.0388281	0.011463	5.20337	1	1
217	sp|P02748|CO9_HUMAN (79)-sp|P02748|CO9_HUMAN (464)	1	5
	1	20200910_F1_UM2_Lukas006_SA_sMAC_DMTMM_2_3.5523.5523.5.0.dta	5	3769.56	QCVPTEPCEDAEDDCGNDFQCSTGR(14)-MKNAHLK(2)	3769.54	Carbamidomethyl[C](2);Carbamidomethyl[C](8);Carbamidomethyl[C](15);Carbamidomethyl[C](21)	1	0.000916959	0.01627	4.31618	1	1
	2	20200913_F1_UM2_Lukas006_SA_sMAC_DMTMM_3_3.5386.5386.3.0.dta	3	3769.56	QCVPTEPCEDAEDDCGNDFQCSTGR(14)-MKNAHLK(2)	3769.54	Carbamidomethyl[C](2);Carbamidomethyl[C](8);Carbamidomethyl[C](15);Carbamidomethyl[C](21)	1	0.00197543	0.018598	4.93376	1	1
	3	20200910_F1_UM2_Lukas006_SA_sMAC_DMTMM_1_3.5492.5492.5.0.dta	5	3769.56	QCVPTEPCEDAEDDCGNDFQCSTGR(14)-MKNAHLK(2)	3769.54	Carbamidomethyl[C](2);Carbamidomethyl[C](8);Carbamidomethyl[C](15);Carbamidomethyl[C](21)	1	0.0604457	0.016461	4.36685	1	1
	4	20200910_F1_UM2_Lukas006_SA_sMAC_DMTMM_1_3.5771.5771.5.1.dta	5	3769.56	QCVPTEPCEDAEDDCGNDFQCSTGR(14)-MKNAHLK(2)	3769.54	Carbamidomethyl[C](2);Carbamidomethyl[C](8);Carbamidomethyl[C](15);Carbamidomethyl[C](21)	1	0.0951736	0.023106	6.12966	1	1
	5	20200913_F1_UM2_Lukas006_SA_sMAC_DMTMM_3_3.5165.5165.5.0.dta	5	3769.56	QCVPTEPCEDAEDDCGNDFQCSTGR(14)-MKNAHLK(2)	3769.54	Carbamidomethyl[C](2);Carbamidomethyl[C](8);Carbamidomethyl[C](15);Carbamidomethyl[C](21)	1	0.098291	0.01942	5.15182	1	1
218	sp|P01031|CO5_HUMAN (1511)-sp|P01031|CO5_HUMAN (1585)	1	1
	1	20200910_F1_UM2_Lukas006_SA_sMAC_DMTMM_1_3.13322.13322.3.0.dta	3	3798.78	CVEADCGQMQEELDLTISAETR(3)-KVTCTNAELVK(1)	3798.77	Carbamidomethyl[C](1);Carbamidomethyl[C](6);Carbamidomethyl[C](29)	1	0.00092994	0.013034	3.43112	1	1
219	sp|P01031|CO5_HUMAN (1503)-sp|P01031|CO5_HUMAN (1595)	1	2
	1	20200913_F1_UM2_Lukas006_SA_sMAC_DMTMM_3_3.3422.3422.3.0.dta	3	2223.08	VCEGAACK(3)-VTCTNAELVKGR(10)	2223.07	Carbamidomethyl[C](3);Carbamidomethyl[C](17);Carbamidomethyl[C](22)	1	0.000934522	0.011944	5.37276	1	1
	2	20200910_F1_UM2_Lukas006_SA_sMAC_DMTMM_1_3.3628.3628.3.0.dta	3	2223.08	VCEGAACK(3)-VTCTNAELVKGR(10)	2223.07	Carbamidomethyl[C](3);Carbamidomethyl[C](17);Carbamidomethyl[C](22)	1	0.231568	0.008734	3.92881	1	1
220	sp|P10643|CO7_HUMAN (65)-sp|P10643|CO7_HUMAN (77)	1	3
	1	20200913_F1_UM2_Lukas006_SA_sMAC_DMTMM_3_3.7377.7377.5.0.dta	5	5234.98	GCPTEEGCGER(10)-CFSGQCISKSLVCNGDSDCDEDSADEDRCEDSER(9)	5234.96	Carbamidomethyl[C](1);Carbamidomethyl[C](6);Carbamidomethyl[C](13);Carbamidomethyl[C](19);Carbamidomethyl[C](29);Carbamidomethyl[C](39);Carbamidomethyl[C](45)	1	0.00100127	0.019044	3.63785	1	1
	2	20200910_F1_UM2_Lukas006_SA_sMAC_DMTMM_2_3.7474.7474.5.1.dta	5	5234.98	GCPTEEGCGER(10)-CFSGQCISKSLVCNGDSDCDEDSADEDRCEDSER(9)	5234.96	Carbamidomethyl[C](1);Carbamidomethyl[C](6);Carbamidomethyl[C](13);Carbamidomethyl[C](19);Carbamidomethyl[C](29);Carbamidomethyl[C](39);Carbamidomethyl[C](45)	1	0.00134185	0.023383	4.4667	1	1
	3	20200910_F1_UM2_Lukas006_SA_sMAC_DMTMM_2_3.7498.7498.5.0.dta	5	5234.98	GCPTEEGCGER(10)-CFSGQCISKSLVCNGDSDCDEDSADEDRCEDSER(9)	5234.96	Carbamidomethyl[C](1);Carbamidomethyl[C](6);Carbamidomethyl[C](13);Carbamidomethyl[C](19);Carbamidomethyl[C](29);Carbamidomethyl[C](39);Carbamidomethyl[C](45)	1	0.00229856	0.023383	4.4667	1	1
221	sp|P10909|CLUS_HUMAN (54)-sp|P10909|CLUS_HUMAN (318)	1	2
	1	20200913_F1_UM2_Lukas006_SA_sMAC_DMTMM_3_3.12603.12603.3.1.dta	3	2006.13	TLLSNLEEAK(8)-KYNELLK(1)	2006.12	null	1	0.00104364	0.012413	6.18758	1	1
	2	20200910_F1_UM2_Lukas006_SA_sMAC_DMTMM_1_3.12666.12666.3.4.dta	3	2006.12	TLLSNLEEAK(8)-KYNELLK(1)	2006.12	null	1	0.141964	0.007176	3.57706	1	1
222	sp|P04004|VTNC_HUMAN (1)-sp|P07357|CO8A_HUMAN (101)	1	1
	1	20200913_F1_UM2_Lukas006_SA_sMAC_DMTMM_3_3.4114.4114.3.0.dta	3	3470.33	DQESCK(1)-HLVCNGDQDCLDGSDEDDCEDVR(20)	3470.31	Carbamidomethyl[C](4);Carbamidomethyl[C](10);Carbamidomethyl[C](19);Carbamidomethyl[C](31)	1	0.00105567	0.020837	6.00436	1	1
223	UniProtKB:P27169 (142)-UniProtKB:P27169 (157)	1	3
	1	20200910_F1_UM2_Lukas006_SA_sMAC_DMTMM_2_3.12417.12417.4.0.dta	4	1885.13	STVELFK(4)-SLLHLKTIR(6)	1885.13	null	1	0.00105976	0.006956	3.68994	1	1
	2	20200913_F1_UM2_Lukas006_SA_sMAC_DMTMM_3_3.12359.12359.4.0.dta	4	1885.14	STVELFK(4)-SLLHLKTIR(6)	1885.13	null	1	0.0389174	0.011811	6.26536	1	1
	3	20200910_F1_UM2_Lukas006_SA_sMAC_DMTMM_1_3.12441.12441.4.0.dta	4	1885.13	STVELFK(4)-SLLHLKTIR(6)	1885.13	null	1	0.0810631	0.007822	4.14932	1	1
224	sp|P01031|CO5_HUMAN (1211)-sp|P01031|CO5_HUMAN (1218)	1	5
	1	20200913_F1_UM2_Lukas006_SA_sMAC_DMTMM_3_3.5279.5279.4.0.dta	4	2301.15	FWKDNLQHK(3)-DSSVPNTGTAR(1)	2301.14	null	1	0.00106438	0.01359	5.90578	1	1
	2	20200910_F1_UM2_Lukas006_SA_sMAC_DMTMM_1_3.5422.5422.3.0.dta	3	2301.15	FWKDNLQHK(3)-DSSVPNTGTAR(1)	2301.14	null	1	0.00276091	0.009004	3.91285	1	1
	3	20200910_F1_UM2_Lukas006_SA_sMAC_DMTMM_2_3.5421.5421.4.0.dta	4	2301.15	FWKDNLQHK(3)-DSSVPNTGTAR(1)	2301.14	null	1	0.00317404	0.010369	4.50603	1	1
	4	20200910_F1_UM2_Lukas006_SA_sMAC_DMTMM_1_3.5457.5457.4.2.dta	4	2301.15	FWKDNLQHK(3)-DSSVPNTGTAR(1)	2301.14	null	1	0.0128091	0.010114	4.39522	1	1
	5	20200910_F1_UM2_Lukas006_SA_sMAC_DMTMM_2_3.5460.5460.3.0.dta	3	2301.14	FWKDNLQHK(3)-DSSVPNTGTAR(1)	2301.14	null	1	0.238467	0.007872	3.42092	1	1
225	sp|P01031|CO5_HUMAN (1585)-sp|P01031|CO5_HUMAN (1605)	1	2
	1	20200913_F1_UM2_Lukas006_SA_sMAC_DMTMM_3_3.6004.6004.3.0.dta	3	1945.09	KVTCTNAELVK(1)-EALQIK(1)	1945.08	Carbamidomethyl[C](4)	1	0.00110937	0.009328	4.79569	1	1
	2	20200910_F1_UM2_Lukas006_SA_sMAC_DMTMM_2_3.6132.6132.3.0.dta	3	1945.09	KVTCTNAELVK(1)-EALQIK(1)	1945.08	Carbamidomethyl[C](4)	1	0.00897319	0.007205	3.70422	1	1
226	sp|P02748|CO9_HUMAN (127)-sp|P13671|CO6_HUMAN (902)	1	3
	1	20200913_F1_UM2_Lukas006_SA_sMAC_DMTMM_3_3.6491.6491.4.0.dta	4	2065.12	VVEESELAR(3)-KMEILHPGK(1)	2065.11	null	1	0.0011717	0.009106	4.40945	1	1
	2	20200910_F1_UM2_Lukas006_SA_sMAC_DMTMM_1_3.6628.6628.4.0.dta	4	2065.12	VVEESELAR(3)-KMEILHPGK(1)	2065.11	null	1	0.0135627	0.007181	3.47729	1	1
	3	20200910_F1_UM2_Lukas006_SA_sMAC_DMTMM_2_3.6621.6621.4.0.dta	4	2065.12	VVEESELAR(3)-KMEILHPGK(1)	2065.11	null	1	0.0665527	0.007857	3.80464	1	1
227	sp|P02748|CO9_HUMAN (77)-sp|P02748|CO9_HUMAN (464)	1	8
	1	20200913_F1_UM2_Lukas006_SA_sMAC_DMTMM_3_3.5396.5396.4.0.dta	4	3769.56	QCVPTEPCEDAEDDCGNDFQCSTGR(12)-MKNAHLK(2)	3769.54	Carbamidomethyl[C](2);Carbamidomethyl[C](8);Carbamidomethyl[C](15);Carbamidomethyl[C](21)	1	0.00122592	0.019215	5.09744	1	1
	2	20200913_F1_UM2_Lukas006_SA_sMAC_DMTMM_3_3.5395.5395.5.0.dta	5	3769.56	QCVPTEPCEDAEDDCGNDFQCSTGR(12)-MKNAHLK(2)	3769.54	Carbamidomethyl[C](2);Carbamidomethyl[C](8);Carbamidomethyl[C](15);Carbamidomethyl[C](21)	1	0.00326251	0.020548	5.45106	1	1
	3	20200913_F1_UM2_Lukas006_SA_sMAC_DMTMM_3_3.5355.5355.5.0.dta	5	3769.56	QCVPTEPCEDAEDDCGNDFQCSTGR(12)-MKNAHLK(2)	3769.54	Carbamidomethyl[C](2);Carbamidomethyl[C](8);Carbamidomethyl[C](15);Carbamidomethyl[C](21)	1	0.00607542	0.021092	5.59538	1	1
	4	20200910_F1_UM2_Lukas006_SA_sMAC_DMTMM_2_3.5033.5033.4.0.dta	4	3785.55	QCVPTEPCEDAEDDCGNDFQCSTGR(12)-MKNAHLK(2)	3785.54	Carbamidomethyl[C](2);Carbamidomethyl[C](8);Carbamidomethyl[C](15);Carbamidomethyl[C](21);Oxidation[M](29)	1	0.0145039	0.010249	2.70741	1	1
	5	20200910_F1_UM2_Lukas006_SA_sMAC_DMTMM_1_3.5521.5521.5.0.dta	5	3769.56	QCVPTEPCEDAEDDCGNDFQCSTGR(12)-MKNAHLK(2)	3769.54	Carbamidomethyl[C](2);Carbamidomethyl[C](8);Carbamidomethyl[C](15);Carbamidomethyl[C](21)	1	0.029706	0.014901	3.953	1	1
	6	20200910_F1_UM2_Lukas006_SA_sMAC_DMTMM_1_3.5534.5534.4.1.dta	4	3769.55	QCVPTEPCEDAEDDCGNDFQCSTGR(12)-MKNAHLK(2)	3769.54	Carbamidomethyl[C](2);Carbamidomethyl[C](8);Carbamidomethyl[C](15);Carbamidomethyl[C](21)	1	0.0351968	0.014172	3.75961	1	1
	7	20200910_F1_UM2_Lukas006_SA_sMAC_DMTMM_1_3.5496.5496.3.0.dta	3	3769.56	QCVPTEPCEDAEDDCGNDFQCSTGR(12)-MKNAHLK(2)	3769.54	Carbamidomethyl[C](2);Carbamidomethyl[C](8);Carbamidomethyl[C](15);Carbamidomethyl[C](21)	1	0.0515054	0.017065	4.52708	1	1
	8	20200913_F1_UM2_Lukas006_SA_sMAC_DMTMM_3_3.4861.4861.4.2.dta	4	3785.55	QCVPTEPCEDAEDDCGNDFQCSTGR(12)-MKNAHLK(2)	3785.54	Carbamidomethyl[C](2);Carbamidomethyl[C](8);Carbamidomethyl[C](15);Carbamidomethyl[C](21);Oxidation[M](29)	1	0.227024	0.016651	4.39859	1	1
228	sp|P02748|CO9_HUMAN (130)-sp|P10909|CLUS_HUMAN (1)	1	3
	1	20200910_F1_UM2_Lukas006_SA_sMAC_DMTMM_2_3.8546.8546.3.0.dta	3	3022.4	VVEESELAR(6)-DQTVSDNELQEMSNQGSK(1)	3022.39	null	1	0.0013169	0.01351	4.46997	1	1
	2	20200910_F1_UM2_Lukas006_SA_sMAC_DMTMM_1_3.8539.8539.3.0.dta	3	3022.4	VVEESELAR(6)-DQTVSDNELQEMSNQGSK(1)	3022.39	null	1	0.0359883	0.010722	3.54752	1	1
	3	20200913_F1_UM2_Lukas006_SA_sMAC_DMTMM_3_3.8436.8436.3.0.dta	3	3022.41	VVEESELAR(6)-DQTVSDNELQEMSNQGSK(1)	3022.39	null	1	0.209001	0.014927	4.93881	1	1
229	sp|P10909|CLUS_HUMAN (373)-sp|P10909|CLUS_HUMAN (407)	1	2
	1	20200913_F1_UM2_Lukas006_SA_sMAC_DMTMM_3_3.9260.9260.5.0.dta	5	3716.93	VTTVASHTSDSDVPSGVTEVVVK(10)-KNPKFMETVAEK(4)	3716.9	null	1	0.00133299	0.020263	5.45158	1	1
	2	20200910_F1_UM2_Lukas006_SA_sMAC_DMTMM_1_3.9381.9381.5.0.dta	5	3716.92	VTTVASHTSDSDVPSGVTEVVVK(10)-KNPKFMETVAEK(4)	3716.9	null	1	0.282128	0.014857	3.99714	1	1
230	sp|P10909|CLUS_HUMAN (277)-sp|P10909|CLUS_HUMAN (313)	1	3
	1	20200913_F1_UM2_Lukas006_SA_sMAC_DMTMM_3_3.5331.5331.3.0.dta	3	2194.02	MKDQCDK(2)-ELDESLQVAER(10)	2194.01	Carbamidomethyl[C](19)	1	0.00133942	0.012883	5.87189	1	1
	2	20200910_F1_UM2_Lukas006_SA_sMAC_DMTMM_2_3.5480.5480.3.0.dta	3	2194.02	MKDQCDK(2)-ELDESLQVAER(10)	2194.01	Carbamidomethyl[C](19)	1	0.00301066	0.009951	4.53553	1	1
	3	20200910_F1_UM2_Lukas006_SA_sMAC_DMTMM_1_3.5497.5497.3.0.dta	3	2194.02	MKDQCDK(2)-ELDESLQVAER(10)	2194.01	Carbamidomethyl[C](19)	1	0.0291437	0.009511	4.33498	1	1
231	sp|P02748|CO9_HUMAN (55)-sp|P02748|CO9_HUMAN (127)	1	5
	1	20200910_F1_UM2_Lukas006_SA_sMAC_DMTMM_2_3.10946.10946.3.0.dta	3	2394.25	SIEVFGQFNGKR(11)-VVEESELAR(3)	2394.24	null	1	0.00134815	0.007852	3.27954	1	1
	2	20200910_F1_UM2_Lukas006_SA_sMAC_DMTMM_1_3.10996.10996.4.1.dta	4	2394.25	SIEVFGQFNGKR(11)-VVEESELAR(3)	2394.24	null	1	0.0262433	0.008762	3.65962	1	1
	3	20200913_F1_UM2_Lukas006_SA_sMAC_DMTMM_3_3.10890.10890.3.0.dta	3	2394.25	SIEVFGQFNGKR(11)-VVEESELAR(3)	2394.24	null	1	0.0755426	0.01136	4.74472	1	1
	4	20200913_F1_UM2_Lukas006_SA_sMAC_DMTMM_3_3.10910.10910.4.1.dta	4	2394.25	SIEVFGQFNGKR(11)-VVEESELAR(3)	2394.24	null	1	0.0903072	0.013167	5.49945	1	1
	5	20200913_F1_UM2_Lukas006_SA_sMAC_DMTMM_3_3.10878.10878.4.2.dta	4	2394.25	SIEVFGQFNGKR(11)-VVEESELAR(3)	2394.24	null	1	0.360502	0.012883	5.38083	1	1
232	sp|P02748|CO9_HUMAN (403)-sp|P10909|CLUS_HUMAN (300)	1	2
	1	20200910_F1_UM2_Lukas006_SA_sMAC_DMTMM_2_3.22107.22107.4.0.dta	4	3985.07	AVDITSENLIDDVVSLIR(12)-EILSVDCSTNNPSQAKLR(16)	3985.05	Carbamidomethyl[C](7)	1	0.00136928	0.012302	3.08703	1	1
	2	20200910_F1_UM2_Lukas006_SA_sMAC_DMTMM_1_3.21913.21913.4.0.dta	4	3985.07	AVDITSENLIDDVVSLIR(12)-EILSVDCSTNNPSQAKLR(16)	3985.05	Carbamidomethyl[C](7)	1	0.0700664	0.013124	3.29331	1	1
233	sp|P07358|CO8B_HUMAN (486)-sp|P10909|CLUS_HUMAN (142)	1	1
	1	20200913_F1_UM2_Lukas006_SA_sMAC_DMTMM_3_3.6718.6718.4.0.dta	4	1928.02	KNTPIDGK(1)-IDSLLENDR(6)	1928.01	null	1	0.00145498	0.010522	5.45745	1	1
234	sp|P07360|CO8G_HUMAN (146)-sp|P10909|CLUS_HUMAN (318)	1	6
	1	20200910_F1_UM2_Lukas006_SA_sMAC_DMTMM_2_3.14524.14524.4.0.dta	4	2509.34	SLPVSDSVLSGFEQR(13)-KYNELLK(1)	2509.33	null	1	0.00153321	0.01059	4.22025	1	1
	2	20200913_F1_UM2_Lukas006_SA_sMAC_DMTMM_3_3.14428.14428.4.0.dta	4	2509.34	SLPVSDSVLSGFEQR(13)-KYNELLK(1)	2509.33	null	1	0.0048639	0.013099	5.22012	1	1
	3	20200910_F1_UM2_Lukas006_SA_sMAC_DMTMM_2_3.14533.14533.3.0.dta	3	2509.34	SLPVSDSVLSGFEQR(13)-KYNELLK(1)	2509.33	null	1	0.00938159	0.01029	4.1007	1	1
	4	20200910_F1_UM2_Lukas006_SA_sMAC_DMTMM_1_3.14504.14504.4.0.dta	4	2509.34	SLPVSDSVLSGFEQR(13)-KYNELLK(1)	2509.33	null	1	0.0639468	0.008925	3.55673	1	1
	5	20200913_F1_UM2_Lukas006_SA_sMAC_DMTMM_3_3.14432.14432.3.0.dta	3	2509.34	SLPVSDSVLSGFEQR(13)-KYNELLK(1)	2509.33	null	1	0.107048	0.012102	4.8228	1	1
	6	20200910_F1_UM2_Lukas006_SA_sMAC_DMTMM_1_3.14510.14510.3.0.dta	3	2509.34	SLPVSDSVLSGFEQR(13)-KYNELLK(1)	2509.33	null	1	0.198269	0.00831	3.31164	1	1
235	sp|P01031|CO5_HUMAN (346)-sp|P01031|CO5_HUMAN (378)	1	1
	1	20200910_F1_UM2_Lukas006_SA_sMAC_DMTMM_2_3.23049.23049.5.0.dta	5	5898.22	LNLVATPLFLKPGIPYPIKVQVK(11)-DSLDQLVGGVPVTLNAQTIDVNQETSDLDPSK(20)	5898.22	null	1	0.00158071	0.009116	1.54555	1	1
236	sp|P01031|CO5_HUMAN (1565)-sp|P01031|CO5_HUMAN (1576)	1	3
	1	20200913_F1_UM2_Lukas006_SA_sMAC_DMTMM_3_3.14226.14226.3.0.dta	3	2655.43	ATLLDIYK(5)-TGEAVAEKDSEITFIK(8)	2655.41	null	1	0.00158237	0.013044	4.91223	1	1
	2	20200910_F1_UM2_Lukas006_SA_sMAC_DMTMM_2_3.14313.14313.3.0.dta	3	2655.42	ATLLDIYK(5)-TGEAVAEKDSEITFIK(8)	2655.41	null	1	0.00487155	0.009177	3.45596	1	1
	3	20200910_F1_UM2_Lukas006_SA_sMAC_DMTMM_1_3.14309.14309.3.0.dta	3	2655.42	ATLLDIYK(5)-TGEAVAEKDSEITFIK(8)	2655.41	null	1	0.0475349	0.008417	3.16975	1	1
237	sp|P02748|CO9_HUMAN (127)-sp|P07360|CO8G_HUMAN (129)	1	2
	1	20200910_F1_UM2_Lukas006_SA_sMAC_DMTMM_2_3.9113.9113.4.0.dta	4	2218.23	VVEESELAR(3)-AGQLSVKLYAR(7)	2218.22	null	1	0.00162695	0.007516	3.3883	1	1
	2	20200910_F1_UM2_Lukas006_SA_sMAC_DMTMM_1_3.9136.9136.4.0.dta	4	2218.23	VVEESELAR(3)-AGQLSVKLYAR(7)	2218.22	null	1	0.678793	0.008923	4.0226	1	1
238	sp|P10909|CLUS_HUMAN (171)-sp|P10909|CLUS_HUMAN (200)	1	4
	1	20200910_F1_UM2_Lukas006_SA_sMAC_DMTMM_2_3.18006.18006.4.0.dta	4	2693.4	ASSIIDELFQDR(11)-RPHFFFPKSR(8)	2693.39	null	1	0.00164423	0.006381	2.36913	1	1
	2	20200910_F1_UM2_Lukas006_SA_sMAC_DMTMM_2_3.18004.18004.5.0.dta	5	2693.41	ASSIIDELFQDR(11)-RPHFFFPKSR(8)	2693.39	null	1	0.0279606	0.012458	4.62539	1	1
	3	20200913_F1_UM2_Lukas006_SA_sMAC_DMTMM_3_3.17883.17883.5.0.dta	5	2693.41	ASSIIDELFQDR(11)-RPHFFFPKSR(8)	2693.39	null	1	0.0530556	0.015279	5.67277	1	1
	4	20200910_F1_UM2_Lukas006_SA_sMAC_DMTMM_1_3.17938.17938.5.0.dta	5	2693.41	ASSIIDELFQDR(11)-RPHFFFPKSR(8)	2693.39	null	1	0.106678	0.011404	4.23406	1	1
239	sp|P02748|CO9_HUMAN (349)-sp|P02748|CO9_HUMAN (398)	1	1
	1	20200910_F1_UM2_Lukas006_SA_sMAC_DMTMM_2_3.23712.23712.4.0.dta	4	2626.47	KGVELK(1)-AVDITSENLIDDVVSLIR(7)	2626.47	null	1	0.00172165	0.005597	2.131	1	1
240	sp|P07357|CO8A_HUMAN (73)-sp|P07357|CO8A_HUMAN (98)	1	2
	1	20200913_F1_UM2_Lukas006_SA_sMAC_DMTMM_3_3.5242.5242.5.0.dta	5	4516.81	QAQCGQDFQCKETGR(11)-HLVCNGDQDCLDGSDEDDCEDVR(17)	4516.78	Carbamidomethyl[C](4);Carbamidomethyl[C](10);Carbamidomethyl[C](19);Carbamidomethyl[C](30);Carbamidomethyl[C](36)	1	0.00175325	0.024495	5.42311	1	1
	2	20200910_F1_UM2_Lukas006_SA_sMAC_DMTMM_1_3.5385.5385.5.0.dta	5	4516.81	QAQCGQDFQCKETGR(11)-HLVCNGDQDCLDGSDEDDCEDVR(17)	4516.78	Carbamidomethyl[C](4);Carbamidomethyl[C](10);Carbamidomethyl[C](19);Carbamidomethyl[C](30);Carbamidomethyl[C](36)	1	0.0465416	0.023429	5.1871	1	1
241	sp|P10909|CLUS_HUMAN (373)-sp|P10909|CLUS_HUMAN (404)	1	1
	1	20200910_F1_UM2_Lukas006_SA_sMAC_DMTMM_2_3.9335.9335.5.0.dta	5	3716.92	VTTVASHTSDSDVPSGVTEVVVK(10)-KNPKFMETVAEK(1)	3716.9	null	1	0.00175472	0.015953	4.29201	1	1
242	sp|P10909|CLUS_HUMAN (1)-sp|P13671|CO6_HUMAN (465)	1	1
	1	20200910_F1_UM2_Lukas006_SA_sMAC_DMTMM_1_3.21829.21829.3.0.dta	3	4000.96	DQTVSDNELQEMSNQGSK(1)-ENPAVIDFELAPIVDLVR(9)	4000.94	null	1	0.00179709	0.013892	3.47218	1	1
243	sp|P01031|CO5_HUMAN (864)-sp|P01031|CO5_HUMAN (1592)	1	3
	1	20200910_F1_UM2_Lukas006_SA_sMAC_DMTMM_2_3.3156.3156.3.0.dta	3	1851.95	SSKCVR(3)-VTCTNAELVK(7)	1851.94	Carbamidomethyl[C](3);Carbamidomethyl[C](17)	1	0.00181604	0.006545	3.53413	1	1
	2	20200910_F1_UM2_Lukas006_SA_sMAC_DMTMM_1_3.3152.3152.3.0.dta	3	1851.95	SSKCVR(3)-VTCTNAELVK(7)	1851.94	Carbamidomethyl[C](3);Carbamidomethyl[C](17)	1	0.0302374	0.005924	3.19881	1	1
	3	20200913_F1_UM2_Lukas006_SA_sMAC_DMTMM_3_3.2939.2939.3.0.dta	3	1851.95	SSKCVR(3)-VTCTNAELVK(7)	1851.94	Carbamidomethyl[C](3);Carbamidomethyl[C](17)	1	0.166833	0.009976	5.38678	1	1
244	sp|P04004|VTNC_HUMAN (16)-sp|P10909|CLUS_HUMAN (1)	1	3
	1	20200910_F1_UM2_Lukas006_SA_sMAC_DMTMM_2_3.8359.8359.4.0.dta	4	3188.42	CTEGFNVDKK(8)-DQTVSDNELQEMSNQGSK(1)	3188.41	Carbamidomethyl[C](22)	1	0.0018602	0.010489	3.28973	1	1
	2	20200910_F1_UM2_Lukas006_SA_sMAC_DMTMM_1_3.8342.8342.3.0.dta	3	3188.42	CTEGFNVDKK(8)-DQTVSDNELQEMSNQGSK(1)	3188.41	Carbamidomethyl[C](22)	1	0.0318358	0.006375	1.99943	1	1
	3	20200910_F1_UM2_Lukas006_SA_sMAC_DMTMM_1_3.8348.8348.3.0.dta	3	3188.41	CTEGFNVDKK(8)-DQTVSDNELQEMSNQGSK(1)	3188.41	Carbamidomethyl[C](22)	1	0.0402412	0.004338	1.36055	1	1
245	sp|P01031|CO5_HUMAN (226)-sp|P01031|CO5_HUMAN (255)	1	1
	1	20200910_F1_UM2_Lukas006_SA_sMAC_DMTMM_2_3.10125.10125.3.1.dta	3	2225.16	NFKNFEITIK(3)-EDLKDDQK(1)	2225.14	null	1	0.00192879	0.015303	6.8773	1	1
246	sp|P01031|CO5_HUMAN (259)-sp|P01031|CO5_HUMAN (599)	1	1
	1	20200913_F1_UM2_Lukas006_SA_sMAC_DMTMM_3_3.2000.2000.4.0.dta	4	1870.01	EDLKDDQK(5)-GAKKPLER(3)	1870	null	1	0.00203111	0.010426	5.57539	1	1
247	sp|P04004|VTNC_HUMAN (1)-sp|P10643|CO7_HUMAN (529)	1	6
	1	20200910_F1_UM2_Lukas006_SA_sMAC_DMTMM_2_3.6475.6475.4.2.dta	4	3256.34	DQESCK(1)-SCVGETTESTQCEDEELEHLR(18)	3256.33	Carbamidomethyl[C](2);Carbamidomethyl[C](12);Carbamidomethyl[C](29)	1	0.00207032	0.010315	3.16768	1	1
	2	20200913_F1_UM2_Lukas006_SA_sMAC_DMTMM_3_3.6360.6360.3.0.dta	3	3256.35	DQESCK(1)-SCVGETTESTQCEDEELEHLR(18)	3256.33	Carbamidomethyl[C](2);Carbamidomethyl[C](12);Carbamidomethyl[C](29)	1	0.00529012	0.015621	4.79712	1	1
	3	20200913_F1_UM2_Lukas006_SA_sMAC_DMTMM_3_3.6350.6350.4.2.dta	4	3256.35	DQESCK(1)-SCVGETTESTQCEDEELEHLR(18)	3256.33	Carbamidomethyl[C](2);Carbamidomethyl[C](12);Carbamidomethyl[C](29)	1	0.0126412	0.015815	4.85669	1	1
	4	20200910_F1_UM2_Lukas006_SA_sMAC_DMTMM_2_3.6482.6482.3.0.dta	3	3256.34	DQESCK(1)-SCVGETTESTQCEDEELEHLR(18)	3256.33	Carbamidomethyl[C](2);Carbamidomethyl[C](12);Carbamidomethyl[C](29)	1	0.014156	0.012323	3.78432	1	1
	5	20200910_F1_UM2_Lukas006_SA_sMAC_DMTMM_1_3.6496.6496.3.0.dta	3	3256.35	DQESCK(1)-SCVGETTESTQCEDEELEHLR(18)	3256.33	Carbamidomethyl[C](2);Carbamidomethyl[C](12);Carbamidomethyl[C](29)	1	0.0372081	0.015794	4.85024	1	1
	6	20200910_F1_UM2_Lukas006_SA_sMAC_DMTMM_1_3.6492.6492.4.1.dta	4	3256.35	DQESCK(1)-SCVGETTESTQCEDEELEHLR(18)	3256.33	Carbamidomethyl[C](2);Carbamidomethyl[C](12);Carbamidomethyl[C](29)	1	0.103122	0.015311	4.70192	1	1
248	sp|P02748|CO9_HUMAN (420)-sp|P10909|CLUS_HUMAN (285)	1	1
	1	20200910_F1_UM2_Lukas006_SA_sMAC_DMTMM_2_3.9577.9577.3.0.dta	3	2899.46	KYAFELKEK(7)-EILSVDCSTNNPSQAK(1)	2899.45	Carbamidomethyl[C](7)	1	0.00207555	0.007145	2.46426	1	1
249	sp|P13671|CO6_HUMAN (708)-sp|P13671|CO6_HUMAN (858)	1	3
	1	20200910_F1_UM2_Lukas006_SA_sMAC_DMTMM_2_3.13261.13261.3.0.dta	3	3370.61	IGESIELTCPK(6)-CSASTSKCVCLLPPQCFK(7)	3370.6	Carbamidomethyl[C](1);Carbamidomethyl[C](8);Carbamidomethyl[C](10);Carbamidomethyl[C](16);Carbamidomethyl[C](30)	1	0.00219201	0.012356	3.66582	1	1
	2	20200910_F1_UM2_Lukas006_SA_sMAC_DMTMM_1_3.13247.13247.4.1.dta	4	3370.61	IGESIELTCPK(6)-CSASTSKCVCLLPPQCFK(7)	3370.6	Carbamidomethyl[C](1);Carbamidomethyl[C](8);Carbamidomethyl[C](10);Carbamidomethyl[C](16);Carbamidomethyl[C](30)	1	0.130212	0.013873	4.11589	1	1
	3	20200913_F1_UM2_Lukas006_SA_sMAC_DMTMM_3_3.13172.13172.4.0.dta	4	3370.62	IGESIELTCPK(6)-CSASTSKCVCLLPPQCFK(7)	3370.6	Carbamidomethyl[C](1);Carbamidomethyl[C](8);Carbamidomethyl[C](10);Carbamidomethyl[C](16);Carbamidomethyl[C](30)	1	0.158716	0.018249	5.41417	1	1
250	sp|P01031|CO5_HUMAN (819)-sp|P01031|CO5_HUMAN (917)	1	3
	1	20200910_F1_UM2_Lukas006_SA_sMAC_DMTMM_2_3.5623.5623.3.0.dta	3	1679.99	GEQIQLK(2)-VVPEGVKR(7)	1679.98	null	1	0.00225979	0.007219	4.29707	1	1
	2	20200913_F1_UM2_Lukas006_SA_sMAC_DMTMM_3_3.5486.5486.3.0.dta	3	1679.99	GEQIQLK(2)-VVPEGVKR(7)	1679.98	null	1	0.00592207	0.009811	5.83995	1	1
	3	20200910_F1_UM2_Lukas006_SA_sMAC_DMTMM_1_3.5646.5646.3.0.dta	3	1679.99	GEQIQLK(2)-VVPEGVKR(7)	1679.98	null	1	0.0286329	0.007215	4.29469	1	1
251	UniProtKB:P04114 (121)-UniProtKB:P04114 (320)	1	2
	1	20200910_F1_UM2_Lukas006_SA_sMAC_DMTMM_2_3.8720.8720.4.0.dta	4	2549.28	NSEEFAAAMSR(4)-STSPPKQAEAVLK(6)	2549.27	null	1	0.0022804	0.009387	3.68224	1	1
	2	20200910_F1_UM2_Lukas006_SA_sMAC_DMTMM_1_3.8717.8717.4.1.dta	4	2549.27	NSEEFAAAMSR(4)-STSPPKQAEAVLK(6)	2549.27	null	1	0.0706111	0.005888	2.30968	1	1
252	sp|P10909|CLUS_HUMAN (72)-sp|P10909|CLUS_HUMAN (75)	1	11
	1	20200913_F1_UM2_Lukas006_SA_sMAC_DMTMM_3_3.15843.15843.5.0.dta	5	3511.64	ESETKLK(5)-ELPGVCDETMMALWEECKPCLK(1)	3511.63	Carbamidomethyl[C](6);Carbamidomethyl[C](17);Carbamidomethyl[C](20)	1	0.00230102	0.015336	4.36721	1	1
	2	20200913_F1_UM2_Lukas006_SA_sMAC_DMTMM_3_3.15711.15711.5.0.dta	5	3511.65	ESETKLK(5)-ELPGVCDETMMALWEECKPCLK(1)	3511.63	Carbamidomethyl[C](6);Carbamidomethyl[C](17);Carbamidomethyl[C](20)	1	0.00639527	0.019641	5.59313	1	1
	3	20200910_F1_UM2_Lukas006_SA_sMAC_DMTMM_2_3.15954.15954.3.0.dta	3	3511.64	ESETKLK(5)-ELPGVCDETMMALWEECKPCLK(1)	3511.63	Carbamidomethyl[C](6);Carbamidomethyl[C](17);Carbamidomethyl[C](20)	1	0.0160904	0.010811	3.07863	1	1
	4	20200913_F1_UM2_Lukas006_SA_sMAC_DMTMM_3_3.15837.15837.4.0.dta	4	3511.64	ESETKLK(5)-ELPGVCDETMMALWEECKPCLK(1)	3511.63	Carbamidomethyl[C](6);Carbamidomethyl[C](17);Carbamidomethyl[C](20)	1	0.0467541	0.013621	3.87883	1	1
	5	20200910_F1_UM2_Lukas006_SA_sMAC_DMTMM_2_3.15811.15811.5.0.dta	5	3511.64	ESETKLK(5)-ELPGVCDETMMALWEECKPCLK(1)	3511.63	Carbamidomethyl[C](6);Carbamidomethyl[C](17);Carbamidomethyl[C](20)	1	0.0774557	0.015383	4.38059	1	1
	6	20200910_F1_UM2_Lukas006_SA_sMAC_DMTMM_2_3.15929.15929.4.1.dta	4	3511.64	ESETKLK(5)-ELPGVCDETMMALWEECKPCLK(1)	3511.63	Carbamidomethyl[C](6);Carbamidomethyl[C](17);Carbamidomethyl[C](20)	1	0.0804499	0.010786	3.07151	1	1
	7	20200913_F1_UM2_Lukas006_SA_sMAC_DMTMM_3_3.14454.14454.4.1.dta	4	3527.64	ESETKLK(5)-ELPGVCDETMMALWEECKPCLK(1)	3527.62	Carbamidomethyl[C](6);Carbamidomethyl[C](17);Carbamidomethyl[C](20);Oxidation[M](11)	1	0.188861	0.014439	4.09312	1	1
	8	20200913_F1_UM2_Lukas006_SA_sMAC_DMTMM_3_3.15844.15844.4.0.dta	4	3511.64	ESETKLK(5)-ELPGVCDETMMALWEECKPCLK(1)	3511.63	Carbamidomethyl[C](6);Carbamidomethyl[C](17);Carbamidomethyl[C](20)	1	0.231991	0.013621	3.87883	1	1
	9	20200913_F1_UM2_Lukas006_SA_sMAC_DMTMM_3_3.15715.15715.4.0.dta	4	3511.64	ESETKLK(5)-ELPGVCDETMMALWEECKPCLK(1)	3511.63	Carbamidomethyl[C](6);Carbamidomethyl[C](17);Carbamidomethyl[C](20)	1	0.342547	0.016042	4.56825	1	1
	10	20200910_F1_UM2_Lukas006_SA_sMAC_DMTMM_1_3.15915.15915.4.0.dta	4	3511.64	ESETKLK(5)-ELPGVCDETMMALWEECKPCLK(1)	3511.63	Carbamidomethyl[C](6);Carbamidomethyl[C](17);Carbamidomethyl[C](20)	1	0.407179	0.007387	2.10358	1	1
	11	20200910_F1_UM2_Lukas006_SA_sMAC_DMTMM_1_3.15766.15766.4.0.dta	4	3511.64	ESETKLK(5)-ELPGVCDETMMALWEECKPCLK(1)	3511.63	Carbamidomethyl[C](6);Carbamidomethyl[C](17);Carbamidomethyl[C](20)	1	0.478684	0.010704	3.04816	1	1
253	sp|P10643|CO7_HUMAN (312)-sp|P10643|CO7_HUMAN (332)	1	1
	1	20200910_F1_UM2_Lukas006_SA_sMAC_DMTMM_2_3.8132.8132.3.0.dta	3	2810.32	QNDFNSVEEK(9)-FSSHGCKELENALK(7)	2810.3	Carbamidomethyl[C](6)	1	0.00233877	0.012588	4.47923	1	1
254	sp|P04004|VTNC_HUMAN (1)-sp|P07357|CO8A_HUMAN (504)	1	3
	1	20200910_F1_UM2_Lukas006_SA_sMAC_DMTMM_2_3.3946.3946.3.0.dta	3	2468.11	DQESCK(1)-LGSLGAACEQTQTEGAK(14)	2468.1	Carbamidomethyl[C](8);Carbamidomethyl[C](25)	1	0.00242107	0.008793	3.56266	1	1
	2	20200913_F1_UM2_Lukas006_SA_sMAC_DMTMM_3_3.3765.3765.3.0.dta	3	2468.12	DQESCK(1)-LGSLGAACEQTQTEGAK(14)	2468.1	Carbamidomethyl[C](8);Carbamidomethyl[C](25)	1	0.267995	0.016842	6.82386	1	1
	3	20200910_F1_UM2_Lukas006_SA_sMAC_DMTMM_1_3.3972.3972.3.0.dta	3	2468.11	DQESCK(1)-LGSLGAACEQTQTEGAK(14)	2468.1	Carbamidomethyl[C](8);Carbamidomethyl[C](25)	1	0.454149	0.007964	3.22677	1	1
255	sp|P10909|CLUS_HUMAN (255)-sp|P13671|CO6_HUMAN (279)	1	2
	1	20200910_F1_UM2_Lukas006_SA_sMAC_DMTMM_2_3.4657.4657.3.0.dta	3	2811.31	EGDDDR(1)-SENINHNSAFKQAIQASHK(11)	2811.3	null	1	0.00249303	0.007884	2.80439	1	1
	2	20200910_F1_UM2_Lukas006_SA_sMAC_DMTMM_1_3.4686.4686.3.1.dta	3	2811.31	EGDDDR(1)-SENINHNSAFKQAIQASHK(11)	2811.3	null	1	0.492845	0.002199	0.782199	1	1
256	UniProtKB:P09871 (297)-UniProtKB:P09871 (351)	1	2
	1	20200910_F1_UM2_Lukas006_SA_sMAC_DMTMM_2_3.8185.8185.3.0.dta	3	2216.11	EDTPNSVWEPAK(1)-WSNSKLK(5)	2216.1	null	1	0.00258712	0.009627	4.34412	1	1
	2	20200910_F1_UM2_Lukas006_SA_sMAC_DMTMM_1_3.8203.8203.3.0.dta	3	2216.11	EDTPNSVWEPAK(1)-WSNSKLK(5)	2216.1	null	1	0.0870419	0.010482	4.72994	1	1
257	sp|P10909|CLUS_HUMAN (35)-sp|P10909|CLUS_HUMAN (338)	1	3
	1	20200910_F1_UM2_Lukas006_SA_sMAC_DMTMM_2_3.22347.22347.4.0.dta	4	3363.77	QIKTLIEK(3)-MLDTSSLLEQLNEQFNWVSR(9)	3363.76	null	1	0.00261157	0.010431	3.10099	1	1
	2	20200913_F1_UM2_Lukas006_SA_sMAC_DMTMM_3_3.22094.22094.4.1.dta	4	3363.78	QIKTLIEK(3)-MLDTSSLLEQLNEQFNWVSR(9)	3363.76	null	1	0.00261297	0.014664	4.3594	1	1
	3	20200910_F1_UM2_Lukas006_SA_sMAC_DMTMM_1_3.22139.22139.4.0.dta	4	3363.77	QIKTLIEK(3)-MLDTSSLLEQLNEQFNWVSR(9)	3363.76	null	1	0.0202419	0.011344	3.37242	1	1
258	sp|P13671|CO6_HUMAN (227)-sp|P13671|CO6_HUMAN (297)	1	10
	1	20200910_F1_UM2_Lukas006_SA_sMAC_DMTMM_2_3.13272.13272.3.0.dta	3	2924.53	VPANLENVGFEVQTAEDDLK(17)-IHKVMK(3)	2924.52	null	1	0.00272728	0.00751	2.56794	1	1
	2	20200913_F1_UM2_Lukas006_SA_sMAC_DMTMM_3_3.13195.13195.4.0.dta	4	2924.53	VPANLENVGFEVQTAEDDLK(17)-IHKVMK(3)	2924.52	null	1	0.00566127	0.012519	4.28071	1	1
	3	20200910_F1_UM2_Lukas006_SA_sMAC_DMTMM_2_3.13275.13275.5.0.dta	5	2924.53	VPANLENVGFEVQTAEDDLK(17)-IHKVMK(3)	2924.52	null	1	0.00665341	0.007934	2.71292	1	1
	4	20200910_F1_UM2_Lukas006_SA_sMAC_DMTMM_2_3.13265.13265.4.0.dta	4	2924.53	VPANLENVGFEVQTAEDDLK(17)-IHKVMK(3)	2924.52	null	1	0.00736306	0.007002	2.39424	1	1
	5	20200913_F1_UM2_Lukas006_SA_sMAC_DMTMM_3_3.13193.13193.5.0.dta	5	2924.53	VPANLENVGFEVQTAEDDLK(17)-IHKVMK(3)	2924.52	null	1	0.0153005	0.01396	4.77344	1	1
	6	20200910_F1_UM2_Lukas006_SA_sMAC_DMTMM_1_3.13285.13285.3.0.dta	3	2924.53	VPANLENVGFEVQTAEDDLK(17)-IHKVMK(3)	2924.52	null	1	0.0382397	0.010386	3.55135	1	1
	7	20200910_F1_UM2_Lukas006_SA_sMAC_DMTMM_1_3.13274.13274.4.0.dta	4	2924.53	VPANLENVGFEVQTAEDDLK(17)-IHKVMK(3)	2924.52	null	1	0.0912108	0.009605	3.2843	1	1
	8	20200913_F1_UM2_Lukas006_SA_sMAC_DMTMM_3_3.13226.13226.3.0.dta	3	2924.53	VPANLENVGFEVQTAEDDLK(17)-IHKVMK(3)	2924.52	null	1	0.134934	0.010944	3.74215	1	1
	9	20200910_F1_UM2_Lukas006_SA_sMAC_DMTMM_1_3.13273.13273.5.0.dta	5	2924.53	VPANLENVGFEVQTAEDDLK(17)-IHKVMK(3)	2924.52	null	1	0.178317	0.011278	3.85636	1	1
	10	20200910_F1_UM2_Lukas006_SA_sMAC_DMTMM_1_3.13264.13264.5.0.dta	5	2924.53	VPANLENVGFEVQTAEDDLK(17)-IHKVMK(3)	2924.52	null	1	0.180806	0.011278	3.85636	1	1
259	sp|P04004|VTNC_HUMAN (1)-sp|P10909|CLUS_HUMAN (313)	1	4
	1	20200910_F1_UM2_Lukas006_SA_sMAC_DMTMM_2_3.5685.5685.3.0.dta	3	2035.93	DQESCK(1)-ELDESLQVAER(10)	2035.92	Carbamidomethyl[C](19)	1	0.00283142	0.009304	4.56992	1	1
	2	20200913_F1_UM2_Lukas006_SA_sMAC_DMTMM_3_3.5539.5539.3.0.dta	3	2035.94	DQESCK(1)-ELDESLQVAER(10)	2035.92	Carbamidomethyl[C](19)	1	0.0100899	0.012895	6.33373	1	1
	3	20200910_F1_UM2_Lukas006_SA_sMAC_DMTMM_1_3.5699.5699.3.0.dta	3	2035.93	DQESCK(1)-ELDESLQVAER(10)	2035.92	Carbamidomethyl[C](19)	1	0.0475014	0.009269	4.55272	1	1
	4	20200910_F1_UM2_Lukas006_SA_sMAC_DMTMM_1_3.5684.5684.3.0.dta	3	2035.93	DQESCK(1)-ELDESLQVAER(10)	2035.92	Carbamidomethyl[C](19)	1	0.0720933	0.009171	4.50459	1	1
260	sp|P04004|VTNC_HUMAN (1)-sp|P10643|CO7_HUMAN (579)	1	5
	1	20200913_F1_UM2_Lukas006_SA_sMAC_DMTMM_3_3.10841.10841.3.0.dta	3	2873.34	DQESCK(1)-NVVYTCNEGYSLIGNPVAR(8)	2873.32	Carbamidomethyl[C](6);Carbamidomethyl[C](27)	1	0.00286594	0.01612	5.61024	1	1
	2	20200913_F1_UM2_Lukas006_SA_sMAC_DMTMM_3_3.10855.10855.3.0.dta	3	2873.34	DQESCK(1)-NVVYTCNEGYSLIGNPVAR(8)	2873.32	Carbamidomethyl[C](6);Carbamidomethyl[C](27)	1	0.00510768	0.016216	5.64365	1	1
	3	20200910_F1_UM2_Lukas006_SA_sMAC_DMTMM_2_3.10896.10896.3.0.dta	3	2873.32	DQESCK(1)-NVVYTCNEGYSLIGNPVAR(8)	2873.32	Carbamidomethyl[C](6);Carbamidomethyl[C](27)	1	0.00550444	0.005409	1.88249	1	1
	4	20200910_F1_UM2_Lukas006_SA_sMAC_DMTMM_2_3.10925.10925.3.0.dta	3	2873.33	DQESCK(1)-NVVYTCNEGYSLIGNPVAR(8)	2873.32	Carbamidomethyl[C](6);Carbamidomethyl[C](27)	1	0.0107186	0.006078	2.11532	1	1
	5	20200910_F1_UM2_Lukas006_SA_sMAC_DMTMM_1_3.10923.10923.3.0.dta	3	2873.33	DQESCK(1)-NVVYTCNEGYSLIGNPVAR(8)	2873.32	Carbamidomethyl[C](6);Carbamidomethyl[C](27)	1	0.249197	0.009329	3.24677	1	1
261	sp|P10909|CLUS_HUMAN (138)-sp|P10909|CLUS_HUMAN (200)	1	1
	1	20200910_F1_UM2_Lukas006_SA_sMAC_DMTMM_1_3.10986.10986.4.0.dta	4	2374.25	IDSLLENDR(2)-RPHFFFPKSR(8)	2374.24	null	1	0.00290762	0.006565	2.76509	1	1
262	UniProtKB:Q08380 (323)-UniProtKB:Q08380 (344)	1	1
	1	20200910_F1_UM2_Lukas006_SA_sMAC_DMTMM_1_3.21862.21862.5.0.dta	5	3850.96	SDLAVPSELALLKAVDTWSWGER(13)-ASHEEVEGLVEK(11)	3850.95	null	1	0.0029295	0.010928	2.83774	1	1
263	sp|P01031|CO5_HUMAN (744)-sp|P01031|CO5_HUMAN (804)	1	8
	1	20200913_F1_UM2_Lukas006_SA_sMAC_DMTMM_3_3.20439.20439.3.0.dta	3	2915.62	TLLPVSKPEIR(7)-DVFLEMNIPYSVVR(1)	2915.61	null	1	0.00293576	0.015424	5.29015	1	1
	2	20200910_F1_UM2_Lukas006_SA_sMAC_DMTMM_2_3.20574.20574.3.0.dta	3	2915.62	TLLPVSKPEIR(7)-DVFLEMNIPYSVVR(1)	2915.61	null	1	0.0217145	0.009834	3.37288	1	1
	3	20200913_F1_UM2_Lukas006_SA_sMAC_DMTMM_3_3.20438.20438.4.0.dta	4	2915.62	TLLPVSKPEIR(7)-DVFLEMNIPYSVVR(1)	2915.61	null	1	0.0472802	0.016076	5.51378	1	1
	4	20200910_F1_UM2_Lukas006_SA_sMAC_DMTMM_1_3.20447.20447.3.0.dta	3	2915.62	TLLPVSKPEIR(7)-DVFLEMNIPYSVVR(1)	2915.61	null	1	0.0566279	0.011881	4.07497	1	1
	5	20200910_F1_UM2_Lukas006_SA_sMAC_DMTMM_2_3.20567.20567.4.0.dta	4	2915.62	TLLPVSKPEIR(7)-DVFLEMNIPYSVVR(1)	2915.61	null	1	0.21274	0.011894	4.07943	1	1
	6	20200910_F1_UM2_Lukas006_SA_sMAC_DMTMM_1_3.20475.20475.3.0.dta	3	2915.62	TLLPVSKPEIR(7)-DVFLEMNIPYSVVR(1)	2915.61	null	1	0.234693	0.011756	4.03209	1	1
	7	20200910_F1_UM2_Lukas006_SA_sMAC_DMTMM_1_3.20443.20443.4.0.dta	4	2915.62	TLLPVSKPEIR(7)-DVFLEMNIPYSVVR(1)	2915.61	null	1	0.274954	0.011751	4.03038	1	1
	8	20200910_F1_UM2_Lukas006_SA_sMAC_DMTMM_1_3.20464.20464.3.0.dta	3	2915.62	TLLPVSKPEIR(7)-DVFLEMNIPYSVVR(1)	2915.61	null	1	0.55955	0.011737	4.02558	1	1
264	sp|P01031|CO5_HUMAN (1201)-sp|P01031|CO5_HUMAN (1259)	1	2
	1	20200910_F1_UM2_Lukas006_SA_sMAC_DMTMM_2_3.9420.9420.3.0.dta	3	2285.21	EALVKGNPPIYR(5)-WLSEEQR(5)	2285.2	null	1	0.00298657	0.008293	3.629	1	1
	2	20200910_F1_UM2_Lukas006_SA_sMAC_DMTMM_1_3.9471.9471.3.0.dta	3	2285.21	EALVKGNPPIYR(5)-WLSEEQR(5)	2285.2	null	1	0.00446585	0.006917	3.02686	1	1
265	sp|P02748|CO9_HUMAN (130)-sp|P02748|CO9_HUMAN (469)	1	1
	1	20200913_F1_UM2_Lukas006_SA_sMAC_DMTMM_3_3.2743.2743.3.0.dta	3	1722.96	VVEESELAR(6)-NAHLKK(5)	1722.95	null	1	0.00302248	0.008076	4.68731	1	1
266	sp|P13671|CO6_HUMAN (288)-sp|P13671|CO6_HUMAN (363)	1	1
	1	20200910_F1_UM2_Lukas006_SA_sMAC_DMTMM_2_3.23748.23748.5.0.dta	5	4369.11	KDSSFIR(1)-IFDDFGTHYFTSGSLGGVYDLLYQFSSEELK(28)	4369.1	null	1	0.00316921	0.010586	2.42293	1	1
267	sp|P04004|VTNC_HUMAN (1)-sp|P13671|CO6_HUMAN (465)	1	3
	1	20200910_F1_UM2_Lukas006_SA_sMAC_DMTMM_2_3.21424.21424.3.0.dta	3	2757.39	DQESCK(1)-ENPAVIDFELAPIVDLVR(9)	2757.38	Carbamidomethyl[C](26)	1	0.00341696	0.011475	4.16157	1	1
	2	20200913_F1_UM2_Lukas006_SA_sMAC_DMTMM_3_3.21247.21247.3.0.dta	3	2757.39	DQESCK(1)-ENPAVIDFELAPIVDLVR(9)	2757.38	Carbamidomethyl[C](26)	1	0.0332315	0.013585	4.92678	1	1
	3	20200910_F1_UM2_Lukas006_SA_sMAC_DMTMM_1_3.21253.21253.3.0.dta	3	2757.39	DQESCK(1)-ENPAVIDFELAPIVDLVR(9)	2757.38	Carbamidomethyl[C](26)	1	0.112283	0.010421	3.77932	1	1
268	sp|P04004|VTNC_HUMAN (184)-sp|P10909|CLUS_HUMAN (1)	1	1
	1	20200910_F1_UM2_Lukas006_SA_sMAC_DMTMM_1_3.17717.17717.3.0.dta	3	3637.69	DVWGIEGPIDAAFTR(6)-DQTVSDNELQEMSNQGSK(1)	3637.67	null	1	0.00341768	0.018794	5.16649	1	1
269	sp|P01031|CO5_HUMAN (1195)-sp|P01031|CO5_HUMAN (1259)	1	4
	1	20200910_F1_UM2_Lukas006_SA_sMAC_DMTMM_1_3.10021.10021.3.0.dta	3	1802	SIVSALKR(7)-WLSEEQR(5)	1801.99	null	1	0.00380086	0.009616	5.33632	1	1
	2	20200913_F1_UM2_Lukas006_SA_sMAC_DMTMM_3_3.9918.9918.3.0.dta	3	1802	SIVSALKR(7)-WLSEEQR(5)	1801.99	null	1	0.0207194	0.00998	5.53832	1	1
	3	20200910_F1_UM2_Lukas006_SA_sMAC_DMTMM_2_3.9958.9958.3.0.dta	3	1802	SIVSALKR(7)-WLSEEQR(5)	1801.99	null	1	0.032599	0.007659	4.2503	1	1
	4	20200910_F1_UM2_Lukas006_SA_sMAC_DMTMM_1_3.10028.10028.4.1.dta	4	1802	SIVSALKR(7)-WLSEEQR(5)	1801.99	null	1	0.601517	0.005147	2.85628	1	1
270	sp|P04004|VTNC_HUMAN (1)-sp|P10643|CO7_HUMAN (797)	1	3
	1	20200910_F1_UM2_Lukas006_SA_sMAC_DMTMM_2_3.3604.3604.3.0.dta	3	2228.93	DQESCK(1)-EQTMSECEAGALR(8)	2228.92	Carbamidomethyl[C](7);Carbamidomethyl[C](21)	1	0.00396203	0.0087	3.90323	1	1
	2	20200913_F1_UM2_Lukas006_SA_sMAC_DMTMM_3_3.3386.3386.3.0.dta	3	2228.93	DQESCK(1)-EQTMSECEAGALR(8)	2228.92	Carbamidomethyl[C](7);Carbamidomethyl[C](21)	1	0.0697115	0.011503	5.16079	1	1
	3	20200910_F1_UM2_Lukas006_SA_sMAC_DMTMM_1_3.3604.3604.3.0.dta	3	2228.93	DQESCK(1)-EQTMSECEAGALR(8)	2228.92	Carbamidomethyl[C](7);Carbamidomethyl[C](21)	1	0.241878	0.007485	3.35813	1	1
271	sp|P02748|CO9_HUMAN (71)-sp|P04004|VTNC_HUMAN (1)	1	6
	1	20200910_F1_UM2_Lukas006_SA_sMAC_DMTMM_2_3.5416.5416.3.0.dta	3	3694.39	QCVPTEPCEDAEDDCGNDFQCSTGR(6)-DQESCK(1)	3694.37	Carbamidomethyl[C](2);Carbamidomethyl[C](8);Carbamidomethyl[C](15);Carbamidomethyl[C](21);Carbamidomethyl[C](33)	1	0.00396416	0.018749	5.07502	1	1
	2	20200910_F1_UM2_Lukas006_SA_sMAC_DMTMM_2_3.5447.5447.4.2.dta	4	3694.4	QCVPTEPCEDAEDDCGNDFQCSTGR(6)-DQESCK(1)	3694.37	Carbamidomethyl[C](2);Carbamidomethyl[C](8);Carbamidomethyl[C](15);Carbamidomethyl[C](21);Carbamidomethyl[C](33)	1	0.0102731	0.023887	6.46578	1	1
	3	20200913_F1_UM2_Lukas006_SA_sMAC_DMTMM_3_3.5269.5269.3.0.dta	3	3694.39	QCVPTEPCEDAEDDCGNDFQCSTGR(6)-DQESCK(1)	3694.37	Carbamidomethyl[C](2);Carbamidomethyl[C](8);Carbamidomethyl[C](15);Carbamidomethyl[C](21);Carbamidomethyl[C](33)	1	0.0190533	0.021427	5.7999	1	1
	4	20200910_F1_UM2_Lukas006_SA_sMAC_DMTMM_1_3.5429.5429.4.0.dta	4	3694.39	QCVPTEPCEDAEDDCGNDFQCSTGR(6)-DQESCK(1)	3694.37	Carbamidomethyl[C](2);Carbamidomethyl[C](8);Carbamidomethyl[C](15);Carbamidomethyl[C](21);Carbamidomethyl[C](33)	1	0.106375	0.017256	4.67089	1	1
	5	20200910_F1_UM2_Lukas006_SA_sMAC_DMTMM_1_3.5408.5408.3.0.dta	3	3694.39	QCVPTEPCEDAEDDCGNDFQCSTGR(6)-DQESCK(1)	3694.37	Carbamidomethyl[C](2);Carbamidomethyl[C](8);Carbamidomethyl[C](15);Carbamidomethyl[C](21);Carbamidomethyl[C](33)	1	0.260338	0.016897	4.57371	1	1
	6	20200910_F1_UM2_Lukas006_SA_sMAC_DMTMM_1_3.5402.5402.4.2.dta	4	3694.39	QCVPTEPCEDAEDDCGNDFQCSTGR(6)-DQESCK(1)	3694.37	Carbamidomethyl[C](2);Carbamidomethyl[C](8);Carbamidomethyl[C](15);Carbamidomethyl[C](21);Carbamidomethyl[C](33)	1	0.435897	0.017256	4.67089	1	1
272	sp|P10909|CLUS_HUMAN (338)-sp|P10909|CLUS_HUMAN (404)	1	1
	1	20200910_F1_UM2_Lukas006_SA_sMAC_DMTMM_2_3.20985.20985.5.0.dta	5	3812.92	MLDTSSLLEQLNEQFNWVSR(9)-KNPKFMETVAEK(1)	3812.9	null	1	0.0042574	0.020147	5.28391	1	1
273	sp|P01031|CO5_HUMAN (1354)-sp|P01031|CO5_HUMAN (1391)	1	1
	1	20200910_F1_UM2_Lukas006_SA_sMAC_DMTMM_1_3.9786.9786.3.0.dta	3	2783.34	TSTSEEVCSFYLK(5)-IVACASYKPSR(8)	2783.34	Carbamidomethyl[C](8);Carbamidomethyl[C](20)	1	0.00453791	0.005391	1.93688	1	1
274	sp|P04004|VTNC_HUMAN (1)-sp|P10909|CLUS_HUMAN (53)	1	1
	1	20200910_F1_UM2_Lukas006_SA_sMAC_DMTMM_2_3.6144.6144.3.0.dta	3	1993	DQESCK(1)-KTLLSNLEEAK(8)	1992.99	Carbamidomethyl[C](19)	1	0.00467481	0.007298	3.66183	1	1
275	UniProtKB:P02652 (51)-UniProtKB:P02652 (60)	1	1
	1	20200913_F1_UM2_Lukas006_SA_sMAC_DMTMM_3_3.5190.5190.3.1.dta	3	1831.96	DLMEKVK(5)-SPELQAEAK(7)	1831.95	Oxidation[M](15)	1	0.00483893	0.009662	5.27417	1	1
276	sp|P04004|VTNC_HUMAN (1)-sp|P10643|CO7_HUMAN (98)	1	2
	1	20200910_F1_UM2_Lukas006_SA_sMAC_DMTMM_2_3.3129.3129.4.2.dta	4	3682.35	DQESCK(1)-SLVCNGDSDCDEDSADEDRCEDSER(21)	3682.34	Carbamidomethyl[C](4);Carbamidomethyl[C](10);Carbamidomethyl[C](20);Carbamidomethyl[C](33)	1	0.00486874	0.011944	3.24359	1	1
	2	20200910_F1_UM2_Lukas006_SA_sMAC_DMTMM_1_3.3115.3115.4.1.dta	4	3682.35	DQESCK(1)-SLVCNGDSDCDEDSADEDRCEDSER(21)	3682.34	Carbamidomethyl[C](4);Carbamidomethyl[C](10);Carbamidomethyl[C](20);Carbamidomethyl[C](33)	1	0.29508	0.008973	2.43677	1	1
277	sp|P04004|VTNC_HUMAN (1)-sp|P07360|CO8G_HUMAN (146)	1	3
	1	20200910_F1_UM2_Lukas006_SA_sMAC_DMTMM_2_3.11867.11867.3.0.dta	3	2368.12	DQESCK(1)-SLPVSDSVLSGFEQR(13)	2368.11	Carbamidomethyl[C](23)	1	0.00498507	0.008273	3.49351	1	1
	2	20200913_F1_UM2_Lukas006_SA_sMAC_DMTMM_3_3.11783.11783.3.0.dta	3	2368.12	DQESCK(1)-SLPVSDSVLSGFEQR(13)	2368.11	Carbamidomethyl[C](23)	1	0.050135	0.01107	4.67462	1	1
	3	20200910_F1_UM2_Lukas006_SA_sMAC_DMTMM_1_3.11850.11850.3.0.dta	3	2368.12	DQESCK(1)-SLPVSDSVLSGFEQR(13)	2368.11	Carbamidomethyl[C](23)	1	0.174394	0.009501	4.01206	1	1
278	sp|P01031|CO5_HUMAN (1575)-sp|P04004|VTNC_HUMAN (1)	1	2
	1	20200913_F1_UM2_Lukas006_SA_sMAC_DMTMM_3_3.7418.7418.4.1.dta	4	2485.19	TGEAVAEKDSEITFIK(7)-DQESCK(1)	2485.18	Carbamidomethyl[C](24)	1	0.00513805	0.009563	3.84802	1	1
	2	20200913_F1_UM2_Lukas006_SA_sMAC_DMTMM_3_3.7413.7413.4.0.dta	4	2485.19	TGEAVAEKDSEITFIK(7)-DQESCK(1)	2485.18	Carbamidomethyl[C](24)	1	0.00885157	0.009563	3.84802	1	1
279	sp|P01031|CO5_HUMAN (258)-sp|P01031|CO5_HUMAN (610)	1	2
	1	20200910_F1_UM2_Lukas006_SA_sMAC_DMTMM_2_3.9887.9887.3.0.dta	3	1881.97	EDLKDDQK(4)-VFQFLEK(6)	1881.96	null	1	0.00519231	0.007261	3.85821	1	1
	2	20200913_F1_UM2_Lukas006_SA_sMAC_DMTMM_3_3.9817.9817.3.1.dta	3	1881.97	EDLKDDQK(4)-VFQFLEK(6)	1881.96	null	1	0.00656465	0.010213	5.42679	1	1
280	sp|P04004|VTNC_HUMAN (348)-sp|P07357|CO8A_HUMAN (527)	1	2
	1	20200913_F1_UM2_Lukas006_SA_sMAC_DMTMM_3_3.2649.2649.3.0.dta	3	1297.76	PSLAKK(5)-AGIQER(5)	1297.76	null	1	0.00535114	0.005875	4.52704	1	1
	2	20200913_F1_UM2_Lukas006_SA_sMAC_DMTMM_3_3.2657.2657.3.0.dta	3	1297.76	PSLAKK(5)-AGIQER(5)	1297.76	null	1	0.102697	0.005875	4.52704	1	1
281	sp|P04004|VTNC_HUMAN (348)-sp|P10909|CLUS_HUMAN (142)	1	2
	1	20200910_F1_UM2_Lukas006_SA_sMAC_DMTMM_2_3.6711.6711.3.0.dta	3	1698.95	PSLAKK(5)-IDSLLENDR(6)	1698.94	null	1	0.0053829	0.006608	3.88949	1	1
	2	20200910_F1_UM2_Lukas006_SA_sMAC_DMTMM_1_3.6747.6747.4.0.dta	4	1698.95	PSLAKK(5)-IDSLLENDR(6)	1698.94	null	1	0.322493	0.007672	4.51576	1	1
282	sp|P04004|VTNC_HUMAN (1)-sp|P10909|CLUS_HUMAN (414)	1	3
	1	20200913_F1_UM2_Lukas006_SA_sMAC_DMTMM_3_3.2559.2559.3.1.dta	3	1717.75	DQESCK(1)-FMETVAEK(7)	1717.74	Oxidation[M](2);Carbamidomethyl[C](16)	1	0.00540769	0.011042	6.42821	1	1
	2	20200910_F1_UM2_Lukas006_SA_sMAC_DMTMM_2_3.2815.2815.3.1.dta	3	1717.75	DQESCK(1)-FMETVAEK(7)	1717.74	Oxidation[M](2);Carbamidomethyl[C](16)	1	0.188233	0.013921	8.10425	1	1
	3	20200910_F1_UM2_Lukas006_SA_sMAC_DMTMM_1_3.2793.2793.3.1.dta	3	1717.76	DQESCK(1)-FMETVAEK(7)	1717.74	Oxidation[M](2);Carbamidomethyl[C](16)	1	0.228231	0.016445	9.57362	1	1
283	sp|P10909|CLUS_HUMAN (6)-sp|P10909|CLUS_HUMAN (46)	1	3
	1	20200910_F1_UM2_Lukas006_SA_sMAC_DMTMM_2_3.8495.8495.3.0.dta	3	3236.57	DQTVSDNELQEMSNQGSK(6)-KTLLSNLEEAK(1)	3236.56	null	1	0.00545827	0.013555	4.18809	1	1
	2	20200913_F1_UM2_Lukas006_SA_sMAC_DMTMM_3_3.8338.8338.3.0.dta	3	3236.58	DQTVSDNELQEMSNQGSK(6)-KTLLSNLEEAK(1)	3236.56	null	1	0.0081925	0.018844	5.82223	1	1
	3	20200910_F1_UM2_Lukas006_SA_sMAC_DMTMM_2_3.8519.8519.3.0.dta	3	3236.57	DQTVSDNELQEMSNQGSK(6)-KTLLSNLEEAK(1)	3236.56	null	1	0.034603	0.01339	4.13711	1	1
284	sp|P10909|CLUS_HUMAN (1)-sp|P13671|CO6_HUMAN (445)	1	4
	1	20200910_F1_UM2_Lukas006_SA_sMAC_DMTMM_2_3.7337.7337.3.0.dta	3	2797.25	DQTVSDNELQEMSNQGSK(1)-GSSGLEEK(7)	2797.24	null	1	0.00562759	0.006851	2.4492	1	1
	2	20200913_F1_UM2_Lukas006_SA_sMAC_DMTMM_3_3.7217.7217.3.0.dta	3	2797.25	DQTVSDNELQEMSNQGSK(1)-GSSGLEEK(7)	2797.24	null	1	0.139256	0.012218	4.36787	1	1
	3	20200910_F1_UM2_Lukas006_SA_sMAC_DMTMM_1_3.7326.7326.3.0.dta	3	2797.25	DQTVSDNELQEMSNQGSK(1)-GSSGLEEK(7)	2797.24	null	1	0.211994	0.008793	3.14345	1	1
	4	20200910_F1_UM2_Lukas006_SA_sMAC_DMTMM_2_3.7355.7355.3.0.dta	3	2797.25	DQTVSDNELQEMSNQGSK(1)-GSSGLEEK(7)	2797.24	null	1	0.460561	0.006851	2.4492	1	1
285	sp|P01031|CO5_HUMAN (1118)-sp|P01031|CO5_HUMAN (1217)	1	5
	1	20200913_F1_UM2_Lukas006_SA_sMAC_DMTMM_3_3.6035.6035.4.0.dta	4	2904.51	LQGTLPVEAR(8)-DNLQHKDSSVPNTGTAR(6)	2904.49	null	1	0.00583894	0.014767	5.08419	1	1
	2	20200910_F1_UM2_Lukas006_SA_sMAC_DMTMM_1_3.6135.6135.4.0.dta	4	2904.5	LQGTLPVEAR(8)-DNLQHKDSSVPNTGTAR(6)	2904.49	null	1	0.0115155	0.009938	3.4216	1	1
	3	20200910_F1_UM2_Lukas006_SA_sMAC_DMTMM_2_3.6138.6138.4.1.dta	4	2904.5	LQGTLPVEAR(8)-DNLQHKDSSVPNTGTAR(6)	2904.49	null	1	0.0203136	0.010647	3.6657	1	1
	4	20200913_F1_UM2_Lukas006_SA_sMAC_DMTMM_3_3.6038.6038.3.0.dta	3	2904.51	LQGTLPVEAR(8)-DNLQHKDSSVPNTGTAR(6)	2904.49	null	1	0.0319627	0.014967	5.15305	1	1
	5	20200910_F1_UM2_Lukas006_SA_sMAC_DMTMM_1_3.6138.6138.3.1.dta	3	2904.5	LQGTLPVEAR(8)-DNLQHKDSSVPNTGTAR(6)	2904.49	null	1	0.166448	0.010658	3.66949	1	1
286	sp|P10643|CO7_HUMAN (662)-sp|P10643|CO7_HUMAN (797)	1	2
	1	20200910_F1_UM2_Lukas006_SA_sMAC_DMTMM_2_3.7201.7201.3.0.dta	3	2581.17	WSPEMKNAR(6)-EQTMSECEAGALR(8)	2581.16	Carbamidomethyl[C](7)	1	0.00592454	0.011768	4.55919	1	1
	2	20200910_F1_UM2_Lukas006_SA_sMAC_DMTMM_2_3.7189.7189.3.0.dta	3	2581.17	WSPEMKNAR(6)-EQTMSECEAGALR(8)	2581.16	Carbamidomethyl[C](7)	1	0.0614876	0.011768	4.55919	1	1
287	sp|P10643|CO7_HUMAN (152)-sp|P13671|CO6_HUMAN (457)	1	7
	1	20200913_F1_UM2_Lukas006_SA_sMAC_DMTMM_3_3.22582.22582.3.0.dta	3	3281.7	VFSGDGKDFYR(7)-ENPAVIDFELAPIVDLVR(1)	3281.68	null	1	0.00598956	0.019922	6.07066	1	1
	2	20200910_F1_UM2_Lukas006_SA_sMAC_DMTMM_2_3.22794.22794.3.0.dta	3	3281.7	VFSGDGKDFYR(7)-ENPAVIDFELAPIVDLVR(1)	3281.68	null	1	0.0384425	0.015974	4.86762	1	1
	3	20200910_F1_UM2_Lukas006_SA_sMAC_DMTMM_1_3.22600.22600.3.0.dta	3	3281.7	VFSGDGKDFYR(7)-ENPAVIDFELAPIVDLVR(1)	3281.68	null	1	0.056176	0.014784	4.505	1	1
	4	20200910_F1_UM2_Lukas006_SA_sMAC_DMTMM_2_3.23164.23164.4.0.dta	4	3281.7	VFSGDGKDFYR(7)-ENPAVIDFELAPIVDLVR(1)	3281.68	null	1	0.264251	0.016618	5.06386	1	1
	5	20200913_F1_UM2_Lukas006_SA_sMAC_DMTMM_3_3.22576.22576.4.0.dta	4	3281.71	VFSGDGKDFYR(7)-ENPAVIDFELAPIVDLVR(1)	3281.68	null	1	0.298786	0.02217	6.75568	1	1
	6	20200910_F1_UM2_Lukas006_SA_sMAC_DMTMM_2_3.22787.22787.4.0.dta	4	3281.7	VFSGDGKDFYR(7)-ENPAVIDFELAPIVDLVR(1)	3281.68	null	1	0.588807	0.016971	5.17143	1	1
	7	20200910_F1_UM2_Lukas006_SA_sMAC_DMTMM_1_3.22961.22961.4.0.dta	4	3281.7	VFSGDGKDFYR(7)-ENPAVIDFELAPIVDLVR(1)	3281.68	null	1	0.733802	0.013233	4.03238	1	1
288	sp|P13671|CO6_HUMAN (708)-sp|P13671|CO6_HUMAN (747)	1	1
	1	20200910_F1_UM2_Lukas006_SA_sMAC_DMTMM_2_3.9880.9880.3.0.dta	3	2046.12	IGESIELTCPK(6)-DTLTKLK(5)	2046.12	Carbamidomethyl[C](9)	1	0.00603564	0.007478	3.65473	1	1
289	sp|P01031|CO5_HUMAN (1571)-sp|P01031|CO5_HUMAN (1584)	1	1
	1	20200913_F1_UM2_Lukas006_SA_sMAC_DMTMM_3_3.6865.6865.3.0.dta	3	1865.99	TGEAVAEK(3)-DSEITFIKK(8)	1865.99	null	1	0.00619234	0.008928	4.7846	1	1
290	sp|P07360|CO8G_HUMAN (129)-sp|P07360|CO8G_HUMAN (146)	1	1
	1	20200910_F1_UM2_Lukas006_SA_sMAC_DMTMM_2_3.15350.15350.4.0.dta	4	2807.53	AGQLSVKLYAR(7)-SLPVSDSVLSGFEQR(13)	2807.5	null	1	0.00636883	0.023182	8.25715	1	1
291	sp|P04004|VTNC_HUMAN (348)-sp|P04004|VTNC_HUMAN (436)	1	1
	1	20200910_F1_UM2_Lukas006_SA_sMAC_DMTMM_2_3.5717.5717.4.2.dta	4	1782.98	PSLAKK(5)-VDTVDPPYPR(2)	1782.97	null	1	0.00684628	0.006745	3.783	1	1
292	sp|P10909|CLUS_HUMAN (90)-sp|P10909|CLUS_HUMAN (277)	1	2
	1	20200913_F1_UM2_Lukas006_SA_sMAC_DMTMM_3_3.15150.15150.4.0.dta	4	3601.58	ELPGVCDETMMALWEECKPCLK(16)-MKDQCDK(2)	3601.56	Carbamidomethyl[C](6);Carbamidomethyl[C](17);Carbamidomethyl[C](20);Carbamidomethyl[C](30)	1	0.00688228	0.015885	4.41059	1	1
	2	20200910_F1_UM2_Lukas006_SA_sMAC_DMTMM_1_3.15226.15226.4.2.dta	4	3601.57	ELPGVCDETMMALWEECKPCLK(16)-MKDQCDK(2)	3601.56	Carbamidomethyl[C](6);Carbamidomethyl[C](17);Carbamidomethyl[C](20);Carbamidomethyl[C](30)	1	0.0649671	0.010926	3.03368	1	1
293	sp|P04004|VTNC_HUMAN (112)-sp|P04004|VTNC_HUMAN (328)	1	1
	1	20200910_F1_UM2_Lukas006_SA_sMAC_DMTMM_2_3.11509.11509.4.0.dta	4	4876.4	GNPEQTPVLKPEEEAPAPEVGASKPEGIDSR(24)-DWHGVPGQVDAAMAGR(10)	4876.36	null	1	0.00701915	0.035857	7.35323	1	1
294	sp|P02748|CO9_HUMAN (443)-sp|P10909|CLUS_HUMAN (300)	1	1
	1	20200913_F1_UM2_Lukas006_SA_sMAC_DMTMM_3_3.22596.22596.4.0.dta	4	4802.47	GTVIDVTDFVNWASSINDAPVLISQK(18)-EILSVDCSTNNPSQAKLR(16)	4802.43	Carbamidomethyl[C](36)	1	0.00732857	0.037656	7.84103	1	1
295	sp|P02748|CO9_HUMAN (127)-sp|P10909|CLUS_HUMAN (58)	1	1
	1	20200913_F1_UM2_Lukas006_SA_sMAC_DMTMM_3_3.3868.3868.3.0.dta	3	2217.14	VVEESELAR(3)-KKEDALDETR(1)	2217.14	null	1	0.00745283	0.009306	4.19731	1	1
296	sp|P01031|CO5_HUMAN (914)-sp|P01031|CO5_HUMAN (1500)	1	4
	1	20200910_F1_UM2_Lukas006_SA_sMAC_DMTMM_1_3.3672.3672.3.0.dta	3	1972.04	VVPEGVK(4)-IQKVCEGAACK(3)	1972.04	Carbamidomethyl[C](5);Carbamidomethyl[C](10)	1	0.00775456	0.008766	4.44515	1	1
	2	20200910_F1_UM2_Lukas006_SA_sMAC_DMTMM_2_3.3662.3662.4.2.dta	4	1972.03	VVPEGVK(4)-IQKVCEGAACK(3)	1972.04	Carbamidomethyl[C](5);Carbamidomethyl[C](10)	1	0.158899	-0.00258	-1.30829	1	1
	3	20200910_F1_UM2_Lukas006_SA_sMAC_DMTMM_2_3.3693.3693.3.0.dta	3	1972.04	VVPEGVK(4)-IQKVCEGAACK(3)	1972.04	Carbamidomethyl[C](5);Carbamidomethyl[C](10)	1	0.353243	0.006242	3.16526	1	1
	4	20200913_F1_UM2_Lukas006_SA_sMAC_DMTMM_3_3.3468.3468.3.0.dta	3	1972.04	VVPEGVK(4)-IQKVCEGAACK(3)	1972.04	Carbamidomethyl[C](5);Carbamidomethyl[C](10)	1	0.369069	0.007046	3.57296	1	1
297	UniProtKB:P00734 (428)-UniProtKB:P00734 (622)	1	3
	1	20200913_F1_UM2_Lukas006_SA_sMAC_DMTMM_3_3.4069.4069.3.0.dta	3	1485.79	IGKHSR(3)-VIDQFGE(7)	1485.78	null	1	0.008026	0.00809	5.44495	1	1
	2	20200910_F1_UM2_Lukas006_SA_sMAC_DMTMM_1_3.4246.4246.3.0.dta	3	1485.79	IGKHSR(3)-VIDQFGE(7)	1485.78	null	1	0.0263765	0.005203	3.50186	1	1
	3	20200910_F1_UM2_Lukas006_SA_sMAC_DMTMM_2_3.4240.4240.3.0.dta	3	1485.79	IGKHSR(3)-VIDQFGE(7)	1485.78	null	1	0.130348	0.00701	4.71806	1	1
298	sp|P10909|CLUS_HUMAN (1)-sp|P10909|CLUS_HUMAN (60)	1	1
	1	20200910_F1_UM2_Lukas006_SA_sMAC_DMTMM_1_3.6360.6360.4.0.dta	4	3195.48	DQTVSDNELQEMSNQGSK(1)-KKEDALDETR(3)	3195.47	null	1	0.00827383	0.013134	4.11019	1	1
299	sp|P01031|CO5_HUMAN (744)-sp|P01031|CO5_HUMAN (1575)	1	2
	1	20200913_F1_UM2_Lukas006_SA_sMAC_DMTMM_3_3.8872.8872.4.0.dta	4	2038.17	TLLPVSKPEIR(7)-TGEAVAEK(7)	2038.15	null	1	0.00838101	0.010866	5.33129	1	1
	2	20200910_F1_UM2_Lukas006_SA_sMAC_DMTMM_2_3.8931.8931.4.0.dta	4	2038.16	TLLPVSKPEIR(7)-TGEAVAEK(7)	2038.15	null	1	0.0121317	0.007484	3.67195	1	1
300	sp|P10643|CO7_HUMAN (644)-sp|P10643|CO7_HUMAN (669)	1	1
	1	20200910_F1_UM2_Lukas006_SA_sMAC_DMTMM_1_3.15628.15628.4.0.dta	4	4023.98	VTVSCSGGMSLEGPSAFLCGSSLK(12)-CVQKENPLTQAVPK(4)	4023.96	Carbamidomethyl[C](5);Carbamidomethyl[C](19);Carbamidomethyl[C](28)	1	0.00843964	0.01238	3.07657	1	1
301	sp|P10909|CLUS_HUMAN (11)-sp|P10909|CLUS_HUMAN (35)	1	3
	1	20200910_F1_UM2_Lukas006_SA_sMAC_DMTMM_2_3.9569.9569.3.0.dta	3	2963.48	DQTVSDNELQEMSNQGSK(11)-QIKTLIEK(3)	2963.46	null	1	0.00874136	0.014625	4.93511	1	1
	2	20200913_F1_UM2_Lukas006_SA_sMAC_DMTMM_3_3.9496.9496.3.0.dta	3	2963.48	DQTVSDNELQEMSNQGSK(11)-QIKTLIEK(3)	2963.46	null	1	0.0137496	0.01802	6.08073	1	1
	3	20200910_F1_UM2_Lukas006_SA_sMAC_DMTMM_1_3.9585.9585.4.2.dta	4	2963.47	DQTVSDNELQEMSNQGSK(11)-QIKTLIEK(3)	2963.46	null	1	0.154759	0.011882	4.0095	1	1
302	sp|P02748|CO9_HUMAN (403)-sp|P10909|CLUS_HUMAN (1)	1	2
	1	20200910_F1_UM2_Lukas006_SA_sMAC_DMTMM_1_3.22149.22149.3.0.dta	3	3962.93	AVDITSENLIDDVVSLIR(12)-DQTVSDNELQEMSNQGSK(1)	3962.91	null	1	0.00901357	0.018571	4.6862	1	1
	2	20200910_F1_UM2_Lukas006_SA_sMAC_DMTMM_1_3.22160.22160.3.0.dta	3	3962.93	AVDITSENLIDDVVSLIR(12)-DQTVSDNELQEMSNQGSK(1)	3962.91	null	1	0.0159434	0.018571	4.6862	1	1
303	sp|P10909|CLUS_HUMAN (318)-sp|P10909|CLUS_HUMAN (414)	1	1
	1	20200910_F1_UM2_Lukas006_SA_sMAC_DMTMM_2_3.8749.8749.3.0.dta	3	1842.97	KYNELLK(1)-FMETVAEK(7)	1842.97	null	1	0.00941949	0.00719	3.90132	1	1
304	sp|P01031|CO5_HUMAN (95)-sp|P10643|CO7_HUMAN (61)	1	1
	1	20200910_F1_UM2_Lukas006_SA_sMAC_DMTMM_2_3.2185.2185.3.0.dta	3	1965.86	HFSKSK(4)-GCPTEEGCGER(6)	1965.85	Carbamidomethyl[C](2);Carbamidomethyl[C](8)	1	0.00948456	0.004406	2.24126	1	1
305	sp|P01031|CO5_HUMAN (382)-sp|P04004|VTNC_HUMAN (1)	1	1
	1	20200910_F1_UM2_Lukas006_SA_sMAC_DMTMM_2_3.17092.17092.3.0.dta	3	4115.97	DSLDQLVGGVPVTLNAQTIDVNQETSDLDPSK(24)-DQESCK(1)	4115.96	Carbamidomethyl[C](40)	1	0.00999396	0.010794	2.62248	1	1
306	sp|P10643|CO7_HUMAN (325)-sp|P10643|CO7_HUMAN (333)	1	3
	1	20200910_F1_UM2_Lukas006_SA_sMAC_DMTMM_1_3.14941.14941.5.1.dta	5	3758.9	SSGWHFVVKFSSHGCK(9)-ELENALKAASGTQNNVLR(1)	3758.88	Carbamidomethyl[C](36)	1	0.0107561	0.017835	4.74476	1	1
	2	20200913_F1_UM2_Lukas006_SA_sMAC_DMTMM_3_3.14899.14899.5.1.dta	5	3758.9	SSGWHFVVKFSSHGCK(9)-ELENALKAASGTQNNVLR(1)	3758.88	Carbamidomethyl[C](36)	1	0.0869188	0.019093	5.07944	1	1
	3	20200910_F1_UM2_Lukas006_SA_sMAC_DMTMM_2_3.14945.14945.5.1.dta	5	3758.9	SSGWHFVVKFSSHGCK(9)-ELENALKAASGTQNNVLR(1)	3758.88	Carbamidomethyl[C](36)	1	0.0986327	0.015498	4.12303	1	1
307	sp|P01031|CO5_HUMAN (610)-sp|P01031|CO5_HUMAN (652)	1	1
	1	20200910_F1_UM2_Lukas006_SA_sMAC_DMTMM_2_3.20466.20466.6.0.dta	6	5919.86	VFQFLEK(6)-SDLGCGAGGGLNNANVFHLAGLTFLTNANADDSQENDEPCKEILRPR(41)	5919.85	Carbamidomethyl[C](5);Carbamidomethyl[C](40)	1	0.0111451	0.017955	3.03302	1	1
308	sp|P02748|CO9_HUMAN (78)-sp|P02748|CO9_HUMAN (464)	1	4
	1	20200913_F1_UM2_Lukas006_SA_sMAC_DMTMM_3_3.4900.4900.5.1.dta	5	3785.56	QCVPTEPCEDAEDDCGNDFQCSTGR(13)-MKNAHLK(2)	3785.54	Carbamidomethyl[C](2);Carbamidomethyl[C](8);Carbamidomethyl[C](15);Carbamidomethyl[C](21);Oxidation[M](29)	1	0.0112965	0.020163	5.32633	1	1
	2	20200910_F1_UM2_Lukas006_SA_sMAC_DMTMM_2_3.4905.4905.5.0.dta	5	3785.54	QCVPTEPCEDAEDDCGNDFQCSTGR(13)-MKNAHLK(2)	3785.54	Carbamidomethyl[C](2);Carbamidomethyl[C](8);Carbamidomethyl[C](15);Carbamidomethyl[C](21);Oxidation[M](29)	1	0.0889057	0.009408	2.48525	1	1
	3	20200910_F1_UM2_Lukas006_SA_sMAC_DMTMM_2_3.4966.4966.5.0.dta	5	3785.54	QCVPTEPCEDAEDDCGNDFQCSTGR(13)-MKNAHLK(2)	3785.54	Carbamidomethyl[C](2);Carbamidomethyl[C](8);Carbamidomethyl[C](15);Carbamidomethyl[C](21);Oxidation[M](29)	1	0.123041	0.009734	2.57137	1	1
	4	20200910_F1_UM2_Lukas006_SA_sMAC_DMTMM_1_3.4912.4912.5.0.dta	5	3785.54	QCVPTEPCEDAEDDCGNDFQCSTGR(13)-MKNAHLK(2)	3785.54	Carbamidomethyl[C](2);Carbamidomethyl[C](8);Carbamidomethyl[C](15);Carbamidomethyl[C](21);Oxidation[M](29)	1	0.178423	0.009586	2.53227	1	1
309	sp|P01031|CO5_HUMAN (744)-sp|P01031|CO5_HUMAN (1259)	1	1
	1	20200913_F1_UM2_Lukas006_SA_sMAC_DMTMM_3_3.12415.12415.4.0.dta	4	2181.22	TLLPVSKPEIR(7)-WLSEEQR(5)	2181.2	null	1	0.0114328	0.014087	6.45836	1	1
310	sp|P10909|CLUS_HUMAN (142)-sp|P10909|CLUS_HUMAN (200)	1	5
	1	20200913_F1_UM2_Lukas006_SA_sMAC_DMTMM_3_3.10945.10945.4.1.dta	4	2374.25	IDSLLENDR(6)-RPHFFFPKSR(8)	2374.24	null	1	0.0129344	0.011293	4.75647	1	1
	2	20200910_F1_UM2_Lukas006_SA_sMAC_DMTMM_2_3.11011.11011.4.0.dta	4	2374.25	IDSLLENDR(6)-RPHFFFPKSR(8)	2374.24	null	1	0.0521565	0.007193	3.0296	1	1
	3	20200910_F1_UM2_Lukas006_SA_sMAC_DMTMM_2_3.11036.11036.5.0.dta	5	2374.25	IDSLLENDR(6)-RPHFFFPKSR(8)	2374.24	null	1	0.19709	0.009756	4.1091	1	1
	4	20200913_F1_UM2_Lukas006_SA_sMAC_DMTMM_3_3.10950.10950.4.2.dta	4	2374.25	IDSLLENDR(6)-RPHFFFPKSR(8)	2374.24	null	1	0.298594	0.010859	4.57367	1	1
	5	20200910_F1_UM2_Lukas006_SA_sMAC_DMTMM_1_3.11037.11037.4.2.dta	4	2374.25	IDSLLENDR(6)-RPHFFFPKSR(8)	2374.24	null	1	0.444697	0.007685	3.23682	1	1
311	UniProtKB:P00734 (445)-UniProtKB:P00734 (498)	1	2
	1	20200913_F1_UM2_Lukas006_SA_sMAC_DMTMM_3_3.11354.11354.4.0.dta	4	2166.17	ISMLEK(5)-ETAASLLQAGYKGR(12)	2166.16	null	1	0.013513	0.011947	5.51529	1	1
	2	20200910_F1_UM2_Lukas006_SA_sMAC_DMTMM_1_3.11451.11451.4.0.dta	4	2166.17	ISMLEK(5)-ETAASLLQAGYKGR(12)	2166.16	null	1	0.144117	0.006924	3.19644	1	1
312	sp|P10909|CLUS_HUMAN (200)-sp|P13671|CO6_HUMAN (226)	1	1
	1	20200910_F1_UM2_Lukas006_SA_sMAC_DMTMM_2_3.15176.15176.5.0.dta	5	3487.79	RPHFFFPKSR(8)-VPANLENVGFEVQTAEDDLK(16)	3487.78	null	1	0.0136117	0.014798	4.24282	1	1
313	sp|P10909|CLUS_HUMAN (1)-sp|P13671|CO6_HUMAN (136)	1	1
	1	20200910_F1_UM2_Lukas006_SA_sMAC_DMTMM_1_3.5950.5950.3.0.dta	3	4002.64	DQTVSDNELQEMSNQGSK(1)-KLECNGENDCGDNSDER(3)	4002.63	Carbamidomethyl[C](25);Carbamidomethyl[C](31)	1	0.0143172	0.013174	3.29134	1	1
314	sp|P01031|CO5_HUMAN (1536)-sp|P01031|CO5_HUMAN (1571)	1	2
	1	20200910_F1_UM2_Lukas006_SA_sMAC_DMTMM_1_3.5069.5069.3.0.dta	3	2456.25	KQTACKPEIAYAYK(6)-TGEAVAEK(3)	2456.25	Carbamidomethyl[C](5)	1	0.0144249	0.002163	0.880611	1	1
	2	20200910_F1_UM2_Lukas006_SA_sMAC_DMTMM_2_3.5065.5065.3.0.dta	3	2456.26	KQTACKPEIAYAYK(6)-TGEAVAEK(3)	2456.25	Carbamidomethyl[C](5)	1	0.205245	0.007047	2.86901	1	1
315	sp|P01031|CO5_HUMAN (1201)-sp|P13671|CO6_HUMAN (115)	1	3
	1	20200910_F1_UM2_Lukas006_SA_sMAC_DMTMM_2_3.6414.6414.3.0.dta	3	2202.13	EALVKGNPPIYR(5)-IEEADCK(2)	2202.12	Carbamidomethyl[C](21)	1	0.0146419	0.007555	3.43078	1	1
	2	20200913_F1_UM2_Lukas006_SA_sMAC_DMTMM_3_3.6288.6288.3.0.dta	3	2202.13	EALVKGNPPIYR(5)-IEEADCK(2)	2202.12	Carbamidomethyl[C](21)	1	0.0197894	0.011003	4.99654	1	1
	3	20200910_F1_UM2_Lukas006_SA_sMAC_DMTMM_1_3.6798.6798.3.0.dta	3	2202.13	EALVKGNPPIYR(5)-IEEADCK(2)	2202.12	Carbamidomethyl[C](21)	1	0.164569	0.007637	3.46802	1	1
316	sp|P01031|CO5_HUMAN (1201)-sp|P13671|CO6_HUMAN (116)	1	5
	1	20200910_F1_UM2_Lukas006_SA_sMAC_DMTMM_2_3.6776.6776.3.1.dta	3	2202.13	EALVKGNPPIYR(5)-IEEADCK(3)	2202.12	Carbamidomethyl[C](21)	1	0.0147647	0.009369	4.25453	1	1
	2	20200910_F1_UM2_Lukas006_SA_sMAC_DMTMM_2_3.6580.6580.3.0.dta	3	2202.13	EALVKGNPPIYR(5)-IEEADCK(3)	2202.12	Carbamidomethyl[C](21)	1	0.0411773	0.005751	2.61157	1	1
	3	20200913_F1_UM2_Lukas006_SA_sMAC_DMTMM_3_3.6462.6462.3.0.dta	3	2202.13	EALVKGNPPIYR(5)-IEEADCK(3)	2202.12	Carbamidomethyl[C](21)	1	0.086511	0.009186	4.17143	1	1
	4	20200910_F1_UM2_Lukas006_SA_sMAC_DMTMM_1_3.6760.6760.3.1.dta	3	2202.13	EALVKGNPPIYR(5)-IEEADCK(3)	2202.12	Carbamidomethyl[C](21)	1	0.177938	0.007937	3.60425	1	1
	5	20200910_F1_UM2_Lukas006_SA_sMAC_DMTMM_1_3.6608.6608.3.0.dta	3	2202.13	EALVKGNPPIYR(5)-IEEADCK(3)	2202.12	Carbamidomethyl[C](21)	1	0.297649	0.00659	2.99257	1	1
317	sp|P07358|CO8B_HUMAN (486)-sp|P10909|CLUS_HUMAN (166)	1	2
	1	20200910_F1_UM2_Lukas006_SA_sMAC_DMTMM_2_3.13668.13668.4.1.dta	4	2247.17	KNTPIDGK(1)-ASSIIDELFQDR(6)	2247.16	null	1	0.0154391	0.009987	4.44427	1	1
	2	20200910_F1_UM2_Lukas006_SA_sMAC_DMTMM_1_3.13712.13712.3.0.dta	3	2247.17	KNTPIDGK(1)-ASSIIDELFQDR(6)	2247.16	null	1	0.143197	0.009765	4.34548	1	1
318	sp|P10909|CLUS_HUMAN (40)-sp|P10909|CLUS_HUMAN (313)	1	1
	1	20200910_F1_UM2_Lukas006_SA_sMAC_DMTMM_2_3.9015.9015.4.1.dta	4	2502.28	TLIEKTNEER(5)-ELDESLQVAER(10)	2502.27	null	1	0.0158048	0.00837	3.34497	1	1
319	sp|P02748|CO9_HUMAN (127)-sp|P10909|CLUS_HUMAN (300)	1	8
	1	20200910_F1_UM2_Lukas006_SA_sMAC_DMTMM_2_3.8968.8968.4.0.dta	4	3044.54	VVEESELAR(3)-EILSVDCSTNNPSQAKLR(16)	3044.53	Carbamidomethyl[C](7)	1	0.0160457	0.012106	3.97631	1	1
	2	20200910_F1_UM2_Lukas006_SA_sMAC_DMTMM_2_3.8957.8957.4.0.dta	4	3044.54	VVEESELAR(3)-EILSVDCSTNNPSQAKLR(16)	3044.53	Carbamidomethyl[C](7)	1	0.026215	0.011969	3.93131	1	1
	3	20200910_F1_UM2_Lukas006_SA_sMAC_DMTMM_2_3.8969.8969.3.0.dta	3	3044.55	VVEESELAR(3)-EILSVDCSTNNPSQAKLR(16)	3044.53	Carbamidomethyl[C](7)	1	0.0368324	0.014074	4.62271	1	1
	4	20200913_F1_UM2_Lukas006_SA_sMAC_DMTMM_3_3.8869.8869.4.0.dta	4	3044.55	VVEESELAR(3)-EILSVDCSTNNPSQAKLR(16)	3044.53	Carbamidomethyl[C](7)	1	0.117219	0.017234	5.66064	1	1
	5	20200913_F1_UM2_Lukas006_SA_sMAC_DMTMM_3_3.8870.8870.3.0.dta	3	3044.55	VVEESELAR(3)-EILSVDCSTNNPSQAKLR(16)	3044.53	Carbamidomethyl[C](7)	1	0.16442	0.015312	5.02935	1	1
	6	20200910_F1_UM2_Lukas006_SA_sMAC_DMTMM_1_3.8974.8974.4.0.dta	4	3044.54	VVEESELAR(3)-EILSVDCSTNNPSQAKLR(16)	3044.53	Carbamidomethyl[C](7)	1	0.244597	0.010524	3.45669	1	1
	7	20200910_F1_UM2_Lukas006_SA_sMAC_DMTMM_2_3.8943.8943.4.1.dta	4	3044.54	VVEESELAR(3)-EILSVDCSTNNPSQAKLR(16)	3044.53	Carbamidomethyl[C](7)	1	0.297521	0.011685	3.83803	1	1
	8	20200910_F1_UM2_Lukas006_SA_sMAC_DMTMM_1_3.8992.8992.4.1.dta	4	3044.54	VVEESELAR(3)-EILSVDCSTNNPSQAKLR(16)	3044.53	Carbamidomethyl[C](7)	1	0.524132	0.01114	3.65902	1	1
320	sp|P10909|CLUS_HUMAN (375)-sp|P10909|CLUS_HUMAN (407)	1	3
	1	20200910_F1_UM2_Lukas006_SA_sMAC_DMTMM_2_3.9483.9483.5.0.dta	5	3716.92	VTTVASHTSDSDVPSGVTEVVVK(12)-KNPKFMETVAEK(4)	3716.9	null	1	0.01627	0.011163	3.00331	1	1
	2	20200910_F1_UM2_Lukas006_SA_sMAC_DMTMM_1_3.9484.9484.5.1.dta	5	3716.92	VTTVASHTSDSDVPSGVTEVVVK(12)-KNPKFMETVAEK(4)	3716.9	null	1	0.0245667	0.016923	4.55298	1	1
	3	20200910_F1_UM2_Lukas006_SA_sMAC_DMTMM_1_3.9506.9506.4.0.dta	4	3716.92	VTTVASHTSDSDVPSGVTEVVVK(12)-KNPKFMETVAEK(4)	3716.9	null	1	0.243357	0.019189	5.16263	1	1
321	sp|P10909|CLUS_HUMAN (318)-sp|P10909|CLUS_HUMAN (391)	1	1
	1	20200910_F1_UM2_Lukas006_SA_sMAC_DMTMM_1_3.15617.15617.4.1.dta	4	2762.51	KYNELLK(1)-LFDSDPITVTVPVEVSR(5)	2762.5	null	1	0.0168759	0.010372	3.75457	1	1
322	sp|P10643|CO7_HUMAN (524)-sp|P10909|CLUS_HUMAN (1)	1	1
	1	20200913_F1_UM2_Lukas006_SA_sMAC_DMTMM_3_3.9780.9780.4.0.dta	4	4499.92	SCVGETTESTQCEDEELEHLR(13)-DQTVSDNELQEMSNQGSK(1)	4499.9	Carbamidomethyl[C](2);Carbamidomethyl[C](12)	1	0.0170382	0.021448	4.76633	1	1
323	sp|P07357|CO8A_HUMAN (73)-sp|P07357|CO8A_HUMAN (96)	1	1
	1	20200910_F1_UM2_Lukas006_SA_sMAC_DMTMM_2_3.5399.5399.5.1.dta	5	4516.81	QAQCGQDFQCKETGR(11)-HLVCNGDQDCLDGSDEDDCEDVR(15)	4516.78	Carbamidomethyl[C](4);Carbamidomethyl[C](10);Carbamidomethyl[C](19);Carbamidomethyl[C](30);Carbamidomethyl[C](36)	1	0.0178921	0.026365	5.83712	1	1
324	sp|P10909|CLUS_HUMAN (200)-sp|P10909|CLUS_HUMAN (307)	1	1
	1	20200910_F1_UM2_Lukas006_SA_sMAC_DMTMM_1_3.10549.10549.4.0.dta	4	2588.35	RPHFFFPKSR(8)-ELDESLQVAER(4)	2588.34	null	1	0.0179504	0.009449	3.65061	1	1
325	UniProtKB:P0C0L5 (1098)-sp|P04004|VTNC_HUMAN (1)	1	2
SameSet	UniProtKB:P0C0L4 (1098)-sp|P04004|VTNC_HUMAN (1)	1	2
	1	20200910_F1_UM2_Lukas006_SA_sMAC_DMTMM_2_3.6238.6238.3.1.dta	3	2289.11	VLSLAQEQVGGSPEK(14)-DQESCK(1)	2289.1	Carbamidomethyl[C](23)	1	0.0184511	0.010645	4.65029	1	1
	2	20200913_F1_UM2_Lukas006_SA_sMAC_DMTMM_3_3.6098.6098.3.0.dta	3	2289.12	VLSLAQEQVGGSPEK(14)-DQESCK(1)	2289.1	Carbamidomethyl[C](23)	1	0.155907	0.013689	5.98007	1	1
326	sp|P01031|CO5_HUMAN (917)-sp|P01031|CO5_HUMAN (919)	1	1
	1	20200910_F1_UM2_Lukas006_SA_sMAC_DMTMM_2_3.7659.7659.3.0.dta	3	2088.11	VVPEGVKR(7)-ESYSGVTLDPR(1)	2088.11	null	1	0.0193666	0.006166	2.95291	1	1
327	sp|P01031|CO5_HUMAN (824)-sp|P01031|CO5_HUMAN (845)	1	2
	1	20200910_F1_UM2_Lukas006_SA_sMAC_DMTMM_2_3.13720.13720.5.0.dta	5	4934.37	GEQIQLKGTVYNYRTSGMQFCVK(7)-MSAVEGICTSESPVIDHQGTK(5)	4934.36	Carbamidomethyl[C](21);Carbamidomethyl[C](34)	1	0.0226304	0.007262	1.47172	1	1
	2	20200910_F1_UM2_Lukas006_SA_sMAC_DMTMM_2_3.13727.13727.4.3.dta	4	4934.37	GEQIQLKGTVYNYRTSGMQFCVK(7)-MSAVEGICTSESPVIDHQGTK(5)	4934.36	Carbamidomethyl[C](21);Carbamidomethyl[C](34)	1	0.117237	0.010215	2.07018	1	1
328	sp|P04004|VTNC_HUMAN (212)-sp|P04004|VTNC_HUMAN (348)	1	1
	1	20200910_F1_UM2_Lukas006_SA_sMAC_DMTMM_2_3.9218.9218.3.0.dta	3	2047.06	FEDGVLDPDYPR(2)-PSLAKK(5)	2047.05	null	1	0.0230093	0.008598	4.20019	1	1
329	sp|P10909|CLUS_HUMAN (282)-sp|P10909|CLUS_HUMAN (414)	1	2
	1	20200910_F1_UM2_Lukas006_SA_sMAC_DMTMM_2_3.3324.3324.4.0.dta	4	2175.97	MKDQCDKCR(7)-FMETVAEK(7)	2175.97	Carbamidomethyl[C](5);Carbamidomethyl[C](8)	1	0.0233523	0.008835	4.06027	1	1
	2	20200910_F1_UM2_Lukas006_SA_sMAC_DMTMM_1_3.3315.3315.4.0.dta	4	2175.97	MKDQCDKCR(7)-FMETVAEK(7)	2175.97	Carbamidomethyl[C](5);Carbamidomethyl[C](8)	1	0.0817413	0.0071	3.26292	1	1
330	sp|P01031|CO5_HUMAN (1503)-sp|P01031|CO5_HUMAN (1585)	1	1
	1	20200910_F1_UM2_Lukas006_SA_sMAC_DMTMM_2_3.3433.3433.4.2.dta	4	2138.05	VCEGAACK(3)-KVTCTNAELVK(1)	2138.04	Carbamidomethyl[C](4);Carbamidomethyl[C](16);Carbamidomethyl[C](21)	1	0.0248545	0.008511	3.98075	1	1
331	UniProtKB:P00734 (445)-UniProtKB:P00734 (508)	1	2
	1	20200910_F1_UM2_Lukas006_SA_sMAC_DMTMM_2_3.15189.15189.4.5.dta	4	2562.35	ISMLEK(5)-VTGWGNLKETWTANVGK(8)	2562.34	null	1	0.0248794	0.009837	3.83907	1	1
	2	20200913_F1_UM2_Lukas006_SA_sMAC_DMTMM_3_3.15084.15084.4.4.dta	4	2562.35	ISMLEK(5)-VTGWGNLKETWTANVGK(8)	2562.34	null	1	0.121608	0.012783	4.9888	1	1
332	sp|P04004|VTNC_HUMAN (1)-sp|P04004|VTNC_HUMAN (98)	1	1
	1	20200913_F1_UM2_Lukas006_SA_sMAC_DMTMM_3_3.6954.6954.5.1.dta	5	3975.91	DQESCK(1)-GNPEQTPVLKPEEEAPAPEVGASKPEGIDSR(10)	3975.89	Carbamidomethyl[C](39)	1	0.0254463	0.019774	4.97348	1	1
333	sp|P04004|VTNC_HUMAN (348)-sp|P10909|CLUS_HUMAN (167)	1	2
	1	20200913_F1_UM2_Lukas006_SA_sMAC_DMTMM_3_3.15048.15048.4.0.dta	4	2018.1	PSLAKK(5)-ASSIIDELFQDR(7)	2018.09	null	1	0.0281438	0.011056	5.47844	1	1
	2	20200910_F1_UM2_Lukas006_SA_sMAC_DMTMM_1_3.15133.15133.4.0.dta	4	2018.1	PSLAKK(5)-ASSIIDELFQDR(7)	2018.09	null	1	0.515093	0.008065	3.99635	1	1
334	sp|P10909|CLUS_HUMAN (1)-sp|P13671|CO6_HUMAN (567)	1	1
	1	20200910_F1_UM2_Lukas006_SA_sMAC_DMTMM_1_3.6379.6379.3.0.dta	3	3076.34	DQTVSDNELQEMSNQGSK(1)-ECNNPAPQR(1)	3076.33	Carbamidomethyl[C](23)	1	0.0283971	0.007286	2.3684	1	1
335	UniProtKB:P00734 (440)-UniProtKB:P00734 (509)	1	1
	1	20200910_F1_UM2_Lukas006_SA_sMAC_DMTMM_1_3.10947.10947.3.1.dta	3	2191.15	NIEKISMLEK(4)-ETWTANVGK(1)	2191.14	null	1	0.028765	0.007672	3.50137	1	1
336	sp|P13671|CO6_HUMAN (297)-sp|P13671|CO6_HUMAN (445)	1	1
	1	20200910_F1_UM2_Lukas006_SA_sMAC_DMTMM_2_3.2600.2600.3.0.dta	3	1542.84	IHKVMK(3)-GSSGLEEK(7)	1542.83	null	1	0.0292792	0.006067	3.93238	1	1
337	UniProtKB:P00734 (498)-UniProtKB:P00734 (532)	1	1
	1	20200910_F1_UM2_Lukas006_SA_sMAC_DMTMM_2_3.18145.18145.4.0.dta	4	3193.79	ETAASLLQAGYKGR(12)-GQPSVLQVVNLPIVER(15)	3193.77	null	1	0.0295964	0.019013	5.95315	1	1
338	sp|P10909|CLUS_HUMAN (1)-sp|P10909|CLUS_HUMAN (44)	1	2
	1	20200910_F1_UM2_Lukas006_SA_sMAC_DMTMM_2_3.4886.4886.4.0.dta	4	2767.25	DQTVSDNELQEMSNQGSK(1)-TNEERK(4)	2767.24	null	1	0.0312429	0.006685	2.41576	1	1
	2	20200910_F1_UM2_Lukas006_SA_sMAC_DMTMM_1_3.4903.4903.3.0.dta	3	2767.25	DQTVSDNELQEMSNQGSK(1)-TNEERK(4)	2767.24	null	1	0.0639211	0.005916	2.13787	1	1
339	sp|P04004|VTNC_HUMAN (1)-sp|P10643|CO7_HUMAN (526)	1	1
	1	20200913_F1_UM2_Lukas006_SA_sMAC_DMTMM_3_3.6595.6595.4.0.dta	4	3256.35	DQESCK(1)-SCVGETTESTQCEDEELEHLR(15)	3256.33	Carbamidomethyl[C](2);Carbamidomethyl[C](12);Carbamidomethyl[C](29)	1	0.0315758	0.018729	5.75157	1	1
340	sp|P02748|CO9_HUMAN (127)-sp|P07360|CO8G_HUMAN (71)	1	2
	1	20200913_F1_UM2_Lukas006_SA_sMAC_DMTMM_3_3.10931.10931.4.0.dta	4	2287.2	VVEESELAR(3)-KLDGICWQVR(1)	2287.19	Carbamidomethyl[C](6)	1	0.0321144	0.011587	5.06605	1	1
	2	20200910_F1_UM2_Lukas006_SA_sMAC_DMTMM_2_3.11012.11012.4.0.dta	4	2287.19	VVEESELAR(3)-KLDGICWQVR(1)	2287.19	Carbamidomethyl[C](6)	1	0.0525275	0.008208	3.58869	1	1
341	sp|P02748|CO9_HUMAN (130)-sp|P10909|CLUS_HUMAN (300)	1	1
	1	20200910_F1_UM2_Lukas006_SA_sMAC_DMTMM_1_3.9047.9047.3.0.dta	3	3044.54	VVEESELAR(6)-EILSVDCSTNNPSQAKLR(16)	3044.53	Carbamidomethyl[C](7)	1	0.0324901	0.011859	3.89518	1	1
342	sp|P01031|CO5_HUMAN (226)-sp|P01031|CO5_HUMAN (423)	1	1
	1	20200913_F1_UM2_Lukas006_SA_sMAC_DMTMM_3_3.12462.12462.3.1.dta	3	2690.35	NFKNFEITIK(3)-TDAPDLPEENQAR(5)	2690.34	null	1	0.0326088	0.005257	1.95403	1	1
343	sp|P01031|CO5_HUMAN (845)-sp|P10909|CLUS_HUMAN (1)	1	5
	1	20200913_F1_UM2_Lukas006_SA_sMAC_DMTMM_3_3.8355.8355.4.0.dta	4	4236.92	MSAVEGICTSESPVIDHQGTK(5)-DQTVSDNELQEMSNQGSK(1)	4236.9	Carbamidomethyl[C](8)	1	0.0357779	0.022427	5.29326	1	1
	2	20200910_F1_UM2_Lukas006_SA_sMAC_DMTMM_1_3.8434.8434.3.0.dta	3	4236.91	MSAVEGICTSESPVIDHQGTK(5)-DQTVSDNELQEMSNQGSK(1)	4236.9	Carbamidomethyl[C](8)	1	0.51543	0.014715	3.47306	1	1
	3	20200910_F1_UM2_Lukas006_SA_sMAC_DMTMM_2_3.8469.8469.3.0.dta	3	4236.91	MSAVEGICTSESPVIDHQGTK(5)-DQTVSDNELQEMSNQGSK(1)	4236.9	Carbamidomethyl[C](8)	1	0.666277	0.017858	4.21488	1	1
	4	20200913_F1_UM2_Lukas006_SA_sMAC_DMTMM_3_3.8319.8319.3.0.dta	3	4236.92	MSAVEGICTSESPVIDHQGTK(5)-DQTVSDNELQEMSNQGSK(1)	4236.9	Carbamidomethyl[C](8)	1	0.690122	0.020458	4.82853	1	1
	5	20200913_F1_UM2_Lukas006_SA_sMAC_DMTMM_3_3.8336.8336.3.0.dta	3	4236.92	MSAVEGICTSESPVIDHQGTK(5)-DQTVSDNELQEMSNQGSK(1)	4236.9	Carbamidomethyl[C](8)	1	0.712812	0.020458	4.82853	1	1
344	sp|P10909|CLUS_HUMAN (58)-sp|P10909|CLUS_HUMAN (142)	1	1
	1	20200913_F1_UM2_Lukas006_SA_sMAC_DMTMM_3_3.6884.6884.3.0.dta	3	2260.15	KKEDALDETR(1)-IDSLLENDR(6)	2260.14	null	1	0.0360001	0.011381	5.03553	1	1
345	sp|P04004|VTNC_HUMAN (1)-sp|P07357|CO8A_HUMAN (108)	1	1
	1	20200910_F1_UM2_Lukas006_SA_sMAC_DMTMM_2_3.5662.5662.3.0.dta	3	2684.16	DQESCK(1)-AIDEDCSQYEPIPGSQK(4)	2684.14	Carbamidomethyl[C](6);Carbamidomethyl[C](25)	1	0.0379714	0.010653	3.96886	1	1
346	sp|P04004|VTNC_HUMAN (348)-sp|P10909|CLUS_HUMAN (166)	1	3
	1	20200910_F1_UM2_Lukas006_SA_sMAC_DMTMM_1_3.13982.13982.3.0.dta	3	2018.1	PSLAKK(5)-ASSIIDELFQDR(6)	2018.09	null	1	0.039352	0.007993	3.96067	1	1
	2	20200913_F1_UM2_Lukas006_SA_sMAC_DMTMM_3_3.13886.13886.3.0.dta	3	2018.1	PSLAKK(5)-ASSIIDELFQDR(6)	2018.09	null	1	0.379688	0.009987	4.94874	1	1
	3	20200910_F1_UM2_Lukas006_SA_sMAC_DMTMM_2_3.13989.13989.3.0.dta	3	2018.1	PSLAKK(5)-ASSIIDELFQDR(6)	2018.09	null	1	0.396503	0.008673	4.29763	1	1
347	sp|P10643|CO7_HUMAN (416)-sp|P10643|CO7_HUMAN (424)	1	2
SameSet	UniProtKB:CON_Q29RQ1 (438)-sp|P10643|CO7_HUMAN (424)	1	2
	1	20200913_F1_UM2_Lukas006_SA_sMAC_DMTMM_3_3.19074.19074.4.0.dta	4	3655.76	EVPCASVKKLYLK(9)-WALEEYLDEFDPCHCR(4)	3655.74	Carbamidomethyl[C](13);Carbamidomethyl[C](15);Carbamidomethyl[C](23)	1	0.040324	0.023702	6.48351	1	1
	2	20200910_F1_UM2_Lukas006_SA_sMAC_DMTMM_1_3.19103.19103.4.4.dta	4	3655.75	EVPCASVKKLYLK(9)-WALEEYLDEFDPCHCR(4)	3655.74	Carbamidomethyl[C](13);Carbamidomethyl[C](15);Carbamidomethyl[C](23)	1	0.354451	0.010444	2.85688	1	1
348	sp|P04004|VTNC_HUMAN (219)-sp|P04004|VTNC_HUMAN (348)	1	2
	1	20200910_F1_UM2_Lukas006_SA_sMAC_DMTMM_1_3.9263.9263.4.0.dta	4	2047.06	FEDGVLDPDYPR(9)-PSLAKK(5)	2047.05	null	1	0.0408743	0.009122	4.45617	1	1
	2	20200910_F1_UM2_Lukas006_SA_sMAC_DMTMM_1_3.9264.9264.3.0.dta	3	2047.06	FEDGVLDPDYPR(9)-PSLAKK(5)	2047.05	null	1	0.122833	0.008249	4.0297	1	1
349	sp|P01031|CO5_HUMAN (138)-sp|P10643|CO7_HUMAN (579)	1	1
	1	20200910_F1_UM2_Lukas006_SA_sMAC_DMTMM_1_3.12195.12195.4.4.dta	4	3625.85	VYSLNDDLKPAKR(12)-NVVYTCNEGYSLIGNPVAR(8)	3625.84	Carbamidomethyl[C](6)	1	0.046735	0.005803	1.60045	1	1
350	sp|P10909|CLUS_HUMAN (43)-sp|P10909|CLUS_HUMAN (59)	1	1
	1	20200910_F1_UM2_Lukas006_SA_sMAC_DMTMM_2_3.2294.2294.4.0.dta	4	1833.9	TNEERK(3)-KEDALDETR(1)	1833.89	null	1	0.0467448	0.007014	3.82465	1	1
351	sp|P10909|CLUS_HUMAN (6)-sp|P10909|CLUS_HUMAN (35)	1	2
	1	20200910_F1_UM2_Lukas006_SA_sMAC_DMTMM_1_3.9544.9544.3.1.dta	3	2963.47	DQTVSDNELQEMSNQGSK(6)-QIKTLIEK(3)	2963.46	null	1	0.0474688	0.011983	4.04358	1	1
	2	20200910_F1_UM2_Lukas006_SA_sMAC_DMTMM_2_3.9760.9760.4.2.dta	4	2963.47	DQTVSDNELQEMSNQGSK(6)-QIKTLIEK(3)	2963.46	null	1	0.279123	0.010697	3.60963	1	1
352	sp|P10909|CLUS_HUMAN (65)-sp|P13671|CO6_HUMAN (201)	1	1
	1	20200913_F1_UM2_Lukas006_SA_sMAC_DMTMM_3_3.2469.2469.3.0.dta	3	1606.81	EDALDETR(6)-TVKSSR(3)	1606.8	null	1	0.0477708	0.008933	5.55949	1	1
353	sp|P04004|VTNC_HUMAN (1)-sp|P13671|CO6_HUMAN (136)	1	1
	1	20200910_F1_UM2_Lukas006_SA_sMAC_DMTMM_2_3.2052.2052.4.0.dta	4	2759.07	DQESCK(1)-KLECNGENDCGDNSDER(3)	2759.06	Carbamidomethyl[C](4);Carbamidomethyl[C](10);Carbamidomethyl[C](25)	1	0.048527	0.008528	3.09091	1	1
354	sp|P04004|VTNC_HUMAN (439)-sp|P10909|CLUS_HUMAN (1)	1	1
	1	20200913_F1_UM2_Lukas006_SA_sMAC_DMTMM_3_3.9254.9254.4.1.dta	4	3305.55	RVDTVDPPYPR(6)-DQTVSDNELQEMSNQGSK(1)	3305.53	null	1	0.0500608	0.01959	5.92643	1	1
355	sp|P01031|CO5_HUMAN (1211)-sp|P01031|CO5_HUMAN (1259)	1	1
	1	20200910_F1_UM2_Lukas006_SA_sMAC_DMTMM_2_3.7989.7989.3.0.dta	3	2144.08	FWKDNLQHK(3)-WLSEEQR(5)	2144.07	null	1	0.0501127	0.008042	3.75081	1	1
356	sp|P01031|CO5_HUMAN (610)-sp|P10909|CLUS_HUMAN (1)	1	1
	1	20200910_F1_UM2_Lukas006_SA_sMAC_DMTMM_2_3.13470.13470.3.0.dta	3	2901.37	VFQFLEK(6)-DQTVSDNELQEMSNQGSK(1)	2901.36	null	1	0.0508373	0.01562	5.38369	1	1
357	sp|P10909|CLUS_HUMAN (318)-sp|P13671|CO6_HUMAN (465)	1	1
	1	20200913_F1_UM2_Lukas006_SA_sMAC_DMTMM_3_3.21184.21184.4.0.dta	4	2898.61	KYNELLK(1)-ENPAVIDFELAPIVDLVR(9)	2898.6	null	1	0.0513814	0.012983	4.47906	1	1
358	sp|P02748|CO9_HUMAN (231)-sp|P10909|CLUS_HUMAN (300)	1	1
	1	20200910_F1_UM2_Lukas006_SA_sMAC_DMTMM_2_3.8398.8398.5.0.dta	5	3919.83	AEQCCEETASSISLHGK(2)-EILSVDCSTNNPSQAKLR(16)	3919.82	Carbamidomethyl[C](7);Carbamidomethyl[C](25);Carbamidomethyl[C](26)	1	0.0518528	0.008288	2.11438	1	1
359	sp|P10909|CLUS_HUMAN (44)-sp|P10909|CLUS_HUMAN (59)	1	3
	1	20200913_F1_UM2_Lukas006_SA_sMAC_DMTMM_3_3.1988.1988.4.0.dta	4	1833.9	TNEERK(4)-KEDALDETR(1)	1833.89	null	1	0.0529983	0.010723	5.84712	1	1
	2	20200910_F1_UM2_Lukas006_SA_sMAC_DMTMM_1_3.2260.2260.4.0.dta	4	1833.9	TNEERK(4)-KEDALDETR(1)	1833.89	null	1	0.0824738	0.006394	3.48657	1	1
	3	20200910_F1_UM2_Lukas006_SA_sMAC_DMTMM_1_3.2216.2216.4.2.dta	4	1833.9	TNEERK(4)-KEDALDETR(1)	1833.89	null	1	0.294816	0.006777	3.69542	1	1
360	sp|P13671|CO6_HUMAN (677)-sp|P13671|CO6_HUMAN (749)	1	1
	1	20200910_F1_UM2_Lukas006_SA_sMAC_DMTMM_2_3.2330.2330.5.2.dta	5	2141.04	QGDVECQR(5)-LKGHCQLGQK(2)	2141.03	Carbamidomethyl[C](5);Carbamidomethyl[C](19)	1	0.0544013	0.007948	3.71223	1	1
361	sp|P02748|CO9_HUMAN (110)-sp|P10909|CLUS_HUMAN (318)	1	2
	1	20200910_F1_UM2_Lukas006_SA_sMAC_DMTMM_2_3.7484.7484.5.0.dta	5	3891.57	CNGDNDCGDFSDEDDCESEPRPPCR(13)-KYNELLK(1)	3891.56	Carbamidomethyl[C](1);Carbamidomethyl[C](7);Carbamidomethyl[C](16);Carbamidomethyl[C](24)	1	0.0553792	0.014549	3.73861	1	1
	2	20200913_F1_UM2_Lukas006_SA_sMAC_DMTMM_3_3.7353.7353.5.0.dta	5	3891.57	CNGDNDCGDFSDEDDCESEPRPPCR(13)-KYNELLK(1)	3891.56	Carbamidomethyl[C](1);Carbamidomethyl[C](7);Carbamidomethyl[C](16);Carbamidomethyl[C](24)	1	0.656149	0.013082	3.36164	1	1
362	sp|P04004|VTNC_HUMAN (134)-sp|P04004|VTNC_HUMAN (149)	1	1
[truncated: 397 more rows]

## Sheet: pLink_cross-linked_sites_DSS
Protein_Order	Protein	Unique_Peptide_Number	Spectrum_Number
	Spectrum_Order	Title	Charge	Precursor_Mass	Peptide	Peptide_Mass	Modifications	Evalue	Score	Precursor_Mass_Error(Da)	Precursor_Mass_Error(ppm)	Alpha_Evalue	Beta_Evalue
1	sp|P10909|CLUS_HUMAN (56)-sp|P10909|CLUS_HUMAN (59)	6	26
	1	20200910_F1_UM2_Lukas006_SA_sMAC_DSS_2_3.11683.11683.3.0.dta	3	2587.39	KTLLSNLEEAKK(11)-KEDALDETR(1)	2587.38	null	1	2.4532e-07	0.011337	4.38165	1	1
	2	20200910_F1_UM2_Lukas006_SA_sMAC_DSS_1_3.11495.11495.4.0.dta	4	2587.4	KTLLSNLEEAKK(11)-KEDALDETR(1)	2587.38	null	1	3.53211e-07	0.016394	6.33613	1	1
	3	20200910_F1_UM2_Lukas006_SA_sMAC_DSS_1_3.11506.11506.5.0.dta	5	2587.39	KTLLSNLEEAKK(11)-KEDALDETR(1)	2587.38	null	1	5.37896e-07	0.011237	4.343	1	1
	4	20200910_F1_UM2_Lukas006_SA_sMAC_DSS_2_3.11681.11681.4.0.dta	4	2587.4	KTLLSNLEEAKK(11)-KEDALDETR(1)	2587.38	null	1	7.34708e-06	0.017235	6.66117	1	1
	5	20200910_F1_UM2_Lukas006_SA_sMAC_DSS_2_3.11689.11689.5.0.dta	5	2587.39	KTLLSNLEEAKK(11)-KEDALDETR(1)	2587.38	null	1	8.11409e-06	0.011315	4.37315	1	1
	6	20200910_F1_UM2_Lukas006_SA_sMAC_DSS_1_3.11501.11501.3.0.dta	3	2587.39	KTLLSNLEEAKK(11)-KEDALDETR(1)	2587.38	null	1	1.71791e-05	0.009796	3.78607	1	1
	7	20200910_F1_UM2_Lukas006_SA_sMAC_DSS_3_3.11717.11717.3.0.dta	3	2587.39	KTLLSNLEEAKK(11)-KEDALDETR(1)	2587.38	null	1	4.6699e-05	0.01248	4.82341	1	1
	8	20200910_F1_UM2_Lukas006_SA_sMAC_DSS_1_3.11502.11502.3.0.dta	3	2587.39	KTLLSNLEEAKK(11)-KEDALDETR(1)	2587.38	null	1	6.52193e-05	0.009796	3.78607	1	1
	9	20200910_F1_UM2_Lukas006_SA_sMAC_DSS_3_3.11716.11716.4.0.dta	4	2587.4	KTLLSNLEEAKK(11)-KEDALDETR(1)	2587.38	null	1	0.000275395	0.019265	7.44575	1	1
	10	20200910_F1_UM2_Lukas006_SA_sMAC_DSS_3_3.11721.11721.5.0.dta	5	2587.4	KTLLSNLEEAKK(11)-KEDALDETR(1)	2587.38	null	1	0.000981997	0.013332	5.1527	1	1
	11	20200910_F1_UM2_Lukas006_SA_sMAC_DSS_2_3.10673.10673.4.0.dta	4	2715.48	KTLLSNLEEAKK(11)-KKEDALDETR(2)	2715.48	null	1	2.5728e-07	0.007126	2.62422	1	1
	12	20200910_F1_UM2_Lukas006_SA_sMAC_DSS_1_3.10567.10567.5.0.dta	5	2715.48	KTLLSNLEEAKK(11)-KKEDALDETR(2)	2715.48	null	1	7.70751e-07	0.007616	2.80466	1	1
	13	20200910_F1_UM2_Lukas006_SA_sMAC_DSS_2_3.10763.10763.5.0.dta	5	2715.49	KTLLSNLEEAKK(11)-KKEDALDETR(2)	2715.48	null	1	1.97251e-05	0.008207	3.0223	1	1
	14	20200910_F1_UM2_Lukas006_SA_sMAC_DSS_3_3.10792.10792.5.0.dta	5	2715.48	KTLLSNLEEAKK(11)-KKEDALDETR(2)	2715.48	null	1	0.000605882	0.007615	2.8043	1	1
	15	20200910_F1_UM2_Lukas006_SA_sMAC_DSS_2_3.13730.13730.3.0.dta	3	2459.3	TLLSNLEEAKK(10)-KEDALDETR(1)	2459.29	null	1	1.98577e-05	0.00967	3.93203	1	1
	16	20200910_F1_UM2_Lukas006_SA_sMAC_DSS_1_3.13571.13571.3.0.dta	3	2459.3	TLLSNLEEAKK(10)-KEDALDETR(1)	2459.29	null	1	7.71833e-05	0.010408	4.23212	1	1
	17	20200910_F1_UM2_Lukas006_SA_sMAC_DSS_3_3.13785.13785.3.0.dta	3	2459.3	TLLSNLEEAKK(10)-KEDALDETR(1)	2459.29	null	1	0.000510918	0.011789	4.79366	1	1
	18	20200910_F1_UM2_Lukas006_SA_sMAC_DSS_1_3.13687.13687.4.1.dta	4	2459.3	TLLSNLEEAKK(10)-KEDALDETR(1)	2459.29	null	1	0.00279643	0.008781	3.57055	1	1
	19	20200910_F1_UM2_Lukas006_SA_sMAC_DSS_3_3.13782.13782.4.0.dta	4	2459.31	TLLSNLEEAKK(10)-KEDALDETR(1)	2459.29	null	1	0.00845002	0.021878	8.89607	1	1
	20	20200910_F1_UM2_Lukas006_SA_sMAC_DSS_3_3.13893.13893.4.2.dta	4	2459.3	TLLSNLEEAKK(10)-KEDALDETR(1)	2459.29	null	1	0.0459238	0.010381	4.22114	1	1
	21	20200910_F1_UM2_Lukas006_SA_sMAC_DSS_2_3.13724.13724.4.0.dta	4	2459.31	TLLSNLEEAKK(10)-KEDALDETR(1)	2459.29	null	1	0.238698	0.018878	7.67621	1	1
	22	20200910_F1_UM2_Lukas006_SA_sMAC_DSS_3_3.11710.11710.3.1.dta	3	2715.49	TLLSNLEEAKKK(10)-KKEDALDETR(2)	2715.48	null	1	0.000542267	0.011832	4.35724	1	1
	23	20200910_F1_UM2_Lukas006_SA_sMAC_DSS_2_3.11686.11686.3.1.dta	3	2715.49	TLLSNLEEAKKK(10)-KKEDALDETR(2)	2715.48	null	1	0.0357297	0.013104	4.82567	1	1
	24	20200910_F1_UM2_Lukas006_SA_sMAC_DSS_2_3.12587.12587.3.0.dta	3	2587.39	TLLSNLEEAKKK(10)-KEDALDETR(1)	2587.38	null	1	0.00159753	0.009179	3.5476	1	1
	25	20200910_F1_UM2_Lukas006_SA_sMAC_DSS_3_3.12630.12630.3.0.dta	3	2587.39	TLLSNLEEAKKK(10)-KEDALDETR(1)	2587.38	null	1	0.021391	0.009045	3.49581	1	1
	26	20200910_F1_UM2_Lukas006_SA_sMAC_DSS_3_3.11751.11751.4.2.dta	4	3161.66	TLLSNLEEAKKK(10)-KEDALDETRESETK(1)	3161.64	null	1	0.00770493	0.013659	4.32022	1	1
2	UniProtKB:P00734 (537)-UniProtKB:P00734 (554)	4	22
	1	20200910_F1_UM2_Lukas006_SA_sMAC_DSS_1_3.8803.8803.4.0.dta	4	3101.45	PVCKDSTR(4)-ITDNMFCAGYKPDEGKR(11)	3101.45	Carbamidomethyl[C](7);Carbamidomethyl[C](23)	1	0.000104597	0.005409	1.74402	1	1
	2	20200910_F1_UM2_Lukas006_SA_sMAC_DSS_1_3.8804.8804.5.1.dta	5	3101.46	PVCKDSTR(4)-ITDNMFCAGYKPDEGKR(11)	3101.45	Carbamidomethyl[C](7);Carbamidomethyl[C](23)	1	0.00279733	0.006842	2.20607	1	1
	3	20200910_F1_UM2_Lukas006_SA_sMAC_DSS_2_3.9024.9024.5.0.dta	5	3101.46	PVCKDSTR(4)-ITDNMFCAGYKPDEGKR(11)	3101.45	Carbamidomethyl[C](7);Carbamidomethyl[C](23)	1	0.00514317	0.010569	3.40776	1	1
	4	20200910_F1_UM2_Lukas006_SA_sMAC_DSS_3_3.7303.7303.5.0.dta	5	3117.46	PVCKDSTR(4)-ITDNMFCAGYKPDEGKR(11)	3117.44	Carbamidomethyl[C](7);Oxidation[M](5);Carbamidomethyl[C](23)	1	0.0507572	0.01663	5.3345	1	1
	5	20200910_F1_UM2_Lukas006_SA_sMAC_DSS_1_3.7116.7116.5.1.dta	5	3117.45	PVCKDSTR(4)-ITDNMFCAGYKPDEGKR(11)	3117.44	Carbamidomethyl[C](7);Oxidation[M](5);Carbamidomethyl[C](23)	1	0.353448	0.00782	2.50847	1	1
	6	20200910_F1_UM2_Lukas006_SA_sMAC_DSS_1_3.9704.9704.4.0.dta	4	2945.36	PVCKDSTR(4)-ITDNMFCAGYKPDEGK(11)	2945.35	Carbamidomethyl[C](7);Carbamidomethyl[C](22)	1	0.000357021	0.008613	2.92427	1	1
	7	20200910_F1_UM2_Lukas006_SA_sMAC_DSS_2_3.9907.9907.4.0.dta	4	2945.36	PVCKDSTR(4)-ITDNMFCAGYKPDEGK(11)	2945.35	Carbamidomethyl[C](7);Carbamidomethyl[C](22)	1	0.003051	0.010147	3.44509	1	1
	8	20200910_F1_UM2_Lukas006_SA_sMAC_DSS_1_3.7932.7932.4.0.dta	4	2961.35	PVCKDSTR(4)-ITDNMFCAGYKPDEGK(11)	2961.34	Carbamidomethyl[C](7);Oxidation[M](5);Carbamidomethyl[C](22)	1	0.00309675	0.006099	2.05954	1	1
	9	20200910_F1_UM2_Lukas006_SA_sMAC_DSS_3_3.8022.8022.4.2.dta	4	2961.35	PVCKDSTR(4)-ITDNMFCAGYKPDEGK(11)	2961.34	Carbamidomethyl[C](7);Oxidation[M](5);Carbamidomethyl[C](22)	1	0.14944	0.011049	3.73108	1	1
	10	20200910_F1_UM2_Lukas006_SA_sMAC_DSS_1_3.16776.16776.6.0.dta	6	4830.46	GQPSVLQVVNLPIVERPVCKDSTR(20)-ITDNMFCAGYKPDEGKR(11)	4830.44	Carbamidomethyl[C](19);Carbamidomethyl[C](34)	1	0.00262666	0.022703	4.69999	1	1
	11	20200910_F1_UM2_Lukas006_SA_sMAC_DSS_1_3.16784.16784.5.0.dta	5	4830.46	GQPSVLQVVNLPIVERPVCKDSTR(20)-ITDNMFCAGYKPDEGKR(11)	4830.44	Carbamidomethyl[C](19);Carbamidomethyl[C](34)	1	0.00478306	0.018361	3.80111	1	1
	12	20200910_F1_UM2_Lukas006_SA_sMAC_DSS_2_3.16878.16878.6.0.dta	6	4830.46	GQPSVLQVVNLPIVERPVCKDSTR(20)-ITDNMFCAGYKPDEGKR(11)	4830.44	Carbamidomethyl[C](19);Carbamidomethyl[C](34)	1	0.00494879	0.027597	5.71315	1	1
	13	20200910_F1_UM2_Lukas006_SA_sMAC_DSS_1_3.15566.15566.6.3.dta	6	4846.44	GQPSVLQVVNLPIVERPVCKDSTR(20)-ITDNMFCAGYKPDEGKR(11)	4846.43	Carbamidomethyl[C](19);Carbamidomethyl[C](34);Oxidation[M](32)	1	0.00949359	0.012637	2.60749	1	1
	14	20200910_F1_UM2_Lukas006_SA_sMAC_DSS_3_3.16965.16965.5.0.dta	5	4830.46	GQPSVLQVVNLPIVERPVCKDSTR(20)-ITDNMFCAGYKPDEGKR(11)	4830.44	Carbamidomethyl[C](19);Carbamidomethyl[C](34)	1	0.0312551	0.024241	5.01839	1	1
	15	20200910_F1_UM2_Lukas006_SA_sMAC_DSS_3_3.16964.16964.6.0.dta	6	4830.46	GQPSVLQVVNLPIVERPVCKDSTR(20)-ITDNMFCAGYKPDEGKR(11)	4830.44	Carbamidomethyl[C](19);Carbamidomethyl[C](34)	1	0.0369265	0.024655	5.10409	1	1
	16	20200910_F1_UM2_Lukas006_SA_sMAC_DSS_3_3.16934.16934.5.0.dta	5	4830.46	GQPSVLQVVNLPIVERPVCKDSTR(20)-ITDNMFCAGYKPDEGKR(11)	4830.44	Carbamidomethyl[C](19);Carbamidomethyl[C](34)	1	0.0408669	0.024241	5.01839	1	1
	17	20200910_F1_UM2_Lukas006_SA_sMAC_DSS_1_3.16768.16768.4.1.dta	4	4830.47	GQPSVLQVVNLPIVERPVCKDSTR(20)-ITDNMFCAGYKPDEGKR(11)	4830.44	Carbamidomethyl[C](19);Carbamidomethyl[C](34)	1	0.0796934	0.035782	7.40761	1	1
	18	20200910_F1_UM2_Lukas006_SA_sMAC_DSS_3_3.16957.16957.4.0.dta	4	4830.45	GQPSVLQVVNLPIVERPVCKDSTR(20)-ITDNMFCAGYKPDEGKR(11)	4830.44	Carbamidomethyl[C](19);Carbamidomethyl[C](34)	1	0.101073	0.015223	3.15147	1	1
	19	20200910_F1_UM2_Lukas006_SA_sMAC_DSS_2_3.16889.16889.4.1.dta	4	4830.46	GQPSVLQVVNLPIVERPVCKDSTR(20)-ITDNMFCAGYKPDEGKR(11)	4830.44	Carbamidomethyl[C](19);Carbamidomethyl[C](34)	1	0.356697	0.01833	3.79469	1	1
	20	20200910_F1_UM2_Lukas006_SA_sMAC_DSS_2_3.16909.16909.5.0.dta	5	4830.46	GQPSVLQVVNLPIVERPVCKDSTR(20)-ITDNMFCAGYKPDEGKR(11)	4830.44	Carbamidomethyl[C](19);Carbamidomethyl[C](34)	1	0.36787	0.018779	3.88764	1	1
	21	20200910_F1_UM2_Lukas006_SA_sMAC_DSS_3_3.17821.17821.5.1.dta	5	4674.36	GQPSVLQVVNLPIVERPVCKDSTR(20)-ITDNMFCAGYKPDEGK(11)	4674.34	Carbamidomethyl[C](19);Carbamidomethyl[C](34)	1	0.188613	0.022959	4.91171	1	1
	22	20200910_F1_UM2_Lukas006_SA_sMAC_DSS_2_3.17740.17740.5.1.dta	5	4674.36	GQPSVLQVVNLPIVERPVCKDSTR(20)-ITDNMFCAGYKPDEGK(11)	4674.34	Carbamidomethyl[C](19);Carbamidomethyl[C](34)	1	0.563192	0.020038	4.28681	1	1
3	UniProtKB:P07996 (300)-UniProtKB:P07996 (306)	4	8
	1	20200910_F1_UM2_Lukas006_SA_sMAC_DSS_2_3.7571.7571.4.1.dta	4	2529.31	KVTEENK(1)-VTEENKELANELR(6)	2529.3	null	1	0.000506915	0.007027	2.77823	1	1
	2	20200910_F1_UM2_Lukas006_SA_sMAC_DSS_2_3.7565.7565.4.1.dta	4	2529.31	KVTEENK(1)-VTEENKELANELR(6)	2529.3	null	1	0.00106745	0.007027	2.77823	1	1
	3	20200910_F1_UM2_Lukas006_SA_sMAC_DSS_3_3.10021.10021.4.0.dta	4	3354.75	KVTEENKELANELR(1)-VTEENKELANELR(6)	3354.74	null	1	0.0127124	0.014038	4.18453	1	1
	4	20200910_F1_UM2_Lukas006_SA_sMAC_DSS_2_3.9996.9996.5.0.dta	5	3354.75	KVTEENKELANELR(1)-VTEENKELANELR(6)	3354.74	null	1	0.0364276	0.007075	2.10896	1	1
	5	20200910_F1_UM2_Lukas006_SA_sMAC_DSS_1_3.6337.6337.3.2.dta	3	2657.41	KVTEENK(1)-KVTEENKELANELR(7)	2657.4	null	1	0.0241374	0.010176	3.82931	1	1
	6	20200910_F1_UM2_Lukas006_SA_sMAC_DSS_2_3.6536.6536.3.1.dta	3	2657.41	KVTEENK(1)-KVTEENKELANELR(7)	2657.4	null	1	0.190951	0.011688	4.39829	1	1
	7	20200910_F1_UM2_Lukas006_SA_sMAC_DSS_3_3.6533.6533.3.3.dta	3	2657.41	KVTEENK(1)-KVTEENKELANELR(7)	2657.4	null	1	0.652998	0.010373	3.90344	1	1
	8	20200910_F1_UM2_Lukas006_SA_sMAC_DSS_1_3.9022.9022.5.0.dta	5	3482.85	KVTEENKELANELR(1)-KVTEENKELANELR(7)	3482.83	null	1	0.0402092	0.013767	3.95282	1	1
4	sp|P10909|CLUS_HUMAN (56)-sp|P10909|CLUS_HUMAN (58)	3	39
	1	20200910_F1_UM2_Lukas006_SA_sMAC_DSS_1_3.10578.10578.3.0.dta	3	2715.48	KTLLSNLEEAKK(11)-KKEDALDETR(1)	2715.48	null	1	1.55485e-08	0.005933	2.18488	1	1
	2	20200910_F1_UM2_Lukas006_SA_sMAC_DSS_2_3.10256.10256.4.0.dta	4	2715.49	KTLLSNLEEAKK(11)-KKEDALDETR(1)	2715.48	null	1	2.40343e-07	0.008521	3.13794	1	1
	3	20200910_F1_UM2_Lukas006_SA_sMAC_DSS_1_3.10088.10088.4.0.dta	4	2715.49	KTLLSNLEEAKK(11)-KKEDALDETR(1)	2715.48	null	1	2.6778e-07	0.008532	3.14199	1	1
	4	20200910_F1_UM2_Lukas006_SA_sMAC_DSS_1_3.10464.10464.3.0.dta	3	2715.48	KTLLSNLEEAKK(11)-KKEDALDETR(1)	2715.48	null	1	2.74999e-07	0.005448	2.00628	1	1
	5	20200910_F1_UM2_Lukas006_SA_sMAC_DSS_1_3.10457.10457.4.1.dta	4	2715.49	KTLLSNLEEAKK(11)-KKEDALDETR(1)	2715.48	null	1	4.81192e-07	0.008113	2.98769	1	1
	6	20200910_F1_UM2_Lukas006_SA_sMAC_DSS_1_3.10048.10048.4.0.dta	4	2715.49	KTLLSNLEEAKK(11)-KKEDALDETR(1)	2715.48	null	1	1.79393e-06	0.008382	3.08675	1	1
	7	20200910_F1_UM2_Lukas006_SA_sMAC_DSS_2_3.10272.10272.5.0.dta	5	2715.49	KTLLSNLEEAKK(11)-KKEDALDETR(1)	2715.48	null	1	6.41221e-06	0.009267	3.41266	1	1
	8	20200910_F1_UM2_Lukas006_SA_sMAC_DSS_3_3.10791.10791.3.0.dta	3	2715.48	KTLLSNLEEAKK(11)-KKEDALDETR(1)	2715.48	null	1	1.65468e-05	0.005734	2.1116	1	1
	9	20200910_F1_UM2_Lukas006_SA_sMAC_DSS_3_3.10263.10263.4.0.dta	4	2715.49	KTLLSNLEEAKK(11)-KKEDALDETR(1)	2715.48	null	1	4.44278e-05	0.010276	3.78423	1	1
	10	20200910_F1_UM2_Lukas006_SA_sMAC_DSS_1_3.10456.10456.5.0.dta	5	2715.49	KTLLSNLEEAKK(11)-KKEDALDETR(1)	2715.48	null	1	4.44945e-05	0.008829	3.25136	1	1
	11	20200910_F1_UM2_Lukas006_SA_sMAC_DSS_3_3.10682.10682.4.1.dta	4	2715.49	KTLLSNLEEAKK(11)-KKEDALDETR(1)	2715.48	null	1	8.6635e-05	0.011423	4.20663	1	1
	12	20200910_F1_UM2_Lukas006_SA_sMAC_DSS_3_3.10535.10535.4.0.dta	4	2715.49	KTLLSNLEEAKK(11)-KKEDALDETR(1)	2715.48	null	1	8.87614e-05	0.008305	3.05839	1	1
	13	20200910_F1_UM2_Lukas006_SA_sMAC_DSS_2_3.10653.10653.5.0.dta	5	2715.49	KTLLSNLEEAKK(11)-KKEDALDETR(1)	2715.48	null	1	0.000432887	0.00938	3.45427	1	1
	14	20200910_F1_UM2_Lukas006_SA_sMAC_DSS_2_3.10655.10655.3.0.dta	3	2715.48	KTLLSNLEEAKK(11)-KKEDALDETR(1)	2715.48	null	1	0.000614228	0.006909	2.5443	1	1
	15	20200910_F1_UM2_Lukas006_SA_sMAC_DSS_2_3.10557.10557.4.1.dta	4	2715.49	KTLLSNLEEAKK(11)-KKEDALDETR(1)	2715.48	null	1	0.000628139	0.009825	3.61815	1	1
	16	20200910_F1_UM2_Lukas006_SA_sMAC_DSS_3_3.10678.10678.3.0.dta	3	2715.49	KTLLSNLEEAKK(11)-KKEDALDETR(1)	2715.48	null	1	0.00423402	0.012328	4.5399	1	1
	17	20200910_F1_UM2_Lukas006_SA_sMAC_DSS_1_3.10304.10304.4.0.dta	4	2715.48	KTLLSNLEEAKK(11)-KKEDALDETR(1)	2715.48	null	1	0.00430262	0.007538	2.77594	1	1
	18	20200910_F1_UM2_Lukas006_SA_sMAC_DSS_3_3.10675.10675.5.0.dta	5	2715.49	KTLLSNLEEAKK(11)-KKEDALDETR(1)	2715.48	null	1	0.0043614	0.01514	5.57545	1	1
	19	20200910_F1_UM2_Lukas006_SA_sMAC_DSS_1_3.10089.10089.5.0.dta	5	2715.49	KTLLSNLEEAKK(11)-KKEDALDETR(1)	2715.48	null	1	0.00513141	0.008607	3.16961	1	1
	20	20200910_F1_UM2_Lukas006_SA_sMAC_DSS_1_3.10566.10566.4.3.dta	4	2715.48	KTLLSNLEEAKK(11)-KKEDALDETR(1)	2715.48	null	1	0.00625338	0.006588	2.42609	1	1
	21	20200910_F1_UM2_Lukas006_SA_sMAC_DSS_3_3.10790.10790.4.2.dta	4	2715.48	KTLLSNLEEAKK(11)-KKEDALDETR(1)	2715.48	null	1	0.0954634	0.006765	2.49127	1	1
	22	20200910_F1_UM2_Lukas006_SA_sMAC_DSS_1_3.10350.10350.3.0.dta	3	2715.49	KTLLSNLEEAKK(11)-KKEDALDETR(1)	2715.48	null	1	0.121617	0.009782	3.60231	1	1
	23	20200910_F1_UM2_Lukas006_SA_sMAC_DSS_1_3.11772.11772.3.0.dta	3	2587.39	TLLSNLEEAKK(10)-KKEDALDETR(1)	2587.38	null	1	3.88882e-06	0.00719	2.77887	1	1
	24	20200910_F1_UM2_Lukas006_SA_sMAC_DSS_1_3.12411.12411.3.0.dta	3	2587.39	TLLSNLEEAKK(10)-KKEDALDETR(1)	2587.38	null	1	2.59529e-05	0.00709	2.74022	1	1
	25	20200910_F1_UM2_Lukas006_SA_sMAC_DSS_1_3.12208.12208.4.0.dta	4	2587.39	TLLSNLEEAKK(10)-KKEDALDETR(1)	2587.38	null	1	0.00097646	0.008968	3.46605	1	1
	26	20200910_F1_UM2_Lukas006_SA_sMAC_DSS_1_3.11782.11782.5.0.dta	5	2587.4	TLLSNLEEAKK(10)-KKEDALDETR(1)	2587.38	null	1	0.001762	0.014821	5.72818	1	1
	27	20200910_F1_UM2_Lukas006_SA_sMAC_DSS_1_3.11769.11769.4.0.dta	4	2587.39	TLLSNLEEAKK(10)-KKEDALDETR(1)	2587.38	null	1	0.00183493	0.007702	2.97675	1	1
	28	20200910_F1_UM2_Lukas006_SA_sMAC_DSS_3_3.12008.12008.3.0.dta	3	2587.39	TLLSNLEEAKK(10)-KKEDALDETR(1)	2587.38	null	1	0.00581559	0.008049	3.11087	1	1
	29	20200910_F1_UM2_Lukas006_SA_sMAC_DSS_1_3.12255.12255.5.0.dta	5	2587.39	TLLSNLEEAKK(10)-KKEDALDETR(1)	2587.38	null	1	0.015757	0.008135	3.1441	1	1
	30	20200910_F1_UM2_Lukas006_SA_sMAC_DSS_2_3.11995.11995.4.0.dta	4	2587.39	TLLSNLEEAKK(10)-KKEDALDETR(1)	2587.38	null	1	0.0303202	0.008641	3.33967	1	1
	31	20200910_F1_UM2_Lukas006_SA_sMAC_DSS_3_3.12004.12004.4.0.dta	4	2587.39	TLLSNLEEAKK(10)-KKEDALDETR(1)	2587.38	null	1	0.0504234	0.009543	3.68828	1	1
	32	20200910_F1_UM2_Lukas006_SA_sMAC_DSS_2_3.12431.12431.5.0.dta	5	2587.39	TLLSNLEEAKK(10)-KKEDALDETR(1)	2587.38	null	1	0.0705029	0.010009	3.86839	1	1
	33	20200910_F1_UM2_Lukas006_SA_sMAC_DSS_3_3.12468.12468.4.0.dta	4	2587.39	TLLSNLEEAKK(10)-KKEDALDETR(1)	2587.38	null	1	0.10129	0.009262	3.57968	1	1
	34	20200910_F1_UM2_Lukas006_SA_sMAC_DSS_2_3.12429.12429.3.0.dta	3	2587.39	TLLSNLEEAKK(10)-KKEDALDETR(1)	2587.38	null	1	0.110156	0.008937	3.45407	1	1
	35	20200910_F1_UM2_Lukas006_SA_sMAC_DSS_2_3.12457.12457.3.0.dta	3	2587.39	TLLSNLEEAKK(10)-KKEDALDETR(1)	2587.38	null	1	0.151472	0.008862	3.42508	1	1
	36	20200910_F1_UM2_Lukas006_SA_sMAC_DSS_3_3.12467.12467.5.0.dta	5	2587.39	TLLSNLEEAKK(10)-KKEDALDETR(1)	2587.38	null	1	0.261855	0.00993	3.83786	1	1
	37	20200910_F1_UM2_Lukas006_SA_sMAC_DSS_1_3.11497.11497.4.0.dta	4	2715.49	TLLSNLEEAKKK(10)-KKEDALDETR(1)	2715.48	null	1	6.6348e-05	0.009787	3.60415	1	1
	38	20200910_F1_UM2_Lukas006_SA_sMAC_DSS_3_3.11594.11594.3.0.dta	3	2715.49	TLLSNLEEAKKK(10)-KKEDALDETR(1)	2715.48	null	1	0.000282559	0.007954	2.92914	1	1
	39	20200910_F1_UM2_Lukas006_SA_sMAC_DSS_3_3.11706.11706.5.0.dta	5	2715.49	TLLSNLEEAKKK(10)-KKEDALDETR(1)	2715.48	null	1	0.0257441	0.012315	4.53511	1	1
5	sp|P13671|CO6_HUMAN (279)-sp|P13671|CO6_HUMAN (407)	3	18
	1	20200910_F1_UM2_Lukas006_SA_sMAC_DSS_1_3.8498.8498.4.0.dta	4	3920.96	SENINHNSAFKQAIQASHK(11)-LSEKHEGSFIQGAEK(4)	3920.95	null	1	3.68071e-06	0.012179	3.10613	1	1
	2	20200910_F1_UM2_Lukas006_SA_sMAC_DSS_2_3.8679.8679.4.0.dta	4	3920.96	SENINHNSAFKQAIQASHK(11)-LSEKHEGSFIQGAEK(4)	3920.95	null	1	2.85964e-05	0.012561	3.20356	1	1
	3	20200910_F1_UM2_Lukas006_SA_sMAC_DSS_1_3.8488.8488.5.0.dta	5	3920.96	SENINHNSAFKQAIQASHK(11)-LSEKHEGSFIQGAEK(4)	3920.95	null	1	0.000551212	0.0122	3.11149	1	1
	4	20200910_F1_UM2_Lukas006_SA_sMAC_DSS_3_3.8702.8702.4.0.dta	4	3920.97	SENINHNSAFKQAIQASHK(11)-LSEKHEGSFIQGAEK(4)	3920.95	null	1	0.000590105	0.015548	3.96536	1	1
	5	20200910_F1_UM2_Lukas006_SA_sMAC_DSS_2_3.8668.8668.5.0.dta	5	3920.96	SENINHNSAFKQAIQASHK(11)-LSEKHEGSFIQGAEK(4)	3920.95	null	1	0.00201202	0.012163	3.10205	1	1
	6	20200910_F1_UM2_Lukas006_SA_sMAC_DSS_3_3.8753.8753.5.2.dta	5	3920.97	SENINHNSAFKQAIQASHK(11)-LSEKHEGSFIQGAEK(4)	3920.95	null	1	0.0349042	0.013381	3.41269	1	1
	7	20200910_F1_UM2_Lukas006_SA_sMAC_DSS_3_3.8691.8691.5.0.dta	5	3920.97	SENINHNSAFKQAIQASHK(11)-LSEKHEGSFIQGAEK(4)	3920.95	null	1	0.0589016	0.014439	3.68252	1	1
	8	20200910_F1_UM2_Lukas006_SA_sMAC_DSS_1_3.8527.8527.5.2.dta	5	3920.97	SENINHNSAFKQAIQASHK(11)-LSEKHEGSFIQGAEK(4)	3920.95	null	1	0.295924	0.013776	3.51343	1	1
	9	20200910_F1_UM2_Lukas006_SA_sMAC_DSS_2_3.7877.7877.5.0.dta	5	4049.06	SENINHNSAFKQAIQASHKK(11)-LSEKHEGSFIQGAEK(4)	4049.05	null	1	8.58786e-05	0.016836	4.15801	1	1
	10	20200910_F1_UM2_Lukas006_SA_sMAC_DSS_3_3.7886.7886.5.0.dta	5	4049.06	SENINHNSAFKQAIQASHKK(11)-LSEKHEGSFIQGAEK(4)	4049.05	null	1	0.00490956	0.012945	3.19705	1	1
	11	20200910_F1_UM2_Lukas006_SA_sMAC_DSS_2_3.7920.7920.5.0.dta	5	4049.06	SENINHNSAFKQAIQASHKK(11)-LSEKHEGSFIQGAEK(4)	4049.05	null	1	0.599008	0.016836	4.15801	1	1
	12	20200910_F1_UM2_Lukas006_SA_sMAC_DSS_1_3.7786.7786.5.0.dta	5	4077.07	RSENINHNSAFKQAIQASHK(12)-LSEKHEGSFIQGAEK(4)	4077.05	null	1	0.000156608	0.014877	3.64896	1	1
	13	20200910_F1_UM2_Lukas006_SA_sMAC_DSS_2_3.7992.7992.5.0.dta	5	4077.07	RSENINHNSAFKQAIQASHK(12)-LSEKHEGSFIQGAEK(4)	4077.05	null	1	0.00384833	0.013821	3.38995	1	1
	14	20200910_F1_UM2_Lukas006_SA_sMAC_DSS_3_3.7987.7987.5.0.dta	5	4077.07	RSENINHNSAFKQAIQASHK(12)-LSEKHEGSFIQGAEK(4)	4077.05	null	1	0.0090534	0.014614	3.58445	1	1
	15	20200910_F1_UM2_Lukas006_SA_sMAC_DSS_3_3.7986.7986.6.0.dta	6	4077.06	RSENINHNSAFKQAIQASHK(12)-LSEKHEGSFIQGAEK(4)	4077.05	null	1	0.0280128	0.010398	2.55037	1	1
	16	20200910_F1_UM2_Lukas006_SA_sMAC_DSS_2_3.8013.8013.6.1.dta	6	4077.07	RSENINHNSAFKQAIQASHK(12)-LSEKHEGSFIQGAEK(4)	4077.05	null	1	0.0546162	0.013519	3.31588	1	1
	17	20200910_F1_UM2_Lukas006_SA_sMAC_DSS_1_3.7793.7793.7.0.dta	7	4077.07	RSENINHNSAFKQAIQASHK(12)-LSEKHEGSFIQGAEK(4)	4077.05	null	1	0.103316	0.014727	3.61217	1	1
	18	20200910_F1_UM2_Lukas006_SA_sMAC_DSS_2_3.7988.7988.4.0.dta	4	4077.07	RSENINHNSAFKQAIQASHK(12)-LSEKHEGSFIQGAEK(4)	4077.05	null	1	0.313997	0.017433	4.27588	1	1
6	sp|P10909|CLUS_HUMAN (59)-sp|P10909|CLUS_HUMAN (324)	3	11
	1	20200910_F1_UM2_Lukas006_SA_sMAC_DSS_1_3.11394.11394.3.2.dta	3	2813.44	KEDALDETR(1)-KYNELLKSYQWK(7)	2813.44	null	1	2.56382e-05	0.008455	3.00522	1	1
	2	20200910_F1_UM2_Lukas006_SA_sMAC_DSS_1_3.11415.11415.3.0.dta	3	2813.44	KEDALDETR(1)-KYNELLKSYQWK(7)	2813.44	null	1	9.95441e-05	0.008336	2.96293	1	1
	3	20200910_F1_UM2_Lukas006_SA_sMAC_DSS_2_3.11591.11591.3.0.dta	3	2813.44	KEDALDETR(1)-KYNELLKSYQWK(7)	2813.44	null	1	0.000276484	0.008161	2.90072	1	1
	4	20200910_F1_UM2_Lukas006_SA_sMAC_DSS_2_3.11581.11581.3.1.dta	3	2813.44	KEDALDETR(1)-KYNELLKSYQWK(7)	2813.44	null	1	0.00266549	0.008161	2.90072	1	1
	5	20200910_F1_UM2_Lukas006_SA_sMAC_DSS_3_3.11634.11634.3.0.dta	3	2813.45	KEDALDETR(1)-KYNELLKSYQWK(7)	2813.44	null	1	0.00554731	0.00957	3.40153	1	1
	6	20200910_F1_UM2_Lukas006_SA_sMAC_DSS_3_3.11614.11614.4.0.dta	4	2813.45	KEDALDETR(1)-KYNELLKSYQWK(7)	2813.44	null	1	0.068467	0.009592	3.40936	1	1
	7	20200910_F1_UM2_Lukas006_SA_sMAC_DSS_1_3.12678.12678.3.0.dta	3	2685.35	KEDALDETR(1)-YNELLKSYQWK(6)	2685.34	null	1	0.00028235	0.011852	4.41359	1	1
	8	20200910_F1_UM2_Lukas006_SA_sMAC_DSS_3_3.12886.12886.3.0.dta	3	2685.35	KEDALDETR(1)-YNELLKSYQWK(6)	2685.34	null	1	0.00204694	0.012973	4.83104	1	1
	9	20200910_F1_UM2_Lukas006_SA_sMAC_DSS_2_3.12842.12842.4.4.dta	4	2685.35	KEDALDETR(1)-YNELLKSYQWK(6)	2685.34	null	1	0.065684	0.010705	3.98646	1	1
	10	20200910_F1_UM2_Lukas006_SA_sMAC_DSS_3_3.11778.11778.3.0.dta	3	2813.44	KKEDALDETR(2)-YNELLKSYQWK(6)	2813.44	null	1	0.0127503	0.003404	1.20991	1	1
	11	20200910_F1_UM2_Lukas006_SA_sMAC_DSS_2_3.11746.11746.3.1.dta	3	2813.44	KKEDALDETR(2)-YNELLKSYQWK(6)	2813.44	null	1	0.0269942	0.003183	1.13136	1	1
7	UniProtKB:P00734 (467)-UniProtKB:P00734 (470)	3	22
	1	20200910_F1_UM2_Lukas006_SA_sMAC_DSS_2_3.17823.17823.3.0.dta	3	3082.66	DIALMKLK(6)-KPVAFSDYIHPVCLPDR(1)	3082.65	Carbamidomethyl[C](13)	1	6.33869e-05	0.012974	4.20872	1	1
	2	20200910_F1_UM2_Lukas006_SA_sMAC_DSS_1_3.17721.17721.4.0.dta	4	3082.66	DIALMKLK(6)-KPVAFSDYIHPVCLPDR(1)	3082.65	Carbamidomethyl[C](13)	1	0.000178051	0.010327	3.35004	1	1
	3	20200910_F1_UM2_Lukas006_SA_sMAC_DSS_1_3.16453.16453.4.0.dta	4	3098.65	DIALMKLK(6)-KPVAFSDYIHPVCLPDR(1)	3098.64	Carbamidomethyl[C](13);Oxidation[M](25)	1	0.000187482	0.009063	2.92483	1	1
	4	20200910_F1_UM2_Lukas006_SA_sMAC_DSS_2_3.17802.17802.4.0.dta	4	3082.66	DIALMKLK(6)-KPVAFSDYIHPVCLPDR(1)	3082.65	Carbamidomethyl[C](13)	1	0.000473677	0.012992	4.21456	1	1
	5	20200910_F1_UM2_Lukas006_SA_sMAC_DSS_2_3.16570.16570.4.0.dta	4	3098.65	DIALMKLK(6)-KPVAFSDYIHPVCLPDR(1)	3098.64	Carbamidomethyl[C](13);Oxidation[M](25)	1	0.00126064	0.009123	2.94419	1	1
	6	20200910_F1_UM2_Lukas006_SA_sMAC_DSS_1_3.17732.17732.3.0.dta	3	3082.66	DIALMKLK(6)-KPVAFSDYIHPVCLPDR(1)	3082.65	Carbamidomethyl[C](13)	1	0.00199447	0.010283	3.33577	1	1
	7	20200910_F1_UM2_Lukas006_SA_sMAC_DSS_1_3.17720.17720.5.0.dta	5	3082.66	DIALMKLK(6)-KPVAFSDYIHPVCLPDR(1)	3082.65	Carbamidomethyl[C](13)	1	0.00284895	0.017517	5.68246	1	1
	8	20200910_F1_UM2_Lukas006_SA_sMAC_DSS_3_3.17888.17888.4.0.dta	4	3082.66	DIALMKLK(6)-KPVAFSDYIHPVCLPDR(1)	3082.65	Carbamidomethyl[C](13)	1	0.00692196	0.011598	3.76235	1	1
	9	20200910_F1_UM2_Lukas006_SA_sMAC_DSS_3_3.16630.16630.4.0.dta	4	3098.65	DIALMKLK(6)-KPVAFSDYIHPVCLPDR(1)	3098.64	Carbamidomethyl[C](13);Oxidation[M](25)	1	0.00866784	0.011057	3.56834	1	1
	10	20200910_F1_UM2_Lukas006_SA_sMAC_DSS_1_3.16451.16451.5.0.dta	5	3098.65	DIALMKLK(6)-KPVAFSDYIHPVCLPDR(1)	3098.64	Carbamidomethyl[C](13);Oxidation[M](25)	1	0.0120877	0.010917	3.52316	1	1
	11	20200910_F1_UM2_Lukas006_SA_sMAC_DSS_1_3.16477.16477.3.0.dta	3	3098.65	DIALMKLK(6)-KPVAFSDYIHPVCLPDR(1)	3098.64	Carbamidomethyl[C](13);Oxidation[M](25)	1	0.0304735	0.010388	3.35244	1	1
	12	20200910_F1_UM2_Lukas006_SA_sMAC_DSS_3_3.17900.17900.3.0.dta	3	3082.66	DIALMKLK(6)-KPVAFSDYIHPVCLPDR(1)	3082.65	Carbamidomethyl[C](13)	1	0.0305602	0.012203	3.95861	1	1
	13	20200910_F1_UM2_Lukas006_SA_sMAC_DSS_3_3.16650.16650.3.1.dta	3	3098.65	DIALMKLK(6)-KPVAFSDYIHPVCLPDR(1)	3098.64	Carbamidomethyl[C](13);Oxidation[M](25)	1	0.0336163	0.008316	2.68376	1	1
	14	20200910_F1_UM2_Lukas006_SA_sMAC_DSS_3_3.17887.17887.5.0.dta	5	3082.67	DIALMKLK(6)-KPVAFSDYIHPVCLPDR(1)	3082.65	Carbamidomethyl[C](13)	1	0.0451877	0.018758	6.08503	1	1
	15	20200910_F1_UM2_Lukas006_SA_sMAC_DSS_2_3.16557.16557.5.0.dta	5	3098.65	DIALMKLK(6)-KPVAFSDYIHPVCLPDR(1)	3098.64	Carbamidomethyl[C](13);Oxidation[M](25)	1	0.0553426	0.012157	3.92333	1	1
	16	20200910_F1_UM2_Lukas006_SA_sMAC_DSS_3_3.16629.16629.5.0.dta	5	3098.66	DIALMKLK(6)-KPVAFSDYIHPVCLPDR(1)	3098.64	Carbamidomethyl[C](13);Oxidation[M](25)	1	0.0558039	0.014155	4.56813	1	1
	17	20200910_F1_UM2_Lukas006_SA_sMAC_DSS_2_3.17804.17804.5.0.dta	5	3082.67	DIALMKLK(6)-KPVAFSDYIHPVCLPDR(1)	3082.65	Carbamidomethyl[C](13)	1	0.0839938	0.019512	6.32963	1	1
	18	20200910_F1_UM2_Lukas006_SA_sMAC_DSS_2_3.16584.16584.3.0.dta	3	3098.66	DIALMKLK(6)-KPVAFSDYIHPVCLPDR(1)	3098.64	Carbamidomethyl[C](13);Oxidation[M](25)	1	0.103214	0.01357	4.37934	1	1
	19	20200910_F1_UM2_Lukas006_SA_sMAC_DSS_2_3.17807.17807.3.0.dta	3	3082.66	DIALMKLK(6)-KPVAFSDYIHPVCLPDR(1)	3082.65	Carbamidomethyl[C](13)	1	0.132837	0.012974	4.20872	1	1
	20	20200910_F1_UM2_Lukas006_SA_sMAC_DSS_1_3.17281.17281.6.0.dta	6	3709.96	ENLDRDIALMKLK(11)-KPVAFSDYIHPVCLPDR(1)	3709.94	Carbamidomethyl[C](13)	1	0.00281591	0.016183	4.36206	1	1
	21	20200910_F1_UM2_Lukas006_SA_sMAC_DSS_3_3.17470.17470.5.1.dta	5	3709.96	ENLDRDIALMKLK(11)-KPVAFSDYIHPVCLPDR(1)	3709.94	Carbamidomethyl[C](13)	1	0.178383	0.0125	3.36932	1	1
	22	20200910_F1_UM2_Lukas006_SA_sMAC_DSS_1_3.18910.18910.5.2.dta	5	4315.3	DIALMKLK(6)-KPVAFSDYIHPVCLPDRETAASLLQAGYK(1)	4315.29	Carbamidomethyl[C](13)	1	0.260182	0.008986	2.08236	1	1
8	sp|P01031|CO5_HUMAN (939)-sp|P01031|CO5_HUMAN (952)	3	8
	1	20200910_F1_UM2_Lukas006_SA_sMAC_DSS_1_3.15265.15265.4.0.dta	4	2342.34	KEFPYR(1)-IPLDLVPKTEIK(8)	2342.34	null	1	0.00027189	0.00719	3.06958	1	1
	2	20200910_F1_UM2_Lukas006_SA_sMAC_DSS_2_3.15388.15388.4.1.dta	4	2342.34	KEFPYR(1)-IPLDLVPKTEIK(8)	2342.34	null	1	0.00856559	0.007973	3.40387	1	1
	3	20200910_F1_UM2_Lukas006_SA_sMAC_DSS_3_3.15457.15457.4.0.dta	4	2342.35	KEFPYR(1)-IPLDLVPKTEIK(8)	2342.34	null	1	0.0247459	0.008533	3.64294	1	1
	4	20200910_F1_UM2_Lukas006_SA_sMAC_DSS_1_3.14033.14033.4.0.dta	4	2498.45	RKEFPYR(2)-IPLDLVPKTEIK(8)	2498.44	null	1	0.000366733	0.009687	3.87722	1	1
	5	20200910_F1_UM2_Lukas006_SA_sMAC_DSS_2_3.14176.14176.4.0.dta	4	2498.45	RKEFPYR(2)-IPLDLVPKTEIK(8)	2498.44	null	1	0.123895	0.009712	3.88723	1	1
	6	20200910_F1_UM2_Lukas006_SA_sMAC_DSS_3_3.14234.14234.4.0.dta	4	2498.45	RKEFPYR(2)-IPLDLVPKTEIK(8)	2498.44	null	1	0.143738	0.010677	4.27347	1	1
	7	20200910_F1_UM2_Lukas006_SA_sMAC_DSS_1_3.17323.17323.4.0.dta	4	2654.52	RKEFPYR(2)-IPLDLVPKTEIKR(8)	2654.54	null	1	0.00359428	-0.016187	-6.09786	1	1
	8	20200910_F1_UM2_Lukas006_SA_sMAC_DSS_3_3.17490.17490.4.0.dta	4	2654.53	RKEFPYR(2)-IPLDLVPKTEIKR(8)	2654.54	null	1	0.151466	-0.013661	-5.14628	1	1
9	sp|P13671|CO6_HUMAN (134)-sp|P13671|CO6_HUMAN (307)	2	14
	1	20200910_F1_UM2_Lukas006_SA_sMAC_DSS_1_3.8704.8704.3.0.dta	3	3171.43	KLECNGENDCGDNSDER(1)-VLDFTTKAK(7)	3171.42	Carbamidomethyl[C](4);Carbamidomethyl[C](10)	1	7.26135e-09	0.009872	3.1128	1	1
	2	20200910_F1_UM2_Lukas006_SA_sMAC_DSS_3_3.8914.8914.3.0.dta	3	3171.43	KLECNGENDCGDNSDER(1)-VLDFTTKAK(7)	3171.42	Carbamidomethyl[C](4);Carbamidomethyl[C](10)	1	1.2456e-05	0.009546	3.01001	1	1
	3	20200910_F1_UM2_Lukas006_SA_sMAC_DSS_2_3.8894.8894.3.0.dta	3	3171.43	KLECNGENDCGDNSDER(1)-VLDFTTKAK(7)	3171.42	Carbamidomethyl[C](4);Carbamidomethyl[C](10)	1	1.28507e-05	0.00928	2.92613	1	1
	4	20200910_F1_UM2_Lukas006_SA_sMAC_DSS_1_3.8703.8703.4.0.dta	4	3171.43	KLECNGENDCGDNSDER(1)-VLDFTTKAK(7)	3171.42	Carbamidomethyl[C](4);Carbamidomethyl[C](10)	1	3.44661e-05	0.010031	3.16294	1	1
	5	20200910_F1_UM2_Lukas006_SA_sMAC_DSS_2_3.8892.8892.4.0.dta	4	3171.43	KLECNGENDCGDNSDER(1)-VLDFTTKAK(7)	3171.42	Carbamidomethyl[C](4);Carbamidomethyl[C](10)	1	0.000387089	0.00903	2.8473	1	1
	6	20200910_F1_UM2_Lukas006_SA_sMAC_DSS_1_3.9024.9024.4.2.dta	4	3171.41	KLECNGENDCGDNSDER(1)-VLDFTTKAK(7)	3171.42	Carbamidomethyl[C](4);Carbamidomethyl[C](10)	1	0.000571697	-0.009982	-3.14749	1	1
	7	20200910_F1_UM2_Lukas006_SA_sMAC_DSS_3_3.8912.8912.4.0.dta	4	3171.43	KLECNGENDCGDNSDER(1)-VLDFTTKAK(7)	3171.42	Carbamidomethyl[C](4);Carbamidomethyl[C](10)	1	0.00347559	0.009103	2.87032	1	1
	8	20200910_F1_UM2_Lukas006_SA_sMAC_DSS_3_3.9244.9244.4.4.dta	4	3171.42	KLECNGENDCGDNSDER(1)-VLDFTTKAK(7)	3171.42	Carbamidomethyl[C](4);Carbamidomethyl[C](10)	1	0.0178286	0.000978	0.308379	1	1
	9	20200910_F1_UM2_Lukas006_SA_sMAC_DSS_1_3.8137.8137.4.0.dta	4	3659.61	KLECNGENDCGDNSDERDCGR(1)-VLDFTTKAK(7)	3659.6	Carbamidomethyl[C](4);Carbamidomethyl[C](10);Carbamidomethyl[C](19)	1	0.00122375	0.0078	2.13138	1	1
	10	20200910_F1_UM2_Lukas006_SA_sMAC_DSS_2_3.8288.8288.5.0.dta	5	3659.61	KLECNGENDCGDNSDERDCGR(1)-VLDFTTKAK(7)	3659.6	Carbamidomethyl[C](4);Carbamidomethyl[C](10);Carbamidomethyl[C](19)	1	0.00140312	0.011972	3.2714	1	1
	11	20200910_F1_UM2_Lukas006_SA_sMAC_DSS_1_3.8125.8125.5.0.dta	5	3659.61	KLECNGENDCGDNSDERDCGR(1)-VLDFTTKAK(7)	3659.6	Carbamidomethyl[C](4);Carbamidomethyl[C](10);Carbamidomethyl[C](19)	1	0.00831685	0.010834	2.96043	1	1
	12	20200910_F1_UM2_Lukas006_SA_sMAC_DSS_3_3.8319.8319.4.0.dta	4	3659.61	KLECNGENDCGDNSDERDCGR(1)-VLDFTTKAK(7)	3659.6	Carbamidomethyl[C](4);Carbamidomethyl[C](10);Carbamidomethyl[C](19)	1	0.00913523	0.014196	3.87911	1	1
	13	20200910_F1_UM2_Lukas006_SA_sMAC_DSS_2_3.8338.8338.4.0.dta	4	3659.62	KLECNGENDCGDNSDERDCGR(1)-VLDFTTKAK(7)	3659.6	Carbamidomethyl[C](4);Carbamidomethyl[C](10);Carbamidomethyl[C](19)	1	0.0103473	0.015312	4.18406	1	1
	14	20200910_F1_UM2_Lukas006_SA_sMAC_DSS_3_3.8344.8344.5.0.dta	5	3659.61	KLECNGENDCGDNSDERDCGR(1)-VLDFTTKAK(7)	3659.6	Carbamidomethyl[C](4);Carbamidomethyl[C](10);Carbamidomethyl[C](19)	1	0.175069	0.014448	3.94797	1	1
10	sp|P10909|CLUS_HUMAN (46)-sp|P10909|CLUS_HUMAN (58)	2	7
	1	20200910_F1_UM2_Lukas006_SA_sMAC_DSS_1_3.8690.8690.4.1.dta	4	2715.49	KTLLSNLEEAKK(1)-KKEDALDETR(1)	2715.48	null	1	1.06139e-08	0.010954	4.03391	1	1
	2	20200910_F1_UM2_Lukas006_SA_sMAC_DSS_2_3.8876.8876.5.0.dta	5	2715.49	KTLLSNLEEAKK(1)-KKEDALDETR(1)	2715.48	null	1	1.98532e-08	0.011193	4.12193	1	1
	3	20200910_F1_UM2_Lukas006_SA_sMAC_DSS_1_3.8685.8685.5.0.dta	5	2715.49	KTLLSNLEEAKK(1)-KKEDALDETR(1)	2715.48	null	1	4.51444e-08	0.011015	4.05638	1	1
	4	20200910_F1_UM2_Lukas006_SA_sMAC_DSS_3_3.8899.8899.5.0.dta	5	2715.49	KTLLSNLEEAKK(1)-KKEDALDETR(1)	2715.48	null	1	0.000491312	0.013154	4.84408	1	1
	5	20200910_F1_UM2_Lukas006_SA_sMAC_DSS_1_3.10016.10016.4.2.dta	4	2587.39	KTLLSNLEEAK(1)-KKEDALDETR(1)	2587.38	null	1	4.97933e-07	0.006507	2.5149	1	1
	6	20200910_F1_UM2_Lukas006_SA_sMAC_DSS_2_3.10737.10737.4.0.dta	4	2587.39	KTLLSNLEEAK(1)-KKEDALDETR(1)	2587.38	null	1	1.04813e-06	0.006959	2.68959	1	1
	7	20200910_F1_UM2_Lukas006_SA_sMAC_DSS_3_3.10762.10762.4.2.dta	4	2587.39	KTLLSNLEEAK(1)-KKEDALDETR(1)	2587.38	null	1	0.0036386	0.007655	2.95859	1	1
11	sp|P10909|CLUS_HUMAN (58)-sp|P10909|CLUS_HUMAN (324)	2	9
	1	20200910_F1_UM2_Lukas006_SA_sMAC_DSS_2_3.10590.10590.3.0.dta	3	2941.54	KKEDALDETR(1)-KYNELLKSYQWK(7)	2941.53	null	1	6.17297e-08	0.01351	4.59285	1	1
	2	20200910_F1_UM2_Lukas006_SA_sMAC_DSS_1_3.10412.10412.3.0.dta	3	2941.54	KKEDALDETR(1)-KYNELLKSYQWK(7)	2941.53	null	1	7.47673e-07	0.01012	3.44039	1	1
	3	20200910_F1_UM2_Lukas006_SA_sMAC_DSS_1_3.10395.10395.4.0.dta	4	2941.54	KKEDALDETR(1)-KYNELLKSYQWK(7)	2941.53	null	1	2.64457e-06	0.008818	2.99776	1	1
	4	20200910_F1_UM2_Lukas006_SA_sMAC_DSS_2_3.10585.10585.4.0.dta	4	2941.54	KKEDALDETR(1)-KYNELLKSYQWK(7)	2941.53	null	1	3.64877e-05	0.012088	4.10942	1	1
	5	20200910_F1_UM2_Lukas006_SA_sMAC_DSS_3_3.10603.10603.3.0.dta	3	2941.54	KKEDALDETR(1)-KYNELLKSYQWK(7)	2941.53	null	1	4.53026e-05	0.010472	3.56005	1	1
	6	20200910_F1_UM2_Lukas006_SA_sMAC_DSS_3_3.10601.10601.4.0.dta	4	2941.54	KKEDALDETR(1)-KYNELLKSYQWK(7)	2941.53	null	1	0.000766859	0.009784	3.32616	1	1
	7	20200910_F1_UM2_Lukas006_SA_sMAC_DSS_1_3.11553.11553.4.0.dta	4	2813.45	KKEDALDETR(1)-YNELLKSYQWK(6)	2813.44	null	1	0.00600333	0.010522	3.73991	1	1
	8	20200910_F1_UM2_Lukas006_SA_sMAC_DSS_2_3.11737.11737.4.0.dta	4	2813.45	KKEDALDETR(1)-YNELLKSYQWK(6)	2813.44	null	1	0.0234659	0.011	3.90981	1	1
	9	20200910_F1_UM2_Lukas006_SA_sMAC_DSS_3_3.11775.11775.4.0.dta	4	2813.45	KKEDALDETR(1)-YNELLKSYQWK(6)	2813.44	null	1	0.10307	0.012054	4.28444	1	1
12	sp|P10909|CLUS_HUMAN (40)-sp|P10909|CLUS_HUMAN (46)	2	19
	1	20200910_F1_UM2_Lukas006_SA_sMAC_DSS_1_3.12663.12663.3.0.dta	3	2615.42	TLIEKTNEER(5)-KTLLSNLEEAK(1)	2615.41	null	1	8.27121e-08	0.010475	4.0051	1	1
	2	20200910_F1_UM2_Lukas006_SA_sMAC_DSS_2_3.12839.12839.3.0.dta	3	2615.42	TLIEKTNEER(5)-KTLLSNLEEAK(1)	2615.41	null	1	3.16039e-07	0.009859	3.76958	1	1
	3	20200910_F1_UM2_Lukas006_SA_sMAC_DSS_1_3.12658.12658.4.0.dta	4	2615.42	TLIEKTNEER(5)-KTLLSNLEEAK(1)	2615.41	null	1	6.85106e-06	0.009783	3.74052	1	1
	4	20200910_F1_UM2_Lukas006_SA_sMAC_DSS_1_3.12706.12706.3.1.dta	3	2615.42	TLIEKTNEER(5)-KTLLSNLEEAK(1)	2615.41	null	1	2.96951e-05	0.00989	3.78143	1	1
	5	20200910_F1_UM2_Lukas006_SA_sMAC_DSS_3_3.12879.12879.3.0.dta	3	2615.42	TLIEKTNEER(5)-KTLLSNLEEAK(1)	2615.41	null	1	6.61764e-05	0.011009	4.20928	1	1
	6	20200910_F1_UM2_Lukas006_SA_sMAC_DSS_2_3.12824.12824.4.0.dta	4	2615.42	TLIEKTNEER(5)-KTLLSNLEEAK(1)	2615.41	null	1	0.000129453	0.009453	3.61434	1	1
	7	20200910_F1_UM2_Lukas006_SA_sMAC_DSS_1_3.12635.12635.4.0.dta	4	2615.42	TLIEKTNEER(5)-KTLLSNLEEAK(1)	2615.41	null	1	0.000137303	0.009872	3.77455	1	1
	8	20200910_F1_UM2_Lukas006_SA_sMAC_DSS_3_3.12878.12878.4.0.dta	4	2615.42	TLIEKTNEER(5)-KTLLSNLEEAK(1)	2615.41	null	1	0.000867064	0.009888	3.78066	1	1
	9	20200910_F1_UM2_Lukas006_SA_sMAC_DSS_3_3.12855.12855.4.0.dta	4	2615.42	TLIEKTNEER(5)-KTLLSNLEEAK(1)	2615.41	null	1	0.00118572	0.009851	3.76652	1	1
	10	20200910_F1_UM2_Lukas006_SA_sMAC_DSS_2_3.12885.12885.3.1.dta	3	2615.42	TLIEKTNEER(5)-KTLLSNLEEAK(1)	2615.41	null	1	0.0024767	0.008753	3.3467	1	1
	11	20200910_F1_UM2_Lukas006_SA_sMAC_DSS_2_3.12805.12805.4.0.dta	4	2615.42	TLIEKTNEER(5)-KTLLSNLEEAK(1)	2615.41	null	1	0.00445404	0.009522	3.64072	1	1
	12	20200910_F1_UM2_Lukas006_SA_sMAC_DSS_3_3.12979.12979.4.3.dta	4	2615.42	TLIEKTNEER(5)-KTLLSNLEEAK(1)	2615.41	null	1	0.058184	0.008904	3.40443	1	1
	13	20200910_F1_UM2_Lukas006_SA_sMAC_DSS_2_3.12800.12800.3.3.dta	3	2615.42	TLIEKTNEER(5)-KTLLSNLEEAK(1)	2615.41	null	1	0.663647	0.009902	3.78602	1	1
	14	20200910_F1_UM2_Lukas006_SA_sMAC_DSS_1_3.11306.11306.3.0.dta	3	2743.52	TLIEKTNEER(5)-KTLLSNLEEAKK(1)	2743.51	null	1	3.41203e-06	0.009964	3.63185	1	1
	15	20200910_F1_UM2_Lukas006_SA_sMAC_DSS_3_3.11527.11527.3.0.dta	3	2743.52	TLIEKTNEER(5)-KTLLSNLEEAKK(1)	2743.51	null	1	1.70405e-05	0.009046	3.29724	1	1
	16	20200910_F1_UM2_Lukas006_SA_sMAC_DSS_1_3.11299.11299.4.0.dta	4	2743.52	TLIEKTNEER(5)-KTLLSNLEEAKK(1)	2743.51	null	1	5.02781e-05	0.008973	3.27063	1	1
	17	20200910_F1_UM2_Lukas006_SA_sMAC_DSS_2_3.11485.11485.4.0.dta	4	2743.52	TLIEKTNEER(5)-KTLLSNLEEAKK(1)	2743.51	null	1	0.000168225	0.009864	3.5954	1	1
	18	20200910_F1_UM2_Lukas006_SA_sMAC_DSS_2_3.11490.11490.3.0.dta	3	2743.52	TLIEKTNEER(5)-KTLLSNLEEAKK(1)	2743.51	null	1	0.000223178	0.009821	3.57972	1	1
	19	20200910_F1_UM2_Lukas006_SA_sMAC_DSS_3_3.11516.11516.4.1.dta	4	2743.52	TLIEKTNEER(5)-KTLLSNLEEAKK(1)	2743.51	null	1	0.00174996	0.009981	3.63804	1	1
13	UniProtKB:P04114 (196)-UniProtKB:P04114 (252)	2	7
	1	20200910_F1_UM2_Lukas006_SA_sMAC_DSS_1_3.12990.12990.4.0.dta	4	3696.89	KGNVATEISTER(1)-PLSTLISSSQSCQYTLDAKR(19)	3696.87	Carbamidomethyl[C](12)	1	4.21182e-07	0.01409	3.81133	1	1
	2	20200910_F1_UM2_Lukas006_SA_sMAC_DSS_2_3.13137.13137.4.0.dta	4	3696.89	KGNVATEISTER(1)-PLSTLISSSQSCQYTLDAKR(19)	3696.87	Carbamidomethyl[C](12)	1	1.8353e-05	0.017332	4.68828	1	1
	3	20200910_F1_UM2_Lukas006_SA_sMAC_DSS_3_3.13216.13216.4.0.dta	4	3696.89	KGNVATEISTER(1)-PLSTLISSSQSCQYTLDAKR(19)	3696.87	Carbamidomethyl[C](12)	1	0.000151171	0.014202	3.84162	1	1
	4	20200910_F1_UM2_Lukas006_SA_sMAC_DSS_3_3.13201.13201.3.0.dta	3	3696.89	KGNVATEISTER(1)-PLSTLISSSQSCQYTLDAKR(19)	3696.87	Carbamidomethyl[C](12)	1	0.0007992	0.011197	3.02877	1	1
	5	20200910_F1_UM2_Lukas006_SA_sMAC_DSS_1_3.12333.12333.5.0.dta	5	4158.09	KGNVATEISTER(1)-GMTRPLSTLISSSQSCQYTLDAKR(23)	4158.08	Carbamidomethyl[C](16);Oxidation[M](2)	1	0.00028153	0.012989	3.1238	1	1
	6	20200910_F1_UM2_Lukas006_SA_sMAC_DSS_3_3.12539.12539.5.0.dta	5	4158.09	KGNVATEISTER(1)-GMTRPLSTLISSSQSCQYTLDAKR(23)	4158.08	Carbamidomethyl[C](16);Oxidation[M](2)	1	0.00174757	0.012849	3.09013	1	1
	7	20200910_F1_UM2_Lukas006_SA_sMAC_DSS_3_3.13512.13512.5.1.dta	5	4142.1	KGNVATEISTER(1)-GMTRPLSTLISSSQSCQYTLDAKR(23)	4142.09	Carbamidomethyl[C](16)	1	0.0440037	0.017205	4.15371	1	1
14	sp|P10909|CLUS_HUMAN (46)-sp|P10909|CLUS_HUMAN (59)	2	4
	1	20200910_F1_UM2_Lukas006_SA_sMAC_DSS_1_3.11655.11655.4.0.dta	4	2459.3	KTLLSNLEEAK(1)-KEDALDETR(1)	2459.29	null	1	4.90078e-07	0.009266	3.76776	1	1
	2	20200910_F1_UM2_Lukas006_SA_sMAC_DSS_2_3.11842.11842.4.0.dta	4	2459.3	KTLLSNLEEAK(1)-KEDALDETR(1)	2459.29	null	1	3.13082e-05	0.010755	4.37322	1	1
	3	20200910_F1_UM2_Lukas006_SA_sMAC_DSS_3_3.11881.11881.4.0.dta	4	2459.3	KTLLSNLEEAK(1)-KEDALDETR(1)	2459.29	null	1	0.00150552	0.01066	4.33459	1	1
	4	20200910_F1_UM2_Lukas006_SA_sMAC_DSS_3_3.9428.9428.4.0.dta	4	2715.49	KTLLSNLEEAKK(1)-KKEDALDETR(2)	2715.48	null	1	0.000375127	0.01126	4.1466	1	1
15	sp|P13671|CO6_HUMAN (134)-sp|P13671|CO6_HUMAN (198)	2	16
	1	20200910_F1_UM2_Lukas006_SA_sMAC_DSS_1_3.10263.10263.5.0.dta	5	4461.94	KLECNGENDCGDNSDERDCGR(1)-GEVLDNSFTGGICKTVK(14)	4461.93	Carbamidomethyl[C](4);Carbamidomethyl[C](10);Carbamidomethyl[C](19);Carbamidomethyl[C](37)	1	5.89377e-07	0.008583	1.92361	1	1
	2	20200910_F1_UM2_Lukas006_SA_sMAC_DSS_2_3.10466.10466.4.0.dta	4	4461.93	KLECNGENDCGDNSDERDCGR(1)-GEVLDNSFTGGICKTVK(14)	4461.93	Carbamidomethyl[C](4);Carbamidomethyl[C](10);Carbamidomethyl[C](19);Carbamidomethyl[C](37)	1	4.94663e-06	0.004228	0.947572	1	1
	3	20200910_F1_UM2_Lukas006_SA_sMAC_DSS_1_3.10243.10243.4.0.dta	4	4461.94	KLECNGENDCGDNSDERDCGR(1)-GEVLDNSFTGGICKTVK(14)	4461.93	Carbamidomethyl[C](4);Carbamidomethyl[C](10);Carbamidomethyl[C](19);Carbamidomethyl[C](37)	1	1.04458e-05	0.010734	2.40569	1	1
	4	20200910_F1_UM2_Lukas006_SA_sMAC_DSS_1_3.10264.10264.4.0.dta	4	4461.94	KLECNGENDCGDNSDERDCGR(1)-GEVLDNSFTGGICKTVK(14)	4461.93	Carbamidomethyl[C](4);Carbamidomethyl[C](10);Carbamidomethyl[C](19);Carbamidomethyl[C](37)	1	1.19389e-05	0.010734	2.40569	1	1
	5	20200910_F1_UM2_Lukas006_SA_sMAC_DSS_2_3.10445.10445.5.0.dta	5	4461.94	KLECNGENDCGDNSDERDCGR(1)-GEVLDNSFTGGICKTVK(14)	4461.93	Carbamidomethyl[C](4);Carbamidomethyl[C](10);Carbamidomethyl[C](19);Carbamidomethyl[C](37)	1	3.21425e-05	0.007657	1.71607	1	1
	6	20200910_F1_UM2_Lukas006_SA_sMAC_DSS_3_3.10488.10488.4.0.dta	4	4461.94	KLECNGENDCGDNSDERDCGR(1)-GEVLDNSFTGGICKTVK(14)	4461.93	Carbamidomethyl[C](4);Carbamidomethyl[C](10);Carbamidomethyl[C](19);Carbamidomethyl[C](37)	1	0.000230247	0.009548	2.13988	1	1
	7	20200910_F1_UM2_Lukas006_SA_sMAC_DSS_1_3.10265.10265.3.0.dta	3	4461.94	KLECNGENDCGDNSDERDCGR(1)-GEVLDNSFTGGICKTVK(14)	4461.93	Carbamidomethyl[C](4);Carbamidomethyl[C](10);Carbamidomethyl[C](19);Carbamidomethyl[C](37)	1	0.0109483	0.0076	1.7033	1	1
	8	20200910_F1_UM2_Lukas006_SA_sMAC_DSS_2_3.10488.10488.4.0.dta	4	4461.93	KLECNGENDCGDNSDERDCGR(1)-GEVLDNSFTGGICKTVK(14)	4461.93	Carbamidomethyl[C](4);Carbamidomethyl[C](10);Carbamidomethyl[C](19);Carbamidomethyl[C](37)	1	0.0398526	0.004621	1.03565	1	1
	9	20200910_F1_UM2_Lukas006_SA_sMAC_DSS_3_3.10490.10490.3.0.dta	3	4461.93	KLECNGENDCGDNSDERDCGR(1)-GEVLDNSFTGGICKTVK(14)	4461.93	Carbamidomethyl[C](4);Carbamidomethyl[C](10);Carbamidomethyl[C](19);Carbamidomethyl[C](37)	1	0.126125	0.004762	1.06725	1	1
	10	20200910_F1_UM2_Lukas006_SA_sMAC_DSS_2_3.11088.11088.4.0.dta	4	3973.76	KLECNGENDCGDNSDER(1)-GEVLDNSFTGGICKTVK(14)	3973.75	Carbamidomethyl[C](4);Carbamidomethyl[C](10);Carbamidomethyl[C](33)	1	2.113e-06	0.011541	2.90431	1	1
	11	20200910_F1_UM2_Lukas006_SA_sMAC_DSS_1_3.10906.10906.3.0.dta	3	3973.75	KLECNGENDCGDNSDER(1)-GEVLDNSFTGGICKTVK(14)	3973.75	Carbamidomethyl[C](4);Carbamidomethyl[C](10);Carbamidomethyl[C](33)	1	3.81754e-06	0.005387	1.35565	1	1
	12	20200910_F1_UM2_Lukas006_SA_sMAC_DSS_2_3.11081.11081.3.0.dta	3	3973.76	KLECNGENDCGDNSDER(1)-GEVLDNSFTGGICKTVK(14)	3973.75	Carbamidomethyl[C](4);Carbamidomethyl[C](10);Carbamidomethyl[C](33)	1	3.89661e-06	0.009481	2.38591	1	1
	13	20200910_F1_UM2_Lukas006_SA_sMAC_DSS_1_3.10905.10905.4.0.dta	4	3973.76	KLECNGENDCGDNSDER(1)-GEVLDNSFTGGICKTVK(14)	3973.75	Carbamidomethyl[C](4);Carbamidomethyl[C](10);Carbamidomethyl[C](33)	1	2.62374e-05	0.0087	2.18937	1	1
	14	20200910_F1_UM2_Lukas006_SA_sMAC_DSS_3_3.11116.11116.4.0.dta	4	3973.76	KLECNGENDCGDNSDER(1)-GEVLDNSFTGGICKTVK(14)	3973.75	Carbamidomethyl[C](4);Carbamidomethyl[C](10);Carbamidomethyl[C](33)	1	0.000128431	0.01176	2.95942	1	1
	15	20200910_F1_UM2_Lukas006_SA_sMAC_DSS_3_3.11117.11117.3.0.dta	3	3973.76	KLECNGENDCGDNSDER(1)-GEVLDNSFTGGICKTVK(14)	3973.75	Carbamidomethyl[C](4);Carbamidomethyl[C](10);Carbamidomethyl[C](33)	1	0.000230472	0.012278	3.08978	1	1
	16	20200910_F1_UM2_Lukas006_SA_sMAC_DSS_3_3.11514.11514.3.2.dta	3	3973.79	KLECNGENDCGDNSDER(1)-GEVLDNSFTGGICKTVK(14)	3973.75	Carbamidomethyl[C](4);Carbamidomethyl[C](10);Carbamidomethyl[C](33)	1	0.00611449	0.037507	9.4387	1	1
16	sp|P02748|CO9_HUMAN (349)-sp|P02748|CO9_HUMAN (386)	2	9
	1	20200910_F1_UM2_Lukas006_SA_sMAC_DSS_1_3.5950.5950.4.0.dta	4	1602.86	KGVELK(1)-DDCVKR(5)	1602.85	Carbamidomethyl[C](3)	1	6.22576e-07	0.005189	3.23735	1	1
	2	20200910_F1_UM2_Lukas006_SA_sMAC_DSS_1_3.5920.5920.3.0.dta	3	1602.86	KGVELK(1)-DDCVKR(5)	1602.85	Carbamidomethyl[C](3)	1	2.83065e-06	0.004657	2.90545	1	1
	3	20200910_F1_UM2_Lukas006_SA_sMAC_DSS_2_3.6129.6129.4.0.dta	4	1602.86	KGVELK(1)-DDCVKR(5)	1602.85	Carbamidomethyl[C](3)	1	3.29731e-06	0.00513	3.20054	1	1
	4	20200910_F1_UM2_Lukas006_SA_sMAC_DSS_2_3.6111.6111.3.0.dta	3	1602.86	KGVELK(1)-DDCVKR(5)	1602.85	Carbamidomethyl[C](3)	1	2.57358e-05	0.004668	2.91231	1	1
	5	20200910_F1_UM2_Lukas006_SA_sMAC_DSS_3_3.6140.6140.4.0.dta	4	1602.86	KGVELK(1)-DDCVKR(5)	1602.85	Carbamidomethyl[C](3)	1	0.0013364	0.006202	3.86935	1	1
	6	20200910_F1_UM2_Lukas006_SA_sMAC_DSS_3_3.6139.6139.3.0.dta	3	1602.86	KGVELK(1)-DDCVKR(5)	1602.85	Carbamidomethyl[C](3)	1	0.0100971	0.004952	3.08949	1	1
	7	20200910_F1_UM2_Lukas006_SA_sMAC_DSS_1_3.18128.18128.6.2.dta	6	4140.09	KGVELK(1)-CLGYHLDVSLAFSEISVGAEFNKDDCVKR(28)	4140.08	Carbamidomethyl[C](1);Carbamidomethyl[C](26)	1	0.00626171	0.013102	3.16467	1	1
	8	20200910_F1_UM2_Lukas006_SA_sMAC_DSS_2_3.18205.18205.5.0.dta	5	4140.08	KGVELK(1)-CLGYHLDVSLAFSEISVGAEFNKDDCVKR(28)	4140.08	Carbamidomethyl[C](1);Carbamidomethyl[C](26)	1	0.0101394	0.006581	1.58958	1	1
	9	20200910_F1_UM2_Lukas006_SA_sMAC_DSS_2_3.18204.18204.6.2.dta	6	4140.09	KGVELK(1)-CLGYHLDVSLAFSEISVGAEFNKDDCVKR(28)	4140.08	Carbamidomethyl[C](1);Carbamidomethyl[C](26)	1	0.0183993	0.015487	3.74075	1	1
17	sp|P13671|CO6_HUMAN (134)-sp|P13671|CO6_HUMAN (309)	2	9
	1	20200910_F1_UM2_Lukas006_SA_sMAC_DSS_1_3.12482.12482.4.2.dta	4	3534.62	KLECNGENDCGDNSDER(1)-AKDLHLSDVFLK(2)	3534.61	Carbamidomethyl[C](4);Carbamidomethyl[C](10)	1	7.04554e-07	0.006739	1.90657	1	1
	2	20200910_F1_UM2_Lukas006_SA_sMAC_DSS_2_3.12673.12673.4.0.dta	4	3534.62	KLECNGENDCGDNSDER(1)-AKDLHLSDVFLK(2)	3534.61	Carbamidomethyl[C](4);Carbamidomethyl[C](10)	1	1.19424e-06	0.011216	3.17319	1	1
	3	20200910_F1_UM2_Lukas006_SA_sMAC_DSS_1_3.12504.12504.5.0.dta	5	3534.62	KLECNGENDCGDNSDER(1)-AKDLHLSDVFLK(2)	3534.61	Carbamidomethyl[C](4);Carbamidomethyl[C](10)	1	5.08556e-06	0.007991	2.26079	1	1
	4	20200910_F1_UM2_Lukas006_SA_sMAC_DSS_1_3.12484.12484.3.0.dta	3	3534.62	KLECNGENDCGDNSDER(1)-AKDLHLSDVFLK(2)	3534.61	Carbamidomethyl[C](4);Carbamidomethyl[C](10)	1	7.53609e-06	0.008008	2.2656	1	1
	5	20200910_F1_UM2_Lukas006_SA_sMAC_DSS_2_3.12656.12656.5.0.dta	5	3534.62	KLECNGENDCGDNSDER(1)-AKDLHLSDVFLK(2)	3534.61	Carbamidomethyl[C](4);Carbamidomethyl[C](10)	1	2.48606e-05	0.011719	3.3155	1	1
	6	20200910_F1_UM2_Lukas006_SA_sMAC_DSS_3_3.12716.12716.4.0.dta	4	3534.62	KLECNGENDCGDNSDER(1)-AKDLHLSDVFLK(2)	3534.61	Carbamidomethyl[C](4);Carbamidomethyl[C](10)	1	0.000126831	0.012292	3.47761	1	1
	7	20200910_F1_UM2_Lukas006_SA_sMAC_DSS_2_3.12648.12648.5.0.dta	5	3534.62	KLECNGENDCGDNSDER(1)-AKDLHLSDVFLK(2)	3534.61	Carbamidomethyl[C](4);Carbamidomethyl[C](10)	1	0.00254466	0.011719	3.3155	1	1
	8	20200910_F1_UM2_Lukas006_SA_sMAC_DSS_1_3.11723.11723.5.0.dta	5	4022.8	KLECNGENDCGDNSDERDCGR(1)-AKDLHLSDVFLK(2)	4022.79	Carbamidomethyl[C](4);Carbamidomethyl[C](10);Carbamidomethyl[C](19)	1	1.58203e-06	0.012781	3.17715	1	1
	9	20200910_F1_UM2_Lukas006_SA_sMAC_DSS_3_3.11950.11950.5.0.dta	5	4022.8	KLECNGENDCGDNSDERDCGR(1)-AKDLHLSDVFLK(2)	4022.79	Carbamidomethyl[C](4);Carbamidomethyl[C](10);Carbamidomethyl[C](19)	1	0.0523313	0.012907	3.20847	1	1
18	UniProtKB:Q08380 (427)-UniProtKB:Q08380 (441)	2	15
	1	20200910_F1_UM2_Lukas006_SA_sMAC_DSS_1_3.13059.13059.3.0.dta	3	3338.68	KSQLVYQSR(1)-GPLVKYSSDYFQAPSDYR(5)	3338.67	null	1	1.09835e-06	0.013596	4.07228	1	1
	2	20200910_F1_UM2_Lukas006_SA_sMAC_DSS_1_3.13055.13055.4.1.dta	4	3338.68	KSQLVYQSR(1)-GPLVKYSSDYFQAPSDYR(5)	3338.67	null	1	2.7674e-06	0.011839	3.54602	1	1
	3	20200910_F1_UM2_Lukas006_SA_sMAC_DSS_2_3.13222.13222.3.0.dta	3	3338.69	KSQLVYQSR(1)-GPLVKYSSDYFQAPSDYR(5)	3338.67	null	1	0.000179699	0.016426	4.91993	1	1
	4	20200910_F1_UM2_Lukas006_SA_sMAC_DSS_2_3.13219.13219.4.0.dta	4	3338.68	KSQLVYQSR(1)-GPLVKYSSDYFQAPSDYR(5)	3338.67	null	1	0.000334413	0.014109	4.22594	1	1
	5	20200910_F1_UM2_Lukas006_SA_sMAC_DSS_1_3.13624.13624.3.1.dta	3	3418.64	KSQLVYQSR(1)-GPLVKYSSDYFQAPSDYR(5)	3418.63	Sulfo[Y](10)	1	0.000510913	0.01785	5.2214	1	1
	6	20200910_F1_UM2_Lukas006_SA_sMAC_DSS_3_3.13270.13270.4.0.dta	4	3338.68	KSQLVYQSR(1)-GPLVKYSSDYFQAPSDYR(5)	3338.67	null	1	0.000746215	0.012334	3.69429	1	1
	7	20200910_F1_UM2_Lukas006_SA_sMAC_DSS_3_3.13273.13273.3.0.dta	3	3338.68	KSQLVYQSR(1)-GPLVKYSSDYFQAPSDYR(5)	3338.67	null	1	0.00276174	0.01507	4.51377	1	1
	8	20200910_F1_UM2_Lukas006_SA_sMAC_DSS_2_3.13286.13286.3.0.dta	3	3338.69	KSQLVYQSR(1)-GPLVKYSSDYFQAPSDYR(5)	3338.67	null	1	0.228906	0.01639	4.90914	1	1
	9	20200910_F1_UM2_Lukas006_SA_sMAC_DSS_1_3.11717.11717.5.0.dta	5	3494.78	KSQLVYQSR(1)-RGPLVKYSSDYFQAPSDYR(6)	3494.77	null	1	1.32182e-05	0.01077	3.08175	1	1
	10	20200910_F1_UM2_Lukas006_SA_sMAC_DSS_2_3.11906.11906.5.0.dta	5	3494.78	KSQLVYQSR(1)-RGPLVKYSSDYFQAPSDYR(6)	3494.77	null	1	0.00110802	0.008977	2.56869	1	1
	11	20200910_F1_UM2_Lukas006_SA_sMAC_DSS_3_3.11939.11939.4.0.dta	4	3494.78	KSQLVYQSR(1)-RGPLVKYSSDYFQAPSDYR(6)	3494.77	null	1	0.00233157	0.012671	3.6257	1	1
	12	20200910_F1_UM2_Lukas006_SA_sMAC_DSS_3_3.11944.11944.5.0.dta	5	3494.78	KSQLVYQSR(1)-RGPLVKYSSDYFQAPSDYR(6)	3494.77	null	1	0.00343746	0.010009	2.86399	1	1
	13	20200910_F1_UM2_Lukas006_SA_sMAC_DSS_2_3.11923.11923.4.1.dta	4	3494.78	KSQLVYQSR(1)-RGPLVKYSSDYFQAPSDYR(6)	3494.77	null	1	0.227033	0.010468	2.99533	1	1
	14	20200910_F1_UM2_Lukas006_SA_sMAC_DSS_2_3.11917.11917.3.1.dta	3	3494.78	KSQLVYQSR(1)-RGPLVKYSSDYFQAPSDYR(6)	3494.77	null	1	0.696035	0.013459	3.85118	1	1
	15	20200910_F1_UM2_Lukas006_SA_sMAC_DSS_1_3.11731.11731.3.1.dta	3	3494.78	KSQLVYQSR(1)-RGPLVKYSSDYFQAPSDYR(6)	3494.77	null	1	0.724709	0.014433	4.12988	1	1
19	sp|P01031|CO5_HUMAN (1201)-sp|P01031|CO5_HUMAN (1217)	2	9
	1	20200910_F1_UM2_Lukas006_SA_sMAC_DSS_1_3.8856.8856.3.0.dta	3	3333.73	EALVKGNPPIYR(5)-DNLQHKDSSVPNTGTAR(6)	3333.72	null	1	1.15086e-06	0.010569	3.17033	1	1
	2	20200910_F1_UM2_Lukas006_SA_sMAC_DSS_1_3.8850.8850.4.0.dta	4	3333.73	EALVKGNPPIYR(5)-DNLQHKDSSVPNTGTAR(6)	3333.72	null	1	0.00142202	0.009662	2.89826	1	1
	3	20200910_F1_UM2_Lukas006_SA_sMAC_DSS_2_3.9058.9058.3.0.dta	3	3333.73	EALVKGNPPIYR(5)-DNLQHKDSSVPNTGTAR(6)	3333.72	null	1	0.00190258	0.010824	3.24682	1	1
	4	20200910_F1_UM2_Lukas006_SA_sMAC_DSS_1_3.8862.8862.5.0.dta	5	3333.73	EALVKGNPPIYR(5)-DNLQHKDSSVPNTGTAR(6)	3333.72	null	1	0.00249564	0.009941	2.98196	1	1
	5	20200910_F1_UM2_Lukas006_SA_sMAC_DSS_2_3.9053.9053.4.0.dta	4	3333.73	EALVKGNPPIYR(5)-DNLQHKDSSVPNTGTAR(6)	3333.72	null	1	0.00260392	0.012037	3.61068	1	1
	6	20200910_F1_UM2_Lukas006_SA_sMAC_DSS_3_3.9054.9054.4.0.dta	4	3333.73	EALVKGNPPIYR(5)-DNLQHKDSSVPNTGTAR(6)	3333.72	null	1	0.00714565	0.009667	2.89976	1	1
	7	20200910_F1_UM2_Lukas006_SA_sMAC_DSS_2_3.9054.9054.5.0.dta	5	3333.73	EALVKGNPPIYR(5)-DNLQHKDSSVPNTGTAR(6)	3333.72	null	1	0.0325508	0.009513	2.85357	1	1
	8	20200910_F1_UM2_Lukas006_SA_sMAC_DSS_3_3.9067.9067.5.1.dta	5	3333.73	EALVKGNPPIYR(5)-DNLQHKDSSVPNTGTAR(6)	3333.72	null	1	0.0727334	0.008777	2.6328	1	1
	9	20200910_F1_UM2_Lukas006_SA_sMAC_DSS_2_3.14100.14100.4.0.dta	4	3951.05	REALVKGNPPIYR(6)-FWKDNLQHKDSSVPNTGTAR(9)	3951.06	null	1	0.0179788	-0.008746	-2.21358	1	1
20	sp|P10909|CLUS_HUMAN (59)-sp|P10909|CLUS_HUMAN (318)	2	5
	1	20200910_F1_UM2_Lukas006_SA_sMAC_DSS_1_3.9147.9147.3.0.dta	3	2121.11	KEDALDETR(1)-KYNELLK(1)	2121.11	null	1	2.5396e-06	0.006882	3.24453	1	1
	2	20200910_F1_UM2_Lukas006_SA_sMAC_DSS_2_3.9336.9336.3.0.dta	3	2121.12	KEDALDETR(1)-KYNELLK(1)	2121.11	null	1	6.69596e-06	0.008337	3.93049	1	1
	3	20200910_F1_UM2_Lukas006_SA_sMAC_DSS_3_3.9350.9350.3.0.dta	3	2121.11	KEDALDETR(1)-KYNELLK(1)	2121.11	null	1	0.00127129	0.006834	3.2219	1	1
	4	20200910_F1_UM2_Lukas006_SA_sMAC_DSS_2_3.8394.8394.3.0.dta	3	2249.21	KKEDALDETR(2)-KYNELLK(1)	2249.2	null	1	4.47992e-06	0.009475	4.2126	1	1
	5	20200910_F1_UM2_Lukas006_SA_sMAC_DSS_3_3.8401.8401.3.0.dta	3	2249.21	KKEDALDETR(2)-KYNELLK(1)	2249.2	null	1	0.00828319	0.009789	4.35221	1	1
21	sp|P13671|CO6_HUMAN (134)-sp|P13671|CO6_HUMAN (156)	2	51
	1	20200910_F1_UM2_Lukas006_SA_sMAC_DSS_1_3.3957.3957.3.0.dta	3	2984.29	KLECNGENDCGDNSDER(1)-TKAVCTR(2)	2984.28	Carbamidomethyl[C](4);Carbamidomethyl[C](10);Carbamidomethyl[C](25)	1	3.34614e-06	0.007913	2.65156	1	1
	2	20200910_F1_UM2_Lukas006_SA_sMAC_DSS_1_3.3952.3952.4.0.dta	4	2984.29	KLECNGENDCGDNSDER(1)-TKAVCTR(2)	2984.28	Carbamidomethyl[C](4);Carbamidomethyl[C](10);Carbamidomethyl[C](25)	1	4.78222e-06	0.009851	3.30097	1	1
	3	20200910_F1_UM2_Lukas006_SA_sMAC_DSS_1_3.4186.4186.4.4.dta	4	2984.29	KLECNGENDCGDNSDER(1)-TKAVCTR(2)	2984.28	Carbamidomethyl[C](4);Carbamidomethyl[C](10);Carbamidomethyl[C](25)	1	1.21435e-05	0.016755	5.61442	1	1
	4	20200910_F1_UM2_Lukas006_SA_sMAC_DSS_2_3.4105.4105.4.0.dta	4	2984.29	KLECNGENDCGDNSDER(1)-TKAVCTR(2)	2984.28	Carbamidomethyl[C](4);Carbamidomethyl[C](10);Carbamidomethyl[C](25)	1	2.95381e-05	0.01077	3.60891	1	1
	5	20200910_F1_UM2_Lukas006_SA_sMAC_DSS_1_3.3844.3844.3.0.dta	3	2984.29	KLECNGENDCGDNSDER(1)-TKAVCTR(2)	2984.28	Carbamidomethyl[C](4);Carbamidomethyl[C](10);Carbamidomethyl[C](25)	1	3.11147e-05	0.010119	3.39077	1	1
	6	20200910_F1_UM2_Lukas006_SA_sMAC_DSS_1_3.4198.4198.3.2.dta	3	2984.3	KLECNGENDCGDNSDER(1)-TKAVCTR(2)	2984.28	Carbamidomethyl[C](4);Carbamidomethyl[C](10);Carbamidomethyl[C](25)	1	4.5866e-05	0.01797	6.02156	1	1
	7	20200910_F1_UM2_Lukas006_SA_sMAC_DSS_1_3.3981.3981.3.1.dta	3	2984.28	KLECNGENDCGDNSDER(1)-TKAVCTR(2)	2984.28	Carbamidomethyl[C](4);Carbamidomethyl[C](10);Carbamidomethyl[C](25)	1	5.54824e-05	0.004737	1.58732	1	1
	8	20200910_F1_UM2_Lukas006_SA_sMAC_DSS_1_3.3985.3985.3.0.dta	3	2984.28	KLECNGENDCGDNSDER(1)-TKAVCTR(2)	2984.28	Carbamidomethyl[C](4);Carbamidomethyl[C](10);Carbamidomethyl[C](25)	1	7.24958e-05	0.005236	1.75453	1	1
	9	20200910_F1_UM2_Lukas006_SA_sMAC_DSS_1_3.3988.3988.4.2.dta	4	2984.27	KLECNGENDCGDNSDER(1)-TKAVCTR(2)	2984.28	Carbamidomethyl[C](4);Carbamidomethyl[C](10);Carbamidomethyl[C](25)	1	9.09363e-05	-0.008085	-2.7092	1	1
	10	20200910_F1_UM2_Lukas006_SA_sMAC_DSS_1_3.3842.3842.4.0.dta	4	2984.29	KLECNGENDCGDNSDER(1)-TKAVCTR(2)	2984.28	Carbamidomethyl[C](4);Carbamidomethyl[C](10);Carbamidomethyl[C](25)	1	0.000128919	0.011524	3.86157	1	1
	11	20200910_F1_UM2_Lukas006_SA_sMAC_DSS_2_3.4018.4018.5.0.dta	5	2984.29	KLECNGENDCGDNSDER(1)-TKAVCTR(2)	2984.28	Carbamidomethyl[C](4);Carbamidomethyl[C](10);Carbamidomethyl[C](25)	1	0.000195493	0.009754	3.26846	1	1
	12	20200910_F1_UM2_Lukas006_SA_sMAC_DSS_2_3.4114.4114.3.0.dta	3	2984.29	KLECNGENDCGDNSDER(1)-TKAVCTR(2)	2984.28	Carbamidomethyl[C](4);Carbamidomethyl[C](10);Carbamidomethyl[C](25)	1	0.000255319	0.011153	3.73725	1	1
	13	20200910_F1_UM2_Lukas006_SA_sMAC_DSS_1_3.4224.4224.3.2.dta	3	2984.29	KLECNGENDCGDNSDER(1)-TKAVCTR(2)	2984.28	Carbamidomethyl[C](4);Carbamidomethyl[C](10);Carbamidomethyl[C](25)	1	0.000495316	0.015563	5.215	1	1
	14	20200910_F1_UM2_Lukas006_SA_sMAC_DSS_1_3.4372.4372.3.1.dta	3	2984.29	KLECNGENDCGDNSDER(1)-TKAVCTR(2)	2984.28	Carbamidomethyl[C](4);Carbamidomethyl[C](10);Carbamidomethyl[C](25)	1	0.000496312	0.008871	2.97258	1	1
	15	20200910_F1_UM2_Lukas006_SA_sMAC_DSS_2_3.4002.4002.3.0.dta	3	2984.29	KLECNGENDCGDNSDER(1)-TKAVCTR(2)	2984.28	Carbamidomethyl[C](4);Carbamidomethyl[C](10);Carbamidomethyl[C](25)	1	0.000578577	0.010818	3.625	1	1
	16	20200910_F1_UM2_Lukas006_SA_sMAC_DSS_2_3.4138.4138.4.1.dta	4	2984.29	KLECNGENDCGDNSDER(1)-TKAVCTR(2)	2984.28	Carbamidomethyl[C](4);Carbamidomethyl[C](10);Carbamidomethyl[C](25)	1	0.00191732	0.012134	4.06597	1	1
	17	20200910_F1_UM2_Lukas006_SA_sMAC_DSS_1_3.3864.3864.5.1.dta	5	2984.29	KLECNGENDCGDNSDER(1)-TKAVCTR(2)	2984.28	Carbamidomethyl[C](4);Carbamidomethyl[C](10);Carbamidomethyl[C](25)	1	0.00233394	0.010673	3.57641	1	1
	18	20200910_F1_UM2_Lukas006_SA_sMAC_DSS_3_3.4137.4137.4.1.dta	4	2984.29	KLECNGENDCGDNSDER(1)-TKAVCTR(2)	2984.28	Carbamidomethyl[C](4);Carbamidomethyl[C](10);Carbamidomethyl[C](25)	1	0.00317819	0.00885	2.96554	1	1
	19	20200910_F1_UM2_Lukas006_SA_sMAC_DSS_3_3.4141.4141.3.0.dta	3	2984.29	KLECNGENDCGDNSDER(1)-TKAVCTR(2)	2984.28	Carbamidomethyl[C](4);Carbamidomethyl[C](10);Carbamidomethyl[C](25)	1	0.00355039	0.009043	3.03021	1	1
	20	20200910_F1_UM2_Lukas006_SA_sMAC_DSS_3_3.4381.4381.4.5.dta	4	2984.27	KLECNGENDCGDNSDER(1)-TKAVCTR(2)	2984.28	Carbamidomethyl[C](4);Carbamidomethyl[C](10);Carbamidomethyl[C](25)	1	0.00606872	-0.004523	-1.51561	1	1
	21	20200910_F1_UM2_Lukas006_SA_sMAC_DSS_3_3.4017.4017.4.0.dta	4	2984.29	KLECNGENDCGDNSDER(1)-TKAVCTR(2)	2984.28	Carbamidomethyl[C](4);Carbamidomethyl[C](10);Carbamidomethyl[C](25)	1	0.0167732	0.013169	4.41279	1	1
	22	20200910_F1_UM2_Lukas006_SA_sMAC_DSS_3_3.4172.4172.4.3.dta	4	2984.28	KLECNGENDCGDNSDER(1)-TKAVCTR(2)	2984.28	Carbamidomethyl[C](4);Carbamidomethyl[C](10);Carbamidomethyl[C](25)	1	0.0171522	0.001133	0.379656	1	1
	23	20200910_F1_UM2_Lukas006_SA_sMAC_DSS_2_3.4128.4128.4.1.dta	4	2984.29	KLECNGENDCGDNSDER(1)-TKAVCTR(2)	2984.28	Carbamidomethyl[C](4);Carbamidomethyl[C](10);Carbamidomethyl[C](25)	1	0.0191828	0.011782	3.94802	1	1
	24	20200910_F1_UM2_Lukas006_SA_sMAC_DSS_3_3.4393.4393.3.2.dta	3	2984.3	KLECNGENDCGDNSDER(1)-TKAVCTR(2)	2984.28	Carbamidomethyl[C](4);Carbamidomethyl[C](10);Carbamidomethyl[C](25)	1	0.0381189	0.025101	8.41108	1	1
	25	20200910_F1_UM2_Lukas006_SA_sMAC_DSS_3_3.4020.4020.3.0.dta	3	2984.29	KLECNGENDCGDNSDER(1)-TKAVCTR(2)	2984.28	Carbamidomethyl[C](4);Carbamidomethyl[C](10);Carbamidomethyl[C](25)	1	0.0382611	0.011723	3.92825	1	1
	26	20200910_F1_UM2_Lukas006_SA_sMAC_DSS_2_3.3997.3997.4.0.dta	4	2984.29	KLECNGENDCGDNSDER(1)-TKAVCTR(2)	2984.28	Carbamidomethyl[C](4);Carbamidomethyl[C](10);Carbamidomethyl[C](25)	1	0.754504	0.012265	4.10987	1	1
	27	20200910_F1_UM2_Lukas006_SA_sMAC_DSS_1_3.3519.3519.3.0.dta	3	3472.47	KLECNGENDCGDNSDERDCGR(1)-TKAVCTR(2)	3472.46	Carbamidomethyl[C](4);Carbamidomethyl[C](10);Carbamidomethyl[C](19);Carbamidomethyl[C](29)	1	9.58789e-06	0.007892	2.27274	1	1
	28	20200910_F1_UM2_Lukas006_SA_sMAC_DSS_1_3.3628.3628.4.3.dta	4	3472.47	KLECNGENDCGDNSDERDCGR(1)-TKAVCTR(2)	3472.46	Carbamidomethyl[C](4);Carbamidomethyl[C](10);Carbamidomethyl[C](19);Carbamidomethyl[C](29)	1	2.46379e-05	0.011936	3.43734	1	1
	29	20200910_F1_UM2_Lukas006_SA_sMAC_DSS_1_3.3825.3825.5.1.dta	5	3472.46	KLECNGENDCGDNSDERDCGR(1)-TKAVCTR(2)	3472.46	Carbamidomethyl[C](4);Carbamidomethyl[C](10);Carbamidomethyl[C](19);Carbamidomethyl[C](29)	1	6.14694e-05	0.005032	1.44912	1	1
	30	20200910_F1_UM2_Lukas006_SA_sMAC_DSS_2_3.3795.3795.4.3.dta	4	3472.46	KLECNGENDCGDNSDERDCGR(1)-TKAVCTR(2)	3472.46	Carbamidomethyl[C](4);Carbamidomethyl[C](10);Carbamidomethyl[C](19);Carbamidomethyl[C](29)	1	0.000165643	0.004922	1.41744	1	1
	31	20200910_F1_UM2_Lukas006_SA_sMAC_DSS_1_3.3858.3858.5.3.dta	5	3472.46	KLECNGENDCGDNSDERDCGR(1)-TKAVCTR(2)	3472.46	Carbamidomethyl[C](4);Carbamidomethyl[C](10);Carbamidomethyl[C](19);Carbamidomethyl[C](29)	1	0.000202566	0.004871	1.40275	1	1
	32	20200910_F1_UM2_Lukas006_SA_sMAC_DSS_2_3.3677.3677.3.0.dta	3	3472.47	KLECNGENDCGDNSDERDCGR(1)-TKAVCTR(2)	3472.46	Carbamidomethyl[C](4);Carbamidomethyl[C](10);Carbamidomethyl[C](19);Carbamidomethyl[C](29)	1	0.000203952	0.01037	2.98636	1	1
	33	20200910_F1_UM2_Lukas006_SA_sMAC_DSS_1_3.3795.3795.4.3.dta	4	3472.46	KLECNGENDCGDNSDERDCGR(1)-TKAVCTR(2)	3472.46	Carbamidomethyl[C](4);Carbamidomethyl[C](10);Carbamidomethyl[C](19);Carbamidomethyl[C](29)	1	0.000341173	-0.00194	-0.558682	1	1
	34	20200910_F1_UM2_Lukas006_SA_sMAC_DSS_1_3.3668.3668.5.2.dta	5	3472.47	KLECNGENDCGDNSDERDCGR(1)-TKAVCTR(2)	3472.46	Carbamidomethyl[C](4);Carbamidomethyl[C](10);Carbamidomethyl[C](19);Carbamidomethyl[C](29)	1	0.000348602	0.011818	3.40335	1	1
	35	20200910_F1_UM2_Lukas006_SA_sMAC_DSS_1_3.3516.3516.5.0.dta	5	3472.47	KLECNGENDCGDNSDERDCGR(1)-TKAVCTR(2)	3472.46	Carbamidomethyl[C](4);Carbamidomethyl[C](10);Carbamidomethyl[C](19);Carbamidomethyl[C](29)	1	0.000415704	0.013095	3.7711	1	1
	36	20200910_F1_UM2_Lukas006_SA_sMAC_DSS_2_3.3651.3651.5.0.dta	5	3472.48	KLECNGENDCGDNSDERDCGR(1)-TKAVCTR(2)	3472.46	Carbamidomethyl[C](4);Carbamidomethyl[C](10);Carbamidomethyl[C](19);Carbamidomethyl[C](29)	1	0.000433719	0.017773	5.11828	1	1
	37	20200910_F1_UM2_Lukas006_SA_sMAC_DSS_1_3.3517.3517.4.0.dta	4	3472.47	KLECNGENDCGDNSDERDCGR(1)-TKAVCTR(2)	3472.46	Carbamidomethyl[C](4);Carbamidomethyl[C](10);Carbamidomethyl[C](19);Carbamidomethyl[C](29)	1	0.000475005	0.008399	2.41875	1	1
	38	20200910_F1_UM2_Lukas006_SA_sMAC_DSS_1_3.3902.3902.4.4.dta	4	3472.47	KLECNGENDCGDNSDERDCGR(1)-TKAVCTR(2)	3472.46	Carbamidomethyl[C](4);Carbamidomethyl[C](10);Carbamidomethyl[C](19);Carbamidomethyl[C](29)	1	0.000633897	0.013314	3.83417	1	1
	39	20200910_F1_UM2_Lukas006_SA_sMAC_DSS_2_3.3746.3746.4.1.dta	4	3472.47	KLECNGENDCGDNSDERDCGR(1)-TKAVCTR(2)	3472.46	Carbamidomethyl[C](4);Carbamidomethyl[C](10);Carbamidomethyl[C](19);Carbamidomethyl[C](29)	1	0.000830236	0.009396	2.70586	1	1
	40	20200910_F1_UM2_Lukas006_SA_sMAC_DSS_2_3.3834.3834.5.3.dta	5	3472.47	KLECNGENDCGDNSDERDCGR(1)-TKAVCTR(2)	3472.46	Carbamidomethyl[C](4);Carbamidomethyl[C](10);Carbamidomethyl[C](19);Carbamidomethyl[C](29)	1	0.000975631	0.013691	3.94274	1	1
	41	20200910_F1_UM2_Lukas006_SA_sMAC_DSS_1_3.3702.3702.5.2.dta	5	3472.47	KLECNGENDCGDNSDERDCGR(1)-TKAVCTR(2)	3472.46	Carbamidomethyl[C](4);Carbamidomethyl[C](10);Carbamidomethyl[C](19);Carbamidomethyl[C](29)	1	0.00099048	0.015402	4.43548	1	1
	42	20200910_F1_UM2_Lukas006_SA_sMAC_DSS_1_3.3565.3565.5.1.dta	5	3472.47	KLECNGENDCGDNSDERDCGR(1)-TKAVCTR(2)	3472.46	Carbamidomethyl[C](4);Carbamidomethyl[C](10);Carbamidomethyl[C](19);Carbamidomethyl[C](29)	1	0.00107139	0.015538	4.47464	1	1
	43	20200910_F1_UM2_Lukas006_SA_sMAC_DSS_3_3.3671.3671.5.1.dta	5	3472.47	KLECNGENDCGDNSDERDCGR(1)-TKAVCTR(2)	3472.46	Carbamidomethyl[C](4);Carbamidomethyl[C](10);Carbamidomethyl[C](19);Carbamidomethyl[C](29)	1	0.00553375	0.014462	4.16477	1	1
	44	20200910_F1_UM2_Lukas006_SA_sMAC_DSS_2_3.3674.3674.4.0.dta	4	3472.47	KLECNGENDCGDNSDERDCGR(1)-TKAVCTR(2)	3472.46	Carbamidomethyl[C](4);Carbamidomethyl[C](10);Carbamidomethyl[C](19);Carbamidomethyl[C](29)	1	0.00589933	0.010539	3.03503	1	1
	45	20200910_F1_UM2_Lukas006_SA_sMAC_DSS_3_3.3694.3694.4.0.dta	4	3472.47	KLECNGENDCGDNSDERDCGR(1)-TKAVCTR(2)	3472.46	Carbamidomethyl[C](4);Carbamidomethyl[C](10);Carbamidomethyl[C](19);Carbamidomethyl[C](29)	1	0.00703366	0.01059	3.04971	1	1
	46	20200910_F1_UM2_Lukas006_SA_sMAC_DSS_3_3.3847.3847.4.1.dta	4	3472.46	KLECNGENDCGDNSDERDCGR(1)-TKAVCTR(2)	3472.46	Carbamidomethyl[C](4);Carbamidomethyl[C](10);Carbamidomethyl[C](19);Carbamidomethyl[C](29)	1	0.0116324	0.004603	1.32557	1	1
	47	20200910_F1_UM2_Lukas006_SA_sMAC_DSS_3_3.3922.3922.5.1.dta	5	3472.45	KLECNGENDCGDNSDERDCGR(1)-TKAVCTR(2)	3472.46	Carbamidomethyl[C](4);Carbamidomethyl[C](10);Carbamidomethyl[C](19);Carbamidomethyl[C](29)	1	0.016011	-0.009212	-2.65288	1	1
	48	20200910_F1_UM2_Lukas006_SA_sMAC_DSS_3_3.3693.3693.5.0.dta	5	3472.47	KLECNGENDCGDNSDERDCGR(1)-TKAVCTR(2)	3472.46	Carbamidomethyl[C](4);Carbamidomethyl[C](10);Carbamidomethyl[C](19);Carbamidomethyl[C](29)	1	0.017646	0.014473	4.16794	1	1
	49	20200910_F1_UM2_Lukas006_SA_sMAC_DSS_3_3.3954.3954.4.3.dta	4	3472.44	KLECNGENDCGDNSDERDCGR(1)-TKAVCTR(2)	3472.46	Carbamidomethyl[C](4);Carbamidomethyl[C](10);Carbamidomethyl[C](19);Carbamidomethyl[C](29)	1	0.0248285	-0.018581	-5.35097	1	1
	50	20200910_F1_UM2_Lukas006_SA_sMAC_DSS_3_3.3696.3696.3.0.dta	3	3472.47	KLECNGENDCGDNSDERDCGR(1)-TKAVCTR(2)	3472.46	Carbamidomethyl[C](4);Carbamidomethyl[C](10);Carbamidomethyl[C](19);Carbamidomethyl[C](29)	1	0.024892	0.010071	2.90025	1	1
	51	20200910_F1_UM2_Lukas006_SA_sMAC_DSS_2_3.3673.3673.5.0.dta	5	3472.48	KLECNGENDCGDNSDERDCGR(1)-TKAVCTR(2)	3472.46	Carbamidomethyl[C](4);Carbamidomethyl[C](10);Carbamidomethyl[C](19);Carbamidomethyl[C](29)	1	0.51425	0.017589	5.06529	1	1
22	sp|P10909|CLUS_HUMAN (40)-sp|P10909|CLUS_HUMAN (59)	2	7
	1	20200910_F1_UM2_Lukas006_SA_sMAC_DSS_1_3.7684.7684.3.0.dta	3	2574.34	TLIEKTNEER(5)-KKEDALDETR(2)	2574.33	null	1	3.72999e-06	0.009443	3.66814	1	1
	2	20200910_F1_UM2_Lukas006_SA_sMAC_DSS_2_3.7864.7864.3.0.dta	3	2574.34	TLIEKTNEER(5)-KKEDALDETR(2)	2574.33	null	1	9.56719e-05	0.009664	3.75399	1	1
	3	20200910_F1_UM2_Lukas006_SA_sMAC_DSS_3_3.7878.7878.3.0.dta	3	2574.34	TLIEKTNEER(5)-KKEDALDETR(2)	2574.33	null	1	0.00209213	0.010787	4.19022	1	1
	4	20200910_F1_UM2_Lukas006_SA_sMAC_DSS_3_3.7899.7899.3.0.dta	3	2574.34	TLIEKTNEER(5)-KKEDALDETR(2)	2574.33	null	1	0.09355	0.011025	4.28268	1	1
	5	20200910_F1_UM2_Lukas006_SA_sMAC_DSS_2_3.8660.8660.3.3.dta	3	2446.24	TLIEKTNEER(5)-KEDALDETR(1)	2446.23	null	1	0.000686938	0.008099	3.31081	1	1
	6	20200910_F1_UM2_Lukas006_SA_sMAC_DSS_1_3.8478.8478.3.3.dta	3	2446.24	TLIEKTNEER(5)-KEDALDETR(1)	2446.23	null	1	0.00155355	0.00573	2.34238	1	1
	7	20200910_F1_UM2_Lukas006_SA_sMAC_DSS_3_3.8659.8659.3.1.dta	3	2446.24	TLIEKTNEER(5)-KEDALDETR(1)	2446.23	null	1	0.00617606	0.007144	2.92041	1	1
23	sp|P10909|CLUS_HUMAN (32)-sp|P10909|CLUS_HUMAN (40)	2	14
	1	20200910_F1_UM2_Lukas006_SA_sMAC_DSS_1_3.10621.10621.3.0.dta	3	2810.53	EIQNAVNGVKQIK(10)-TLIEKTNEER(5)	2810.53	null	1	4.15664e-06	0.005255	1.86976	1	1
	2	20200910_F1_UM2_Lukas006_SA_sMAC_DSS_2_3.10806.10806.3.0.dta	3	2810.53	EIQNAVNGVKQIK(10)-TLIEKTNEER(5)	2810.53	null	1	2.89417e-05	0.006496	2.31131	1	1
	3	20200910_F1_UM2_Lukas006_SA_sMAC_DSS_1_3.10618.10618.4.0.dta	4	2810.53	EIQNAVNGVKQIK(10)-TLIEKTNEER(5)	2810.53	null	1	0.000812802	0.003338	1.18768	1	1
	4	20200910_F1_UM2_Lukas006_SA_sMAC_DSS_3_3.10840.10840.3.0.dta	3	2810.53	EIQNAVNGVKQIK(10)-TLIEKTNEER(5)	2810.53	null	1	0.000988009	0.006732	2.39528	1	1
	5	20200910_F1_UM2_Lukas006_SA_sMAC_DSS_2_3.10804.10804.4.0.dta	4	2810.53	EIQNAVNGVKQIK(10)-TLIEKTNEER(5)	2810.53	null	1	0.00151644	0.005089	1.81069	1	1
	6	20200910_F1_UM2_Lukas006_SA_sMAC_DSS_2_3.10914.10914.3.2.dta	3	2810.54	EIQNAVNGVKQIK(10)-TLIEKTNEER(5)	2810.53	null	1	0.00665235	0.018401	6.54717	1	1
	7	20200910_F1_UM2_Lukas006_SA_sMAC_DSS_1_3.11180.11180.4.2.dta	4	2810.52	EIQNAVNGVKQIK(10)-TLIEKTNEER(5)	2810.53	null	1	0.0281389	-0.007696	-2.73828	1	1
	8	20200910_F1_UM2_Lukas006_SA_sMAC_DSS_3_3.11405.11405.4.3.dta	4	2810.52	EIQNAVNGVKQIK(10)-TLIEKTNEER(5)	2810.53	null	1	0.10657	-0.007235	-2.57425	1	1
	9	20200910_F1_UM2_Lukas006_SA_sMAC_DSS_3_3.10833.10833.4.0.dta	4	2810.53	EIQNAVNGVKQIK(10)-TLIEKTNEER(5)	2810.53	null	1	0.106579	0.00609	2.16685	1	1
	10	20200910_F1_UM2_Lukas006_SA_sMAC_DSS_2_3.11374.11374.4.3.dta	4	2810.53	EIQNAVNGVKQIK(10)-TLIEKTNEER(5)	2810.53	null	1	0.114542	0.000614	0.218464	1	1
	11	20200910_F1_UM2_Lukas006_SA_sMAC_DSS_3_3.10088.10088.4.4.dta	4	2810.52	EIQNAVNGVKQIK(10)-TLIEKTNEER(5)	2810.53	null	1	0.153647	-0.010287	-3.66017	1	1
	12	20200910_F1_UM2_Lukas006_SA_sMAC_DSS_1_3.9587.9587.4.0.dta	4	2938.63	EIQNAVNGVKQIK(10)-TLIEKTNEERK(5)	2938.62	null	1	0.0523998	0.009405	3.20048	1	1
	13	20200910_F1_UM2_Lukas006_SA_sMAC_DSS_2_3.9792.9792.4.0.dta	4	2938.63	EIQNAVNGVKQIK(10)-TLIEKTNEERK(5)	2938.62	null	1	0.100878	0.012494	4.25166	1	1
	14	20200910_F1_UM2_Lukas006_SA_sMAC_DSS_3_3.9803.9803.4.0.dta	4	2938.63	EIQNAVNGVKQIK(10)-TLIEKTNEERK(5)	2938.62	null	1	0.239198	0.012639	4.301	1	1
24	sp|P13671|CO6_HUMAN (279)-sp|P13671|CO6_HUMAN (376)	2	10
	1	20200910_F1_UM2_Lukas006_SA_sMAC_DSS_1_3.7658.7658.4.0.dta	4	3890.9	SENINHNSAFKQAIQASHK(11)-NSGLTEEEAKHCVR(10)	3890.88	Carbamidomethyl[C](34)	1	4.32281e-06	0.015764	4.05152	1	1
	2	20200910_F1_UM2_Lukas006_SA_sMAC_DSS_3_3.7856.7856.4.1.dta	4	3890.9	SENINHNSAFKQAIQASHK(11)-NSGLTEEEAKHCVR(10)	3890.88	Carbamidomethyl[C](34)	1	0.000409723	0.019551	5.02482	1	1
	3	20200910_F1_UM2_Lukas006_SA_sMAC_DSS_1_3.7657.7657.5.0.dta	5	3890.9	SENINHNSAFKQAIQASHK(11)-NSGLTEEEAKHCVR(10)	3890.88	Carbamidomethyl[C](34)	1	0.00207255	0.014903	3.83024	1	1
	4	20200910_F1_UM2_Lukas006_SA_sMAC_DSS_2_3.7852.7852.5.0.dta	5	3890.9	SENINHNSAFKQAIQASHK(11)-NSGLTEEEAKHCVR(10)	3890.88	Carbamidomethyl[C](34)	1	0.00254192	0.01549	3.9811	1	1
	5	20200910_F1_UM2_Lukas006_SA_sMAC_DSS_2_3.7853.7853.6.0.dta	6	3890.9	SENINHNSAFKQAIQASHK(11)-NSGLTEEEAKHCVR(10)	3890.88	Carbamidomethyl[C](34)	1	0.0115885	0.013088	3.36376	1	1
	6	20200910_F1_UM2_Lukas006_SA_sMAC_DSS_1_3.7652.7652.6.0.dta	6	3890.9	SENINHNSAFKQAIQASHK(11)-NSGLTEEEAKHCVR(10)	3890.88	Carbamidomethyl[C](34)	1	0.0175256	0.012346	3.17306	1	1
	7	20200910_F1_UM2_Lukas006_SA_sMAC_DSS_3_3.7855.7855.6.0.dta	6	3890.9	SENINHNSAFKQAIQASHK(11)-NSGLTEEEAKHCVR(10)	3890.88	Carbamidomethyl[C](34)	1	0.0598763	0.015494	3.98213	1	1
	8	20200910_F1_UM2_Lukas006_SA_sMAC_DSS_3_3.7894.7894.5.1.dta	5	3890.9	SENINHNSAFKQAIQASHK(11)-NSGLTEEEAKHCVR(10)	3890.88	Carbamidomethyl[C](34)	1	0.237805	0.018164	4.66835	1	1
	9	20200910_F1_UM2_Lukas006_SA_sMAC_DSS_3_3.7881.7881.3.0.dta	3	3890.9	SENINHNSAFKQAIQASHK(11)-NSGLTEEEAKHCVR(10)	3890.88	Carbamidomethyl[C](34)	1	0.284201	0.018921	4.86291	1	1
	10	20200910_F1_UM2_Lukas006_SA_sMAC_DSS_1_3.7017.7017.5.0.dta	5	4046.99	RSENINHNSAFKQAIQASHK(12)-NSGLTEEEAKHCVR(10)	4046.98	Carbamidomethyl[C](35)	1	0.00425791	0.005422	1.33976	1	1
25	UniProtKB:P00734 (498)-UniProtKB:P00734 (537)	2	11
	1	20200910_F1_UM2_Lukas006_SA_sMAC_DSS_1_3.9806.9806.3.0.dta	3	2564.32	ETAASLLQAGYKGR(12)-PVCKDSTR(4)	2564.31	Carbamidomethyl[C](20)	1	6.83464e-06	0.004911	1.91513	1	1
	2	20200910_F1_UM2_Lukas006_SA_sMAC_DSS_1_3.9803.9803.4.2.dta	4	2564.32	ETAASLLQAGYKGR(12)-PVCKDSTR(4)	2564.31	Carbamidomethyl[C](20)	1	0.00374109	0.006594	2.57145	1	1
	3	20200910_F1_UM2_Lukas006_SA_sMAC_DSS_2_3.10023.10023.4.2.dta	4	2564.32	ETAASLLQAGYKGR(12)-PVCKDSTR(4)	2564.31	Carbamidomethyl[C](20)	1	0.00636377	0.006801	2.65217	1	1
	4	20200910_F1_UM2_Lukas006_SA_sMAC_DSS_2_3.10005.10005.4.1.dta	4	2564.32	ETAASLLQAGYKGR(12)-PVCKDSTR(4)	2564.31	Carbamidomethyl[C](20)	1	0.0076409	0.006801	2.65217	1	1
	5	20200910_F1_UM2_Lukas006_SA_sMAC_DSS_2_3.10011.10011.4.1.dta	4	2564.32	ETAASLLQAGYKGR(12)-PVCKDSTR(4)	2564.31	Carbamidomethyl[C](20)	1	0.0155566	0.006801	2.65217	1	1
	6	20200910_F1_UM2_Lukas006_SA_sMAC_DSS_3_3.10018.10018.4.0.dta	4	2564.32	ETAASLLQAGYKGR(12)-PVCKDSTR(4)	2564.31	Carbamidomethyl[C](20)	1	0.0459304	0.008112	3.16342	1	1
	7	20200910_F1_UM2_Lukas006_SA_sMAC_DSS_3_3.10041.10041.4.1.dta	4	2564.32	ETAASLLQAGYKGR(12)-PVCKDSTR(4)	2564.31	Carbamidomethyl[C](20)	1	0.05648	0.008112	3.16342	1	1
	8	20200910_F1_UM2_Lukas006_SA_sMAC_DSS_3_3.10053.10053.3.0.dta	3	2564.32	ETAASLLQAGYKGR(12)-PVCKDSTR(4)	2564.31	Carbamidomethyl[C](20)	1	0.320901	0.006766	2.63852	1	1
	9	20200910_F1_UM2_Lukas006_SA_sMAC_DSS_1_3.17806.17806.4.0.dta	4	4293.3	ETAASLLQAGYKGR(12)-GQPSVLQVVNLPIVERPVCKDSTR(20)	4293.3	Carbamidomethyl[C](19)	1	0.0159178	0.002371	0.552256	1	1
	10	20200910_F1_UM2_Lukas006_SA_sMAC_DSS_3_3.17957.17957.4.0.dta	4	4293.32	ETAASLLQAGYKGR(12)-GQPSVLQVVNLPIVERPVCKDSTR(20)	4293.3	Carbamidomethyl[C](19)	1	0.069266	0.021566	5.02317	1	1
	11	20200910_F1_UM2_Lukas006_SA_sMAC_DSS_2_3.17886.17886.4.0.dta	4	4293.32	ETAASLLQAGYKGR(12)-GQPSVLQVVNLPIVERPVCKDSTR(20)	4293.3	Carbamidomethyl[C](19)	1	0.0713245	0.014816	3.45096	1	1
26	sp|P01031|CO5_HUMAN (952)-sp|P01031|CO5_HUMAN (1500)	2	10
	1	20200910_F1_UM2_Lukas006_SA_sMAC_DSS_1_3.13384.13384.3.0.dta	3	2766.52	IPLDLVPKTEIK(8)-IQKVCEGAACK(3)	2766.51	Carbamidomethyl[C](20);Carbamidomethyl[C](25)	1	1.16092e-05	0.00894	3.2315	1	1
	2	20200910_F1_UM2_Lukas006_SA_sMAC_DSS_1_3.13375.13375.4.0.dta	4	2766.52	IPLDLVPKTEIK(8)-IQKVCEGAACK(3)	2766.51	Carbamidomethyl[C](20);Carbamidomethyl[C](25)	1	1.48782e-05	0.009326	3.37103	1	1
	3	20200910_F1_UM2_Lukas006_SA_sMAC_DSS_2_3.13544.13544.3.0.dta	3	2766.52	IPLDLVPKTEIK(8)-IQKVCEGAACK(3)	2766.51	Carbamidomethyl[C](20);Carbamidomethyl[C](25)	1	0.000569763	0.007804	2.82088	1	1
	4	20200910_F1_UM2_Lukas006_SA_sMAC_DSS_2_3.13529.13529.4.0.dta	4	2766.52	IPLDLVPKTEIK(8)-IQKVCEGAACK(3)	2766.51	Carbamidomethyl[C](20);Carbamidomethyl[C](25)	1	0.000952907	0.009215	3.33091	1	1
	5	20200910_F1_UM2_Lukas006_SA_sMAC_DSS_3_3.13580.13580.4.0.dta	4	2766.52	IPLDLVPKTEIK(8)-IQKVCEGAACK(3)	2766.51	Carbamidomethyl[C](20);Carbamidomethyl[C](25)	1	0.00264686	0.007997	2.89064	1	1
	6	20200910_F1_UM2_Lukas006_SA_sMAC_DSS_3_3.13581.13581.3.0.dta	3	2766.52	IPLDLVPKTEIK(8)-IQKVCEGAACK(3)	2766.51	Carbamidomethyl[C](20);Carbamidomethyl[C](25)	1	0.0113326	0.008569	3.0974	1	1
	7	20200910_F1_UM2_Lukas006_SA_sMAC_DSS_1_3.11677.11677.4.1.dta	4	2922.63	IPLDLVPKTEIKR(8)-IQKVCEGAACK(3)	2922.62	Carbamidomethyl[C](21);Carbamidomethyl[C](26)	1	0.00206943	0.011034	3.77539	1	1
	8	20200910_F1_UM2_Lukas006_SA_sMAC_DSS_2_3.11875.11875.4.0.dta	4	2922.63	IPLDLVPKTEIKR(8)-IQKVCEGAACK(3)	2922.62	Carbamidomethyl[C](21);Carbamidomethyl[C](26)	1	0.0208801	0.010864	3.71722	1	1
	9	20200910_F1_UM2_Lukas006_SA_sMAC_DSS_3_3.11900.11900.4.0.dta	4	2922.62	IPLDLVPKTEIKR(8)-IQKVCEGAACK(3)	2922.62	Carbamidomethyl[C](21);Carbamidomethyl[C](26)	1	0.0282661	0.008781	3.0045	1	1
	10	20200910_F1_UM2_Lukas006_SA_sMAC_DSS_2_3.11869.11869.5.2.dta	5	2922.63	IPLDLVPKTEIKR(8)-IQKVCEGAACK(3)	2922.62	Carbamidomethyl[C](21);Carbamidomethyl[C](26)	1	0.169118	0.01279	4.37622	1	1
27	sp|P02748|CO9_HUMAN (303)-sp|P02748|CO9_HUMAN (462)	2	14
	1	20200910_F1_UM2_Lukas006_SA_sMAC_DSS_1_3.22761.22761.3.0.dta	3	4024.2	DVVLTTTFVDDIKALPTTYEK(13)-LSPIYNLVPVKMK(11)	4024.19	Oxidation[M](36)	1	1.18651e-05	0.014754	3.66633	1	1
	2	20200910_F1_UM2_Lukas006_SA_sMAC_DSS_1_3.23238.23238.3.2.dta	3	4008.2	DVVLTTTFVDDIKALPTTYEK(13)-LSPIYNLVPVKMK(11)	4008.19	null	1	0.000206962	0.01435	3.58017	1	1
	3	20200910_F1_UM2_Lukas006_SA_sMAC_DSS_1_3.23250.23250.5.0.dta	5	4008.2	DVVLTTTFVDDIKALPTTYEK(13)-LSPIYNLVPVKMK(11)	4008.19	null	1	0.000762154	0.007918	1.97545	1	1
	4	20200910_F1_UM2_Lukas006_SA_sMAC_DSS_1_3.23240.23240.4.0.dta	4	4008.2	DVVLTTTFVDDIKALPTTYEK(13)-LSPIYNLVPVKMK(11)	4008.19	null	1	0.000762534	0.006101	1.52213	1	1
	5	20200910_F1_UM2_Lukas006_SA_sMAC_DSS_1_3.22733.22733.4.0.dta	4	4024.2	DVVLTTTFVDDIKALPTTYEK(13)-LSPIYNLVPVKMK(11)	4024.19	Oxidation[M](36)	1	0.00126265	0.013908	3.4561	1	1
	6	20200910_F1_UM2_Lukas006_SA_sMAC_DSS_3_3.22896.22896.3.0.dta	3	4024.2	DVVLTTTFVDDIKALPTTYEK(13)-LSPIYNLVPVKMK(11)	4024.19	Oxidation[M](36)	1	0.00152406	0.018776	4.66579	1	1
	7	20200910_F1_UM2_Lukas006_SA_sMAC_DSS_2_3.23295.23295.4.0.dta	4	4008.2	DVVLTTTFVDDIKALPTTYEK(13)-LSPIYNLVPVKMK(11)	4008.19	null	1	0.00438339	0.010242	2.55527	1	1
	8	20200910_F1_UM2_Lukas006_SA_sMAC_DSS_2_3.22791.22791.4.0.dta	4	4024.2	DVVLTTTFVDDIKALPTTYEK(13)-LSPIYNLVPVKMK(11)	4024.19	Oxidation[M](36)	1	0.00488514	0.018249	4.53483	1	1
	9	20200910_F1_UM2_Lukas006_SA_sMAC_DSS_3_3.23403.23403.4.0.dta	4	4008.2	DVVLTTTFVDDIKALPTTYEK(13)-LSPIYNLVPVKMK(11)	4008.19	null	1	0.00512743	0.007263	1.81204	1	1
	10	20200910_F1_UM2_Lukas006_SA_sMAC_DSS_1_3.22764.22764.5.0.dta	5	4024.2	DVVLTTTFVDDIKALPTTYEK(13)-LSPIYNLVPVKMK(11)	4024.19	Oxidation[M](36)	1	0.00821137	0.014783	3.67354	1	1
	11	20200910_F1_UM2_Lukas006_SA_sMAC_DSS_3_3.23410.23410.5.0.dta	5	4008.2	DVVLTTTFVDDIKALPTTYEK(13)-LSPIYNLVPVKMK(11)	4008.19	null	1	0.0161286	0.008973	2.23867	1	1
	12	20200910_F1_UM2_Lukas006_SA_sMAC_DSS_3_3.22871.22871.4.0.dta	4	4024.2	DVVLTTTFVDDIKALPTTYEK(13)-LSPIYNLVPVKMK(11)	4024.19	Oxidation[M](36)	1	0.0262497	0.01629	4.04802	1	1
[truncated: 2,668 more rows]

## Sheet: pLink_loop-linked_sites_DMTMM
Protein_Order	Protein	Unique_Peptide_Number	Spectrum_Number
[truncated: 839 more rows]

## Sheet: pLikn_loop-linked_sites_DSS
Protein_Order	Protein	Unique_Peptide_Number	Spectrum_Number
[truncated: 953 more rows]

[truncated: 1 more sheets: MaxQuant_Bottom-up_sMAC]
