# Supplementary material for: Structural basis of soluble membrane attack complex packaging for clearance
Source: Nat Commun. 2021 Oct 19;12:6086. doi: 10.1038/s41467-021-26366-w (PMC8526713; doi:10.1038/s41467-021-26366-w)
Supplement: Supplementary file 6 — Source Data [file 41467_2021_26366_MOESM6_ESM.xlsx]

## Sheet: Figure 1c, 2b, 4e, S3b-d, S4c-f
Filtered cross-links (identified in all 3 replica)
Protein 1	Pos 1	Protein 2	Pos 2	CSMs	Type	Crosslinker
sp|P00734|THRB_HUMAN	343	sp|P00734|THRB_HUMAN	350	7	Intra	DMTMM
sp|P00734|THRB_HUMAN	428	sp|P00734|THRB_HUMAN	445	6	Intra	DMTMM
sp|P00734|THRB_HUMAN	428	sp|P00734|THRB_HUMAN	509	5	Intra	DMTMM
sp|P00734|THRB_HUMAN	428	sp|P00734|THRB_HUMAN	622	3	Intra	DMTMM
sp|P00734|THRB_HUMAN	445	sp|P00734|THRB_HUMAN	467	3	Intra	DMTMM
sp|P00734|THRB_HUMAN	508	sp|P00734|THRB_HUMAN	532	4	Intra	DMTMM
sp|P00734|THRB_HUMAN	615	sp|P04004|VTNC_HUMAN	219	3	Inter	DMTMM
sp|P01008|ANT3_HUMAN	435	sp|P01008|ANT3_HUMAN	446	50	Intra	DMTMM
sp|P01024|CO3_HUMAN	1177	sp|P01024|CO3_HUMAN	1203	6	Intra	DMTMM
sp|P01031|CO5_HUMAN	132	sp|P01031|CO5_HUMAN	135	4	Intra	DMTMM
sp|P01031|CO5_HUMAN	133	sp|P01031|CO5_HUMAN	135	10	Intra	DMTMM
sp|P01031|CO5_HUMAN	390	sp|P01031|CO5_HUMAN	420	11	Intra	DMTMM
sp|P01031|CO5_HUMAN	599	sp|P01031|CO5_HUMAN	610	5	Intra	DMTMM
sp|P01031|CO5_HUMAN	649	sp|P01031|CO5_HUMAN	652	8	Intra	DMTMM
sp|P01031|CO5_HUMAN	744	sp|P01031|CO5_HUMAN	1528	5	Intra	DMTMM
sp|P01031|CO5_HUMAN	744	sp|P01031|CO5_HUMAN	804	8	Intra	DMTMM
sp|P01031|CO5_HUMAN	744	sp|P01031|CO5_HUMAN	746	5	Intra	DMTMM
sp|P01031|CO5_HUMAN	746	sp|P01031|CO5_HUMAN	803	11	Intra	DMTMM
sp|P01031|CO5_HUMAN	819	sp|P01031|CO5_HUMAN	917	3	Intra	DMTMM
sp|P01031|CO5_HUMAN	845	sp|P01031|CO5_HUMAN	1585	5	Intra	DMTMM
sp|P01031|CO5_HUMAN	845	sp|P01031|CO5_HUMAN	1500	4	Intra	DMTMM
sp|P01031|CO5_HUMAN	851	sp|P01031|CO5_HUMAN	864	7	Intra	DMTMM
sp|P01031|CO5_HUMAN	856	sp|P01031|CO5_HUMAN	861	8	Intra	DMTMM
sp|P01031|CO5_HUMAN	861	sp|P01031|CO5_HUMAN	1571	16	Intra	DMTMM
sp|P01031|CO5_HUMAN	861	sp|P01031|CO5_HUMAN	1503	3	Intra	DMTMM
sp|P01031|CO5_HUMAN	864	sp|P01031|CO5_HUMAN	1519	4	Intra	DMTMM
sp|P01031|CO5_HUMAN	864	sp|P01031|CO5_HUMAN	1592	3	Intra	DMTMM
sp|P01031|CO5_HUMAN	914	sp|P01031|CO5_HUMAN	1500	4	Intra	DMTMM
sp|P01031|CO5_HUMAN	917	sp|P01031|CO5_HUMAN	1503	3	Intra	DMTMM
sp|P01031|CO5_HUMAN	952	sp|P01031|CO5_HUMAN	954	6	Intra	DMTMM
sp|P01031|CO5_HUMAN	1118	sp|P01031|CO5_HUMAN	1217	5	Intra	DMTMM
sp|P01031|CO5_HUMAN	1195	sp|P01031|CO5_HUMAN	1259	4	Intra	DMTMM
sp|P01031|CO5_HUMAN	1211	sp|P01031|CO5_HUMAN	1218	5	Intra	DMTMM
sp|P01031|CO5_HUMAN	1217	sp|P01031|CO5_HUMAN	1231	3	Intra	DMTMM
sp|P01031|CO5_HUMAN	1217	sp|P01031|CO5_HUMAN	1259	5	Intra	DMTMM
sp|P01031|CO5_HUMAN	1217	sp|P01031|CO5_HUMAN	1218	7	Intra	DMTMM
sp|P01031|CO5_HUMAN	1294	sp|P01031|CO5_HUMAN	1309	8	Intra	DMTMM
sp|P01031|CO5_HUMAN	1500	sp|P01031|CO5_HUMAN	1592	4	Intra	DMTMM
sp|P01031|CO5_HUMAN	1531	sp|P01031|CO5_HUMAN	1575	6	Intra	DMTMM
sp|P01031|CO5_HUMAN	1536	sp|P01031|CO5_HUMAN	1538	6	Intra	DMTMM
sp|P01031|CO5_HUMAN	1553	sp|P01031|CO5_HUMAN	1560	5	Intra	DMTMM
sp|P01031|CO5_HUMAN	1560	sp|P01031|CO5_HUMAN	1579	8	Intra	DMTMM
sp|P01031|CO5_HUMAN	1565	sp|P01031|CO5_HUMAN	1576	3	Intra	DMTMM
sp|P01031|CO5_HUMAN	1584	sp|P01031|CO5_HUMAN	1592	18	Intra	DMTMM
sp|P01031|CO5_HUMAN	845	sp|P10909|CLUS_HUMAN	1	5	Inter	DMTMM
sp|P01031|CO5_HUMAN	1201	sp|P13671|CO6_HUMAN	115	3	Inter	DMTMM
sp|P01031|CO5_HUMAN	1201	sp|P13671|CO6_HUMAN	116	5	Inter	DMTMM
sp|P01031|CO5_HUMAN	1217	sp|P13671|CO6_HUMAN	471	10	Inter	DMTMM
sp|P02647|APOA1_HUMAN	149	sp|P02647|APOA1_HUMAN	157	4	Intra	DMTMM
sp|P02748|CO9_HUMAN	55	sp|P02748|CO9_HUMAN	478	16	Intra	DMTMM
sp|P02748|CO9_HUMAN	55	sp|P02748|CO9_HUMAN	127	5	Intra	DMTMM
sp|P02748|CO9_HUMAN	71	sp|P02748|CO9_HUMAN	464	7	Intra	DMTMM
sp|P02748|CO9_HUMAN	74	sp|P02748|CO9_HUMAN	464	65	Intra	DMTMM
sp|P02748|CO9_HUMAN	74	sp|P02748|CO9_HUMAN	414	4	Intra	DMTMM
sp|P02748|CO9_HUMAN	75	sp|P02748|CO9_HUMAN	464	31	Intra	DMTMM
sp|P02748|CO9_HUMAN	77	sp|P02748|CO9_HUMAN	303	14	Intra	DMTMM
sp|P02748|CO9_HUMAN	77	sp|P02748|CO9_HUMAN	464	8	Intra	DMTMM
sp|P02748|CO9_HUMAN	78	sp|P02748|CO9_HUMAN	464	4	Intra	DMTMM
sp|P02748|CO9_HUMAN	79	sp|P02748|CO9_HUMAN	462	5	Intra	DMTMM
sp|P02748|CO9_HUMAN	79	sp|P02748|CO9_HUMAN	464	5	Intra	DMTMM
sp|P02748|CO9_HUMAN	184	sp|P02748|CO9_HUMAN	186	3	Intra	DMTMM
sp|P02748|CO9_HUMAN	186	sp|P02748|CO9_HUMAN	188	5	Intra	DMTMM
sp|P02748|CO9_HUMAN	209	sp|P02748|CO9_HUMAN	221	13	Intra	DMTMM
sp|P02748|CO9_HUMAN	226	sp|P02748|CO9_HUMAN	229	3	Intra	DMTMM
sp|P02748|CO9_HUMAN	229	sp|P02748|CO9_HUMAN	231	6	Intra	DMTMM
sp|P02748|CO9_HUMAN	349	sp|P02748|CO9_HUMAN	403	6	Intra	DMTMM
sp|P02748|CO9_HUMAN	386	sp|P02748|CO9_HUMAN	403	3	Intra	DMTMM
sp|P02748|CO9_HUMAN	403	sp|P02748|CO9_HUMAN	522	3	Intra	DMTMM
sp|P02748|CO9_HUMAN	418	sp|P02748|CO9_HUMAN	420	3	Intra	DMTMM
sp|P02748|CO9_HUMAN	470	sp|P02748|CO9_HUMAN	478	5	Intra	DMTMM
sp|P02748|CO9_HUMAN	29	sp|P04004|VTNC_HUMAN	1	3	Inter	DMTMM
sp|P02748|CO9_HUMAN	71	sp|P04004|VTNC_HUMAN	1	6	Inter	DMTMM
sp|P02748|CO9_HUMAN	127	sp|P04004|VTNC_HUMAN	1	3	Inter	DMTMM
sp|P02748|CO9_HUMAN	127	sp|P10909|CLUS_HUMAN	1	4	Inter	DMTMM
sp|P02748|CO9_HUMAN	127	sp|P10909|CLUS_HUMAN	300	8	Inter	DMTMM
sp|P02748|CO9_HUMAN	127	sp|P13671|CO6_HUMAN	886	6	Inter	DMTMM
sp|P02748|CO9_HUMAN	127	sp|P13671|CO6_HUMAN	902	3	Inter	DMTMM
sp|P02748|CO9_HUMAN	130	sp|P10909|CLUS_HUMAN	1	3	Inter	DMTMM
sp|P02748|CO9_HUMAN	310	sp|P10909|CLUS_HUMAN	1	3	Inter	DMTMM
sp|P02748|CO9_HUMAN	403	sp|P10909|CLUS_HUMAN	277	8	Inter	DMTMM
sp|P02748|CO9_HUMAN	478	sp|P04004|VTNC_HUMAN	1	3	Inter	DMTMM
sp|P02748|CO9_HUMAN	478	sp|P10909|CLUS_HUMAN	1	3	Inter	DMTMM
sp|P02751|FINC_HUMAN	66	sp|P02751|FINC_HUMAN	90	5	Intra	DMTMM
sp|P02751|FINC_HUMAN	235	sp|P02751|FINC_HUMAN	248	5	Intra	DMTMM
sp|P04004|VTNC_HUMAN	1	sp|P04004|VTNC_HUMAN	16	6	Intra	DMTMM
sp|P04004|VTNC_HUMAN	1	sp|P04004|VTNC_HUMAN	439	5	Intra	DMTMM
sp|P04004|VTNC_HUMAN	1	sp|P04004|VTNC_HUMAN	184	3	Intra	DMTMM
sp|P04004|VTNC_HUMAN	1	sp|P04004|VTNC_HUMAN	166	4	Intra	DMTMM
sp|P04004|VTNC_HUMAN	1	sp|P04004|VTNC_HUMAN	17	7	Intra	DMTMM
sp|P04004|VTNC_HUMAN	1	sp|P04004|VTNC_HUMAN	72	5	Intra	DMTMM
sp|P04004|VTNC_HUMAN	1	sp|P04004|VTNC_HUMAN	92	6	Intra	DMTMM
sp|P04004|VTNC_HUMAN	16	sp|P04004|VTNC_HUMAN	17	7	Intra	DMTMM
sp|P04004|VTNC_HUMAN	98	sp|P04004|VTNC_HUMAN	117	8	Intra	DMTMM
sp|P04004|VTNC_HUMAN	98	sp|P04004|VTNC_HUMAN	114	3	Intra	DMTMM
sp|P04004|VTNC_HUMAN	98	sp|P04004|VTNC_HUMAN	102	8	Intra	DMTMM
sp|P04004|VTNC_HUMAN	98	sp|P04004|VTNC_HUMAN	101	6	Intra	DMTMM
sp|P04004|VTNC_HUMAN	98	sp|P04004|VTNC_HUMAN	100	16	Intra	DMTMM
sp|P04004|VTNC_HUMAN	107	sp|P04004|VTNC_HUMAN	112	14	Intra	DMTMM
sp|P04004|VTNC_HUMAN	112	sp|P04004|VTNC_HUMAN	121	20	Intra	DMTMM
sp|P04004|VTNC_HUMAN	112	sp|P04004|VTNC_HUMAN	133	20	Intra	DMTMM
sp|P04004|VTNC_HUMAN	112	sp|P04004|VTNC_HUMAN	114	9	Intra	DMTMM
sp|P04004|VTNC_HUMAN	134	sp|P04004|VTNC_HUMAN	140	8	Intra	DMTMM
sp|P04004|VTNC_HUMAN	135	sp|P04004|VTNC_HUMAN	140	19	Intra	DMTMM
sp|P04004|VTNC_HUMAN	140	sp|P04004|VTNC_HUMAN	328	5	Intra	DMTMM
sp|P04004|VTNC_HUMAN	166	sp|P04004|VTNC_HUMAN	348	6	Intra	DMTMM
sp|P04004|VTNC_HUMAN	166	sp|P04004|VTNC_HUMAN	167	3	Intra	DMTMM
sp|P04004|VTNC_HUMAN	175	sp|P04004|VTNC_HUMAN	179	8	Intra	DMTMM
sp|P04004|VTNC_HUMAN	184	sp|P04004|VTNC_HUMAN	204	10	Intra	DMTMM
sp|P04004|VTNC_HUMAN	188	sp|P04004|VTNC_HUMAN	199	4	Intra	DMTMM
sp|P04004|VTNC_HUMAN	199	sp|P04004|VTNC_HUMAN	212	15	Intra	DMTMM
sp|P04004|VTNC_HUMAN	204	sp|P04004|VTNC_HUMAN	212	7	Intra	DMTMM
sp|P04004|VTNC_HUMAN	213	sp|P04004|VTNC_HUMAN	348	8	Intra	DMTMM
sp|P04004|VTNC_HUMAN	328	sp|P04004|VTNC_HUMAN	348	3	Intra	DMTMM
sp|P04004|VTNC_HUMAN	1	sp|P07357|CO8A_HUMAN	504	3	Inter	DMTMM
sp|P04004|VTNC_HUMAN	1	sp|P07358|CO8B_HUMAN	273	3	Inter	DMTMM
sp|P04004|VTNC_HUMAN	1	sp|P07360|CO8G_HUMAN	146	3	Inter	DMTMM
sp|P04004|VTNC_HUMAN	1	sp|P10643|CO7_HUMAN	500	11	Inter	DMTMM
sp|P04004|VTNC_HUMAN	1	sp|P10643|CO7_HUMAN	52	6	Inter	DMTMM
sp|P04004|VTNC_HUMAN	1	sp|P10643|CO7_HUMAN	529	6	Inter	DMTMM
sp|P04004|VTNC_HUMAN	1	sp|P10643|CO7_HUMAN	579	5	Inter	DMTMM
sp|P04004|VTNC_HUMAN	1	sp|P10643|CO7_HUMAN	797	3	Inter	DMTMM
sp|P04004|VTNC_HUMAN	1	sp|P10909|CLUS_HUMAN	338	3	Inter	DMTMM
sp|P04004|VTNC_HUMAN	1	sp|P10909|CLUS_HUMAN	306	4	Inter	DMTMM
sp|P04004|VTNC_HUMAN	1	sp|P10909|CLUS_HUMAN	313	4	Inter	DMTMM
sp|P04004|VTNC_HUMAN	1	sp|P10909|CLUS_HUMAN	414	3	Inter	DMTMM
sp|P04004|VTNC_HUMAN	1	sp|P10909|CLUS_HUMAN	65	3	Inter	DMTMM
sp|P04004|VTNC_HUMAN	1	sp|P13671|CO6_HUMAN	567	3	Inter	DMTMM
sp|P04004|VTNC_HUMAN	1	sp|P13671|CO6_HUMAN	465	3	Inter	DMTMM
sp|P04004|VTNC_HUMAN	348	sp|P07357|CO8A_HUMAN	504	4	Inter	DMTMM
sp|P04004|VTNC_HUMAN	348	sp|P10909|CLUS_HUMAN	166	3	Inter	DMTMM
sp|P04114|APOB_HUMAN	132	sp|P04114|APOB_HUMAN	301	4	Intra	DMTMM
sp|P04114|APOB_HUMAN	1982	sp|P04114|APOB_HUMAN	1995	4	Intra	DMTMM
sp|P04114|APOB_HUMAN	2884	sp|P04114|APOB_HUMAN	2911	10	Intra	DMTMM
sp|P07358|CO8B_HUMAN	441	sp|P07358|CO8B_HUMAN	444	3	Intra	DMTMM
sp|P07358|CO8B_HUMAN	418	sp|P10909|CLUS_HUMAN	1	5	Inter	DMTMM
sp|P07358|CO8B_HUMAN	436	sp|P10909|CLUS_HUMAN	167	3	Inter	DMTMM
sp|P07360|CO8G_HUMAN	51	sp|P07360|CO8G_HUMAN	71	10	Intra	DMTMM
sp|P07360|CO8G_HUMAN	71	sp|P07360|CO8G_HUMAN	73	6	Intra	DMTMM
sp|P07360|CO8G_HUMAN	146	sp|P10909|CLUS_HUMAN	1	3	Inter	DMTMM
sp|P07360|CO8G_HUMAN	146	sp|P10909|CLUS_HUMAN	318	6	Inter	DMTMM
sp|P10643|CO7_HUMAN	312	sp|P10643|CO7_HUMAN	313	6	Intra	DMTMM
sp|P10643|CO7_HUMAN	325	sp|P10643|CO7_HUMAN	333	3	Intra	DMTMM
sp|P10643|CO7_HUMAN	563	sp|P10643|CO7_HUMAN	571	9	Intra	DMTMM
sp|P10643|CO7_HUMAN	616	sp|P10643|CO7_HUMAN	624	4	Intra	DMTMM
sp|P10643|CO7_HUMAN	624	sp|P10643|CO7_HUMAN	631	6	Intra	DMTMM
sp|P10643|CO7_HUMAN	748	sp|P10643|CO7_HUMAN	766	20	Intra	DMTMM
sp|P10643|CO7_HUMAN	152	sp|P13671|CO6_HUMAN	457	7	Inter	DMTMM
sp|P10909|CLUS_HUMAN	1	sp|P10909|CLUS_HUMAN	65	5	Intra	DMTMM
sp|P10909|CLUS_HUMAN	1	sp|P10909|CLUS_HUMAN	375	7	Intra	DMTMM
sp|P10909|CLUS_HUMAN	1	sp|P10909|CLUS_HUMAN	285	3	Intra	DMTMM
sp|P10909|CLUS_HUMAN	1	sp|P10909|CLUS_HUMAN	6	6	Intra	DMTMM
sp|P10909|CLUS_HUMAN	1	sp|P10909|CLUS_HUMAN	11	3	Intra	DMTMM
sp|P10909|CLUS_HUMAN	11	sp|P10909|CLUS_HUMAN	35	3	Intra	DMTMM
sp|P10909|CLUS_HUMAN	35	sp|P10909|CLUS_HUMAN	382	3	Intra	DMTMM
sp|P10909|CLUS_HUMAN	35	sp|P10909|CLUS_HUMAN	338	3	Intra	DMTMM
sp|P10909|CLUS_HUMAN	44	sp|P10909|CLUS_HUMAN	46	7	Intra	DMTMM
sp|P10909|CLUS_HUMAN	53	sp|P10909|CLUS_HUMAN	58	8	Intra	DMTMM
sp|P10909|CLUS_HUMAN	53	sp|P10909|CLUS_HUMAN	318	4	Intra	DMTMM
sp|P10909|CLUS_HUMAN	54	sp|P10909|CLUS_HUMAN	58	38	Intra	DMTMM
sp|P10909|CLUS_HUMAN	54	sp|P10909|CLUS_HUMAN	56	13	Intra	DMTMM
sp|P10909|CLUS_HUMAN	56	sp|P10909|CLUS_HUMAN	60	37	Intra	DMTMM
sp|P10909|CLUS_HUMAN	56	sp|P10909|CLUS_HUMAN	304	4	Intra	DMTMM
sp|P10909|CLUS_HUMAN	57	sp|P10909|CLUS_HUMAN	60	7	Intra	DMTMM
sp|P10909|CLUS_HUMAN	58	sp|P10909|CLUS_HUMAN	304	3	Intra	DMTMM
sp|P10909|CLUS_HUMAN	58	sp|P10909|CLUS_HUMAN	70	3	Intra	DMTMM
sp|P10909|CLUS_HUMAN	59	sp|P10909|CLUS_HUMAN	313	5	Intra	DMTMM
sp|P10909|CLUS_HUMAN	59	sp|P10909|CLUS_HUMAN	307	3	Intra	DMTMM
sp|P10909|CLUS_HUMAN	59	sp|P10909|CLUS_HUMAN	60	5	Intra	DMTMM
sp|P10909|CLUS_HUMAN	65	sp|P10909|CLUS_HUMAN	72	13	Intra	DMTMM
sp|P10909|CLUS_HUMAN	65	sp|P10909|CLUS_HUMAN	300	9	Intra	DMTMM
sp|P10909|CLUS_HUMAN	65	sp|P10909|CLUS_HUMAN	318	6	Intra	DMTMM
sp|P10909|CLUS_HUMAN	72	sp|P10909|CLUS_HUMAN	304	4	Intra	DMTMM
sp|P10909|CLUS_HUMAN	72	sp|P10909|CLUS_HUMAN	306	6	Intra	DMTMM
sp|P10909|CLUS_HUMAN	72	sp|P10909|CLUS_HUMAN	285	6	Intra	DMTMM
sp|P10909|CLUS_HUMAN	72	sp|P10909|CLUS_HUMAN	290	3	Intra	DMTMM
sp|P10909|CLUS_HUMAN	72	sp|P10909|CLUS_HUMAN	75	11	Intra	DMTMM
sp|P10909|CLUS_HUMAN	74	sp|P10909|CLUS_HUMAN	75	8	Intra	DMTMM
sp|P10909|CLUS_HUMAN	90	sp|P10909|CLUS_HUMAN	282	61	Intra	DMTMM
sp|P10909|CLUS_HUMAN	90	sp|P10909|CLUS_HUMAN	92	19	Intra	DMTMM
sp|P10909|CLUS_HUMAN	142	sp|P10909|CLUS_HUMAN	200	5	Intra	DMTMM
sp|P10909|CLUS_HUMAN	166	sp|P10909|CLUS_HUMAN	200	10	Intra	DMTMM
sp|P10909|CLUS_HUMAN	167	sp|P10909|CLUS_HUMAN	200	5	Intra	DMTMM
sp|P10909|CLUS_HUMAN	171	sp|P10909|CLUS_HUMAN	200	4	Intra	DMTMM
sp|P10909|CLUS_HUMAN	277	sp|P10909|CLUS_HUMAN	285	12	Intra	DMTMM
sp|P10909|CLUS_HUMAN	277	sp|P10909|CLUS_HUMAN	313	3	Intra	DMTMM
sp|P10909|CLUS_HUMAN	282	sp|P10909|CLUS_HUMAN	285	3	Intra	DMTMM
sp|P10909|CLUS_HUMAN	300	sp|P10909|CLUS_HUMAN	304	30	Intra	DMTMM
sp|P10909|CLUS_HUMAN	318	sp|P10909|CLUS_HUMAN	342	6	Intra	DMTMM
sp|P10909|CLUS_HUMAN	382	sp|P10909|CLUS_HUMAN	407	3	Intra	DMTMM
sp|P10909|CLUS_HUMAN	400	sp|P10909|CLUS_HUMAN	407	4	Intra	DMTMM
sp|P10909|CLUS_HUMAN	407	sp|P10909|CLUS_HUMAN	410	10	Intra	DMTMM
sp|P10909|CLUS_HUMAN	414	sp|P10909|CLUS_HUMAN	415	9	Intra	DMTMM
sp|P10909|CLUS_HUMAN	415	sp|P10909|CLUS_HUMAN	419	3	Intra	DMTMM
sp|P10909|CLUS_HUMAN	1	sp|P13671|CO6_HUMAN	445	4	Inter	DMTMM
sp|P10909|CLUS_HUMAN	255	sp|P13671|CO6_HUMAN	376	7	Inter	DMTMM
sp|P13671|CO6_HUMAN	41	sp|P13671|CO6_HUMAN	46	3	Intra	DMTMM
sp|P13671|CO6_HUMAN	77	sp|P13671|CO6_HUMAN	120	3	Intra	DMTMM
sp|P13671|CO6_HUMAN	134	sp|P13671|CO6_HUMAN	136	6	Intra	DMTMM
sp|P13671|CO6_HUMAN	136	sp|P13671|CO6_HUMAN	156	42	Intra	DMTMM
sp|P13671|CO6_HUMAN	156	sp|P13671|CO6_HUMAN	677	6	Intra	DMTMM
sp|P13671|CO6_HUMAN	216	sp|P13671|CO6_HUMAN	307	4	Intra	DMTMM
sp|P13671|CO6_HUMAN	221	sp|P13671|CO6_HUMAN	300	19	Intra	DMTMM
sp|P13671|CO6_HUMAN	227	sp|P13671|CO6_HUMAN	297	10	Intra	DMTMM
sp|P13671|CO6_HUMAN	230	sp|P13671|CO6_HUMAN	232	4	Intra	DMTMM
sp|P13671|CO6_HUMAN	287	sp|P13671|CO6_HUMAN	289	14	Intra	DMTMM
sp|P13671|CO6_HUMAN	307	sp|P13671|CO6_HUMAN	310	3	Intra	DMTMM
sp|P13671|CO6_HUMAN	309	sp|P13671|CO6_HUMAN	310	7	Intra	DMTMM
sp|P13671|CO6_HUMAN	374	sp|P13671|CO6_HUMAN	403	7	Intra	DMTMM
sp|P13671|CO6_HUMAN	407	sp|P13671|CO6_HUMAN	409	3	Intra	DMTMM
sp|P13671|CO6_HUMAN	417	sp|P13671|CO6_HUMAN	438	7	Intra	DMTMM
sp|P13671|CO6_HUMAN	567	sp|P13671|CO6_HUMAN	584	10	Intra	DMTMM
sp|P13671|CO6_HUMAN	708	sp|P13671|CO6_HUMAN	749	5	Intra	DMTMM
sp|P13671|CO6_HUMAN	708	sp|P13671|CO6_HUMAN	837	3	Intra	DMTMM
sp|P13671|CO6_HUMAN	708	sp|P13671|CO6_HUMAN	858	3	Intra	DMTMM
sp|P13671|CO6_HUMAN	741	sp|P13671|CO6_HUMAN	749	8	Intra	DMTMM
sp|P13671|CO6_HUMAN	823	sp|P13671|CO6_HUMAN	902	7	Intra	DMTMM
sp|P13671|CO6_HUMAN	878	sp|P13671|CO6_HUMAN	904	18	Intra	DMTMM
sp|P27169|PON1_HUMAN	142	sp|P27169|PON1_HUMAN	157	3	Intra	DMTMM
sp|Q08380|LG3BP_HUMAN	90	sp|Q08380|LG3BP_HUMAN	110	7	Intra	DMTMM
sp|Q08380|LG3BP_HUMAN	323	sp|Q08380|LG3BP_HUMAN	340	4	Intra	DMTMM
sp|Q08380|LG3BP_HUMAN	344	sp|Q08380|LG3BP_HUMAN	376	11	Intra	DMTMM
sp|P00734|THRB_HUMAN	344	sp|P00734|THRB_HUMAN	350	10	Intra	DSS
sp|P00734|THRB_HUMAN	384	sp|P00734|THRB_HUMAN	498	7	Intra	DSS
sp|P00734|THRB_HUMAN	384	sp|P00734|THRB_HUMAN	508	5	Intra	DSS
sp|P00734|THRB_HUMAN	384	sp|P00734|THRB_HUMAN	599	6	Intra	DSS
sp|P00734|THRB_HUMAN	384	sp|P00734|THRB_HUMAN	537	5	Intra	DSS
sp|P00734|THRB_HUMAN	384	sp|P00734|THRB_HUMAN	428	9	Intra	DSS
sp|P00734|THRB_HUMAN	384	sp|P00734|THRB_HUMAN	440	4	Intra	DSS
sp|P00734|THRB_HUMAN	428	sp|P00734|THRB_HUMAN	537	6	Intra	DSS
sp|P00734|THRB_HUMAN	428	sp|P00734|THRB_HUMAN	440	14	Intra	DSS
sp|P00734|THRB_HUMAN	428	sp|P00734|THRB_HUMAN	446	11	Intra	DSS
sp|P00734|THRB_HUMAN	428	sp|P00734|THRB_HUMAN	470	3	Intra	DSS
sp|P00734|THRB_HUMAN	428	sp|P00734|THRB_HUMAN	508	7	Intra	DSS
sp|P00734|THRB_HUMAN	428	sp|P00734|THRB_HUMAN	498	3	Intra	DSS
sp|P00734|THRB_HUMAN	440	sp|P00734|THRB_HUMAN	470	6	Intra	DSS
sp|P00734|THRB_HUMAN	440	sp|P00734|THRB_HUMAN	498	4	Intra	DSS
sp|P00734|THRB_HUMAN	440	sp|P00734|THRB_HUMAN	508	3	Intra	DSS
sp|P00734|THRB_HUMAN	440	sp|P00734|THRB_HUMAN	446	21	Intra	DSS
sp|P00734|THRB_HUMAN	446	sp|P00734|THRB_HUMAN	599	3	Intra	DSS
sp|P00734|THRB_HUMAN	446	sp|P00734|THRB_HUMAN	498	5	Intra	DSS
sp|P00734|THRB_HUMAN	446	sp|P00734|THRB_HUMAN	467	3	Intra	DSS
sp|P00734|THRB_HUMAN	467	sp|P00734|THRB_HUMAN	470	22	Intra	DSS
sp|P00734|THRB_HUMAN	467	sp|P00734|THRB_HUMAN	498	8	Intra	DSS
sp|P00734|THRB_HUMAN	469	sp|P00734|THRB_HUMAN	470	6	Intra	DSS
sp|P00734|THRB_HUMAN	498	sp|P00734|THRB_HUMAN	537	11	Intra	DSS
sp|P00734|THRB_HUMAN	498	sp|P00734|THRB_HUMAN	599	5	Intra	DSS
sp|P00734|THRB_HUMAN	498	sp|P00734|THRB_HUMAN	508	8	Intra	DSS
sp|P00734|THRB_HUMAN	498	sp|P00734|THRB_HUMAN	615	3	Intra	DSS
sp|P00734|THRB_HUMAN	508	sp|P00734|THRB_HUMAN	537	7	Intra	DSS
sp|P00734|THRB_HUMAN	508	sp|P00734|THRB_HUMAN	599	5	Intra	DSS
sp|P00734|THRB_HUMAN	537	sp|P00734|THRB_HUMAN	554	22	Intra	DSS
sp|P00734|THRB_HUMAN	537	sp|P00734|THRB_HUMAN	559	6	Intra	DSS
sp|P00734|THRB_HUMAN	537	sp|P00734|THRB_HUMAN	599	10	Intra	DSS
sp|P00734|THRB_HUMAN	554	sp|P00734|THRB_HUMAN	559	9	Intra	DSS
sp|P00734|THRB_HUMAN	559	sp|P00734|THRB_HUMAN	599	5	Intra	DSS
sp|P00734|THRB_HUMAN	599	sp|P00734|THRB_HUMAN	615	6	Intra	DSS
sp|P00734|THRB_HUMAN	611	sp|P00734|THRB_HUMAN	615	7	Intra	DSS
sp|P00734|THRB_HUMAN	344	sp|P07358|CO8B_HUMAN	486	5	Inter	DSS
sp|P00734|THRB_HUMAN	350	sp|P07358|CO8B_HUMAN	486	4	Inter	DSS
sp|P00734|THRB_HUMAN	428	sp|P04004|VTNC_HUMAN	348	3	Inter	DSS
sp|P00734|THRB_HUMAN	428	sp|P10909|CLUS_HUMAN	277	4	Inter	DSS
sp|P00734|THRB_HUMAN	470	sp|P07358|CO8B_HUMAN	486	3	Inter	DSS
sp|P00734|THRB_HUMAN	498	sp|P04004|VTNC_HUMAN	167	5	Inter	DSS
sp|P00734|THRB_HUMAN	498	sp|P07358|CO8B_HUMAN	486	4	Inter	DSS
sp|P01024|CO3_HUMAN	289	sp|P01024|CO3_HUMAN	305	8	Intra	DSS
sp|P01031|CO5_HUMAN	44	sp|P01031|CO5_HUMAN	45	7	Intra	DSS
sp|P01031|CO5_HUMAN	44	sp|P01031|CO5_HUMAN	95	4	Intra	DSS
sp|P01031|CO5_HUMAN	91	sp|P01031|CO5_HUMAN	95	3	Intra	DSS
sp|P01031|CO5_HUMAN	114	sp|P01031|CO5_HUMAN	124	6	Intra	DSS
sp|P01031|CO5_HUMAN	135	sp|P01031|CO5_HUMAN	138	16	Intra	DSS
sp|P01031|CO5_HUMAN	135	sp|P01031|CO5_HUMAN	490	6	Intra	DSS
sp|P01031|CO5_HUMAN	135	sp|P01031|CO5_HUMAN	488	4	Intra	DSS
sp|P01031|CO5_HUMAN	184	sp|P01031|CO5_HUMAN	186	10	Intra	DSS
sp|P01031|CO5_HUMAN	184	sp|P01031|CO5_HUMAN	939	6	Intra	DSS
sp|P01031|CO5_HUMAN	184	sp|P01031|CO5_HUMAN	599	11	Intra	DSS
sp|P01031|CO5_HUMAN	184	sp|P01031|CO5_HUMAN	952	4	Intra	DSS
sp|P01031|CO5_HUMAN	184	sp|P01031|CO5_HUMAN	611	3	Intra	DSS
sp|P01031|CO5_HUMAN	258	sp|P01031|CO5_HUMAN	599	12	Intra	DSS
sp|P01031|CO5_HUMAN	346	sp|P01031|CO5_HUMAN	471	6	Intra	DSS
sp|P01031|CO5_HUMAN	346	sp|P01031|CO5_HUMAN	490	4	Intra	DSS
sp|P01031|CO5_HUMAN	358	sp|P01031|CO5_HUMAN	599	4	Intra	DSS
sp|P01031|CO5_HUMAN	471	sp|P01031|CO5_HUMAN	477	3	Intra	DSS
sp|P01031|CO5_HUMAN	471	sp|P01031|CO5_HUMAN	499	8	Intra	DSS
sp|P01031|CO5_HUMAN	488	sp|P01031|CO5_HUMAN	490	9	Intra	DSS
sp|P01031|CO5_HUMAN	490	sp|P01031|CO5_HUMAN	499	8	Intra	DSS
sp|P01031|CO5_HUMAN	599	sp|P01031|CO5_HUMAN	611	20	Intra	DSS
sp|P01031|CO5_HUMAN	744	sp|P01031|CO5_HUMAN	861	4	Intra	DSS
sp|P01031|CO5_HUMAN	824	sp|P01031|CO5_HUMAN	917	7	Intra	DSS
sp|P01031|CO5_HUMAN	824	sp|P01031|CO5_HUMAN	1382	6	Intra	DSS
sp|P01031|CO5_HUMAN	824	sp|P01031|CO5_HUMAN	939	6	Intra	DSS
sp|P01031|CO5_HUMAN	824	sp|P01031|CO5_HUMAN	864	3	Intra	DSS
sp|P01031|CO5_HUMAN	840	sp|P01031|CO5_HUMAN	864	3	Intra	DSS
sp|P01031|CO5_HUMAN	861	sp|P01031|CO5_HUMAN	864	7	Intra	DSS
sp|P01031|CO5_HUMAN	864	sp|P01031|CO5_HUMAN	1585	3	Intra	DSS
sp|P01031|CO5_HUMAN	864	sp|P01031|CO5_HUMAN	1500	4	Intra	DSS
sp|P01031|CO5_HUMAN	864	sp|P01031|CO5_HUMAN	1536	3	Intra	DSS
sp|P01031|CO5_HUMAN	864	sp|P01031|CO5_HUMAN	1391	3	Intra	DSS
sp|P01031|CO5_HUMAN	917	sp|P01031|CO5_HUMAN	939	7	Intra	DSS
sp|P01031|CO5_HUMAN	917	sp|P01031|CO5_HUMAN	1500	6	Intra	DSS
sp|P01031|CO5_HUMAN	917	sp|P01031|CO5_HUMAN	1391	3	Intra	DSS
sp|P01031|CO5_HUMAN	917	sp|P01031|CO5_HUMAN	952	6	Intra	DSS
sp|P01031|CO5_HUMAN	939	sp|P01031|CO5_HUMAN	952	8	Intra	DSS
sp|P01031|CO5_HUMAN	939	sp|P01031|CO5_HUMAN	1391	7	Intra	DSS
sp|P01031|CO5_HUMAN	939	sp|P01031|CO5_HUMAN	1195	4	Intra	DSS
sp|P01031|CO5_HUMAN	939	sp|P01031|CO5_HUMAN	1595	3	Intra	DSS
sp|P01031|CO5_HUMAN	952	sp|P01031|CO5_HUMAN	956	5	Intra	DSS
sp|P01031|CO5_HUMAN	952	sp|P01031|CO5_HUMAN	1500	10	Intra	DSS
sp|P01031|CO5_HUMAN	952	sp|P01031|CO5_HUMAN	1610	14	Intra	DSS
sp|P01031|CO5_HUMAN	952	sp|P01031|CO5_HUMAN	1508	4	Intra	DSS
sp|P01031|CO5_HUMAN	952	sp|P01031|CO5_HUMAN	1302	5	Intra	DSS
sp|P01031|CO5_HUMAN	1110	sp|P01031|CO5_HUMAN	1136	3	Intra	DSS
sp|P01031|CO5_HUMAN	1136	sp|P01031|CO5_HUMAN	1254	5	Intra	DSS
sp|P01031|CO5_HUMAN	1136	sp|P01031|CO5_HUMAN	1201	6	Intra	DSS
sp|P01031|CO5_HUMAN	1136	sp|P01031|CO5_HUMAN	1195	5	Intra	DSS
sp|P01031|CO5_HUMAN	1145	sp|P01031|CO5_HUMAN	1201	5	Intra	DSS
sp|P01031|CO5_HUMAN	1145	sp|P01031|CO5_HUMAN	1195	3	Intra	DSS
sp|P01031|CO5_HUMAN	1195	sp|P01031|CO5_HUMAN	1217	9	Intra	DSS
sp|P01031|CO5_HUMAN	1195	sp|P01031|CO5_HUMAN	1201	8	Intra	DSS
sp|P01031|CO5_HUMAN	1195	sp|P01031|CO5_HUMAN	1254	3	Intra	DSS
sp|P01031|CO5_HUMAN	1195	sp|P01031|CO5_HUMAN	1211	9	Intra	DSS
sp|P01031|CO5_HUMAN	1201	sp|P01031|CO5_HUMAN	1217	9	Intra	DSS
sp|P01031|CO5_HUMAN	1201	sp|P01031|CO5_HUMAN	1211	15	Intra	DSS
sp|P01031|CO5_HUMAN	1201	sp|P01031|CO5_HUMAN	1254	7	Intra	DSS
sp|P01031|CO5_HUMAN	1211	sp|P01031|CO5_HUMAN	1217	10	Intra	DSS
sp|P01031|CO5_HUMAN	1287	sp|P01031|CO5_HUMAN	1302	5	Intra	DSS
sp|P01031|CO5_HUMAN	1300	sp|P01031|CO5_HUMAN	1302	34	Intra	DSS
sp|P01031|CO5_HUMAN	1302	sp|P01031|CO5_HUMAN	1309	3	Intra	DSS
sp|P01031|CO5_HUMAN	1309	sp|P01031|CO5_HUMAN	1313	4	Intra	DSS
sp|P01031|CO5_HUMAN	1362	sp|P01031|CO5_HUMAN	1585	6	Intra	DSS
sp|P01031|CO5_HUMAN	1362	sp|P01031|CO5_HUMAN	1500	8	Intra	DSS
sp|P01031|CO5_HUMAN	1382	sp|P01031|CO5_HUMAN	1500	3	Intra	DSS
sp|P01031|CO5_HUMAN	1391	sp|P01031|CO5_HUMAN	1595	6	Intra	DSS
sp|P01031|CO5_HUMAN	1391	sp|P01031|CO5_HUMAN	1500	9	Intra	DSS
sp|P01031|CO5_HUMAN	1497	sp|P01031|CO5_HUMAN	1500	3	Intra	DSS
sp|P01031|CO5_HUMAN	1531	sp|P01031|CO5_HUMAN	1576	4	Intra	DSS
sp|P01031|CO5_HUMAN	1536	sp|P01031|CO5_HUMAN	1604	8	Intra	DSS
sp|P01031|CO5_HUMAN	1558	sp|P01031|CO5_HUMAN	1560	43	Intra	DSS
sp|P01031|CO5_HUMAN	1560	sp|P01031|CO5_HUMAN	1595	18	Intra	DSS
sp|P01031|CO5_HUMAN	1568	sp|P01031|CO5_HUMAN	1584	5	Intra	DSS
sp|P01031|CO5_HUMAN	1576	sp|P01031|CO5_HUMAN	1584	3	Intra	DSS
sp|P01031|CO5_HUMAN	744	sp|P10643|CO7_HUMAN	749	6	Inter	DSS
sp|P01031|CO5_HUMAN	939	sp|P10643|CO7_HUMAN	662	4	Inter	DSS
sp|P01031|CO5_HUMAN	1145	sp|P13671|CO6_HUMAN	902	4	Inter	DSS
sp|P01031|CO5_HUMAN	1145	sp|P13671|CO6_HUMAN	851	5	Inter	DSS
sp|P01031|CO5_HUMAN	1201	sp|P13671|CO6_HUMAN	120	6	Inter	DSS
sp|P01031|CO5_HUMAN	1201	sp|P13671|CO6_HUMAN	113	4	Inter	DSS
sp|P01031|CO5_HUMAN	1211	sp|P13671|CO6_HUMAN	902	4	Inter	DSS
sp|P01031|CO5_HUMAN	1217	sp|P13671|CO6_HUMAN	309	9	Inter	DSS
sp|P01031|CO5_HUMAN	1217	sp|P13671|CO6_HUMAN	488	8	Inter	DSS
sp|P01031|CO5_HUMAN	1254	sp|P13671|CO6_HUMAN	113	14	Inter	DSS
sp|P01031|CO5_HUMAN	1576	sp|P10643|CO7_HUMAN	685	6	Inter	DSS
sp|P01871|IGHM_HUMAN	153	sp|P04220|IGHM_HUMAN	253	6	Inter	DSS
sp|P02649|APOE_HUMAN	90	sp|P02649|APOE_HUMAN	113	4	Intra	DSS
sp|P02748|CO9_HUMAN	189	sp|P02748|CO9_HUMAN	420	7	Intra	DSS
sp|P02748|CO9_HUMAN	269	sp|P02748|CO9_HUMAN	271	3	Intra	DSS
sp|P02748|CO9_HUMAN	303	sp|P02748|CO9_HUMAN	462	14	Intra	DSS
sp|P02748|CO9_HUMAN	303	sp|P02748|CO9_HUMAN	464	11	Intra	DSS
sp|P02748|CO9_HUMAN	349	sp|P02748|CO9_HUMAN	354	3	Intra	DSS
sp|P02748|CO9_HUMAN	349	sp|P02748|CO9_HUMAN	386	9	Intra	DSS
sp|P02748|CO9_HUMAN	414	sp|P02748|CO9_HUMAN	414	6	Intra	DSS
sp|P02748|CO9_HUMAN	420	sp|P02748|CO9_HUMAN	522	13	Intra	DSS
sp|P02748|CO9_HUMAN	462	sp|P02748|CO9_HUMAN	464	12	Intra	DSS
sp|P02748|CO9_HUMAN	464	sp|P02748|CO9_HUMAN	470	3	Intra	DSS
sp|P02748|CO9_HUMAN	469	sp|P02748|CO9_HUMAN	470	3	Intra	DSS
sp|P02748|CO9_HUMAN	512	sp|P02748|CO9_HUMAN	522	5	Intra	DSS
sp|P02748|CO9_HUMAN	349	sp|P10909|CLUS_HUMAN	277	7	Inter	DSS
sp|P02748|CO9_HUMAN	414	sp|P10909|CLUS_HUMAN	300	4	Inter	DSS
sp|P02748|CO9_HUMAN	420	sp|P10909|CLUS_HUMAN	282	3	Inter	DSS
sp|P02748|CO9_HUMAN	420	sp|P10909|CLUS_HUMAN	277	3	Inter	DSS
sp|P02748|CO9_HUMAN	420	sp|P10909|CLUS_HUMAN	300	6	Inter	DSS
sp|P02751|FINC_HUMAN	655	sp|P02751|FINC_HUMAN	672	3	Intra	DSS
sp|P02751|FINC_HUMAN	976	sp|P02751|FINC_HUMAN	987	5	Intra	DSS
sp|P02751|FINC_HUMAN	1050	sp|P02751|FINC_HUMAN	1169	6	Intra	DSS
sp|P02751|FINC_HUMAN	1544	sp|P02751|FINC_HUMAN	1579	5	Intra	DSS
sp|P02751|FINC_HUMAN	1544	sp|P02751|FINC_HUMAN	1759	6	Intra	DSS
sp|P02751|FINC_HUMAN	1936	sp|P02751|FINC_HUMAN	1981	12	Intra	DSS
sp|P02751|FINC_HUMAN	2230	sp|P02751|FINC_HUMAN	2259	11	Intra	DSS
sp|P02751|FINC_HUMAN	2263	sp|P02751|FINC_HUMAN	2287	7	Intra	DSS
sp|P04004|VTNC_HUMAN	1	sp|P04004|VTNC_HUMAN	167	3	Intra	DSS
sp|P04004|VTNC_HUMAN	1	sp|P04004|VTNC_HUMAN	17	30	Intra	DSS
sp|P04004|VTNC_HUMAN	1	sp|P04004|VTNC_HUMAN	18	8	Intra	DSS
sp|P04004|VTNC_HUMAN	6	sp|P04004|VTNC_HUMAN	17	7	Intra	DSS
sp|P04004|VTNC_HUMAN	6	sp|P04004|VTNC_HUMAN	40	6	Intra	DSS
sp|P04004|VTNC_HUMAN	98	sp|P04004|VTNC_HUMAN	112	7	Intra	DSS
sp|P04004|VTNC_HUMAN	112	sp|P04004|VTNC_HUMAN	140	32	Intra	DSS
sp|P04004|VTNC_HUMAN	167	sp|P04004|VTNC_HUMAN	348	17	Intra	DSS
sp|P04004|VTNC_HUMAN	256	sp|P04004|VTNC_HUMAN	258	5	Intra	DSS
sp|P04004|VTNC_HUMAN	1	sp|P13671|CO6_HUMAN	584	3	Inter	DSS
sp|P04004|VTNC_HUMAN	1	sp|P13671|CO6_HUMAN	156	4	Inter	DSS
sp|P04004|VTNC_HUMAN	17	sp|P13671|CO6_HUMAN	584	3	Inter	DSS
sp|P04004|VTNC_HUMAN	40	sp|P13671|CO6_HUMAN	584	6	Inter	DSS
sp|P04004|VTNC_HUMAN	167	sp|P07357|CO8A_HUMAN	548	7	Inter	DSS
sp|P04004|VTNC_HUMAN	167	sp|P10909|CLUS_HUMAN	200	10	Inter	DSS
sp|P04004|VTNC_HUMAN	348	sp|P07357|CO8A_HUMAN	548	3	Inter	DSS
sp|P04004|VTNC_HUMAN	348	sp|P10909|CLUS_HUMAN	200	3	Inter	DSS
sp|P04004|VTNC_HUMAN	348	sp|P13671|CO6_HUMAN	376	3	Inter	DSS
sp|P04114|APOB_HUMAN	132	sp|P04114|APOB_HUMAN	305	4	Intra	DSS
sp|P04114|APOB_HUMAN	196	sp|P04114|APOB_HUMAN	252	7	Intra	DSS
sp|P04114|APOB_HUMAN	196	sp|P04114|APOB_HUMAN	254	5	Intra	DSS
sp|P04114|APOB_HUMAN	320	sp|P04114|APOB_HUMAN	350	3	Intra	DSS
sp|P04114|APOB_HUMAN	327	sp|P04114|APOB_HUMAN	334	3	Intra	DSS
sp|P04114|APOB_HUMAN	512	sp|P04114|APOB_HUMAN	539	3	Intra	DSS
sp|P04114|APOB_HUMAN	1034	sp|P04114|APOB_HUMAN	1052	4	Intra	DSS
sp|P04114|APOB_HUMAN	1087	sp|P04114|APOB_HUMAN	1121	6	Intra	DSS
sp|P04114|APOB_HUMAN	1305	sp|P04114|APOB_HUMAN	1311	3	Intra	DSS
sp|P04114|APOB_HUMAN	1311	sp|P04114|APOB_HUMAN	1324	3	Intra	DSS
sp|P04114|APOB_HUMAN	1485	sp|P04114|APOB_HUMAN	1498	5	Intra	DSS
sp|P04114|APOB_HUMAN	1813	sp|P04114|APOB_HUMAN	1820	11	Intra	DSS
sp|P04114|APOB_HUMAN	2634	sp|P04114|APOB_HUMAN	2640	3	Intra	DSS
sp|P04114|APOB_HUMAN	3501	sp|P04114|APOB_HUMAN	3537	4	Intra	DSS
sp|P04220|IGHM_HUMAN	176	sp|P04220|IGHM_HUMAN	260	7	Intra	DSS
sp|P06727|APOA4_HUMAN	209	sp|P06727|APOA4_HUMAN	253	3	Intra	DSS
sp|P07357|CO8A_HUMAN	73	sp|P07357|CO8A_HUMAN	449	5	Intra	DSS
sp|P07357|CO8A_HUMAN	174	sp|P07357|CO8A_HUMAN	421	6	Intra	DSS
sp|P07357|CO8A_HUMAN	507	sp|P07358|CO8B_HUMAN	486	17	Inter	DSS
sp|P07357|CO8A_HUMAN	548	sp|P07358|CO8B_HUMAN	1	9	Inter	DSS
sp|P07358|CO8B_HUMAN	1	sp|P07358|CO8B_HUMAN	486	13	Intra	DSS
sp|P07358|CO8B_HUMAN	486	sp|P10909|CLUS_HUMAN	200	9	Inter	DSS
sp|P07360|CO8G_HUMAN	71	sp|P07360|CO8G_HUMAN	164	3	Intra	DSS
sp|P07360|CO8G_HUMAN	71	sp|P10643|CO7_HUMAN	378	7	Inter	DSS
sp|P07360|CO8G_HUMAN	164	sp|P13671|CO6_HUMAN	446	10	Inter	DSS
sp|P07360|CO8G_HUMAN	71	sp|P13671|CO6_HUMAN	446	7	Inter	DSS
sp|P07360|CO8G_HUMAN	164	sp|P13671|CO6_HUMAN	201	10	Inter	DSS
sp|P07996|TSP1_HUMAN	300	sp|P07996|TSP1_HUMAN	306	8	Intra	DSS
sp|P0C0L5|CO4B_HUMAN	53	sp|P0C0L5|CO4B_HUMAN	71	4	Intra	DSS
sp|P0C0L5|CO4B_HUMAN	166	sp|P0C0L5|CO4B_HUMAN	817	6	Intra	DSS
sp|P0C0L5|CO4B_HUMAN	274	sp|P0C0L5|CO4B_HUMAN	579	5	Intra	DSS
sp|P0C0L5|CO4B_HUMAN	1594	sp|P0C0L5|CO4B_HUMAN	1615	7	Intra	DSS
sp|P0C0L5|CO4B_HUMAN	1630	sp|P0C0L5|CO4B_HUMAN	1646	11	Intra	DSS
sp|P10643|CO7_HUMAN	303	sp|P10643|CO7_HUMAN	339	9	Intra	DSS
sp|P10643|CO7_HUMAN	606	sp|P10643|CO7_HUMAN	624	25	Intra	DSS
sp|P10643|CO7_HUMAN	656	sp|P10643|CO7_HUMAN	662	3	Intra	DSS
sp|P10643|CO7_HUMAN	679	sp|P10643|CO7_HUMAN	694	7	Intra	DSS
sp|P10643|CO7_HUMAN	685	sp|P10643|CO7_HUMAN	694	6	Intra	DSS
sp|P10643|CO7_HUMAN	722	sp|P10643|CO7_HUMAN	749	26	Intra	DSS
sp|P10643|CO7_HUMAN	749	sp|P10643|CO7_HUMAN	766	18	Intra	DSS
sp|P10643|CO7_HUMAN	759	sp|P10643|CO7_HUMAN	766	4	Intra	DSS
sp|P10643|CO7_HUMAN	145	sp|P13671|CO6_HUMAN	162	6	Inter	DSS
sp|P10643|CO7_HUMAN	145	sp|P13671|CO6_HUMAN	156	9	Inter	DSS
sp|P10643|CO7_HUMAN	222	sp|P10909|CLUS_HUMAN	200	6	Inter	DSS
sp|P10643|CO7_HUMAN	303	sp|P13671|CO6_HUMAN	407	4	Inter	DSS
sp|P10643|CO7_HUMAN	378	sp|P13671|CO6_HUMAN	438	6	Inter	DSS
sp|P10643|CO7_HUMAN	378	sp|P13671|CO6_HUMAN	446	6	Inter	DSS
sp|P10909|CLUS_HUMAN	1	sp|P10909|CLUS_HUMAN	40	3	Intra	DSS
sp|P10909|CLUS_HUMAN	1	sp|P10909|CLUS_HUMAN	58	4	Intra	DSS
sp|P10909|CLUS_HUMAN	18	sp|P10909|CLUS_HUMAN	22	12	Intra	DSS
sp|P10909|CLUS_HUMAN	32	sp|P10909|CLUS_HUMAN	35	25	Intra	DSS
sp|P10909|CLUS_HUMAN	32	sp|P10909|CLUS_HUMAN	40	14	Intra	DSS
sp|P10909|CLUS_HUMAN	35	sp|P10909|CLUS_HUMAN	40	8	Intra	DSS
sp|P10909|CLUS_HUMAN	35	sp|P10909|CLUS_HUMAN	46	18	Intra	DSS
sp|P10909|CLUS_HUMAN	35	sp|P10909|CLUS_HUMAN	58	3	Intra	DSS
sp|P10909|CLUS_HUMAN	40	sp|P10909|CLUS_HUMAN	46	19	Intra	DSS
sp|P10909|CLUS_HUMAN	40	sp|P10909|CLUS_HUMAN	59	7	Intra	DSS
sp|P10909|CLUS_HUMAN	40	sp|P10909|CLUS_HUMAN	56	3	Intra	DSS
sp|P10909|CLUS_HUMAN	40	sp|P10909|CLUS_HUMAN	300	3	Intra	DSS
sp|P10909|CLUS_HUMAN	40	sp|P10909|CLUS_HUMAN	318	4	Intra	DSS
sp|P10909|CLUS_HUMAN	46	sp|P10909|CLUS_HUMAN	58	7	Intra	DSS
sp|P10909|CLUS_HUMAN	46	sp|P10909|CLUS_HUMAN	59	4	Intra	DSS
sp|P10909|CLUS_HUMAN	56	sp|P10909|CLUS_HUMAN	57	8	Intra	DSS
sp|P10909|CLUS_HUMAN	56	sp|P10909|CLUS_HUMAN	59	26	Intra	DSS
sp|P10909|CLUS_HUMAN	56	sp|P10909|CLUS_HUMAN	58	39	Intra	DSS
sp|P10909|CLUS_HUMAN	56	sp|P10909|CLUS_HUMAN	324	3	Intra	DSS
sp|P10909|CLUS_HUMAN	56	sp|P10909|CLUS_HUMAN	300	5	Intra	DSS
sp|P10909|CLUS_HUMAN	56	sp|P10909|CLUS_HUMAN	318	5	Intra	DSS
sp|P10909|CLUS_HUMAN	56	sp|P10909|CLUS_HUMAN	72	3	Intra	DSS
sp|P10909|CLUS_HUMAN	57	sp|P10909|CLUS_HUMAN	59	11	Intra	DSS
sp|P10909|CLUS_HUMAN	57	sp|P10909|CLUS_HUMAN	58	9	Intra	DSS
sp|P10909|CLUS_HUMAN	58	sp|P10909|CLUS_HUMAN	59	8	Intra	DSS
sp|P10909|CLUS_HUMAN	58	sp|P10909|CLUS_HUMAN	324	9	Intra	DSS
sp|P10909|CLUS_HUMAN	58	sp|P10909|CLUS_HUMAN	318	10	Intra	DSS
sp|P10909|CLUS_HUMAN	58	sp|P10909|CLUS_HUMAN	300	7	Intra	DSS
sp|P10909|CLUS_HUMAN	58	sp|P10909|CLUS_HUMAN	72	8	Intra	DSS
sp|P10909|CLUS_HUMAN	59	sp|P10909|CLUS_HUMAN	324	11	Intra	DSS
sp|P10909|CLUS_HUMAN	59	sp|P10909|CLUS_HUMAN	318	5	Intra	DSS
sp|P10909|CLUS_HUMAN	59	sp|P10909|CLUS_HUMAN	72	3	Intra	DSS
sp|P10909|CLUS_HUMAN	72	sp|P10909|CLUS_HUMAN	282	5	Intra	DSS
sp|P10909|CLUS_HUMAN	72	sp|P10909|CLUS_HUMAN	300	19	Intra	DSS
sp|P10909|CLUS_HUMAN	74	sp|P10909|CLUS_HUMAN	300	8	Intra	DSS
sp|P10909|CLUS_HUMAN	92	sp|P10909|CLUS_HUMAN	96	13	Intra	DSS
sp|P10909|CLUS_HUMAN	92	sp|P10909|CLUS_HUMAN	300	4	Intra	DSS
sp|P10909|CLUS_HUMAN	101	sp|P10909|CLUS_HUMAN	277	16	Intra	DSS
sp|P10909|CLUS_HUMAN	277	sp|P10909|CLUS_HUMAN	300	10	Intra	DSS
sp|P10909|CLUS_HUMAN	282	sp|P10909|CLUS_HUMAN	300	12	Intra	DSS
sp|P10909|CLUS_HUMAN	300	sp|P10909|CLUS_HUMAN	415	6	Intra	DSS
sp|P10909|CLUS_HUMAN	300	sp|P10909|CLUS_HUMAN	318	6	Intra	DSS
sp|P10909|CLUS_HUMAN	318	sp|P10909|CLUS_HUMAN	324	3	Intra	DSS
sp|P10909|CLUS_HUMAN	318	sp|P10909|CLUS_HUMAN	415	3	Intra	DSS
sp|P10909|CLUS_HUMAN	404	sp|P10909|CLUS_HUMAN	407	7	Intra	DSS
sp|P10909|CLUS_HUMAN	407	sp|P10909|CLUS_HUMAN	415	5	Intra	DSS
sp|P10909|CLUS_HUMAN	72	sp|P13671|CO6_HUMAN	584	6	Inter	DSS
sp|P10909|CLUS_HUMAN	300	sp|P13671|CO6_HUMAN	584	7	Inter	DSS
sp|P10909|CLUS_HUMAN	300	sp|P13671|CO6_HUMAN	297	5	Inter	DSS
sp|P10909|CLUS_HUMAN	318	sp|P13671|CO6_HUMAN	201	3	Inter	DSS
sp|P13671|CO6_HUMAN	46	sp|P13671|CO6_HUMAN	288	6	Intra	DSS
sp|P13671|CO6_HUMAN	78	sp|P13671|CO6_HUMAN	81	3	Intra	DSS
sp|P13671|CO6_HUMAN	120	sp|P13671|CO6_HUMAN	122	8	Intra	DSS
sp|P13671|CO6_HUMAN	120	sp|P13671|CO6_HUMAN	319	3	Intra	DSS
sp|P13671|CO6_HUMAN	134	sp|P13671|CO6_HUMAN	307	14	Intra	DSS
sp|P13671|CO6_HUMAN	134	sp|P13671|CO6_HUMAN	198	16	Intra	DSS
sp|P13671|CO6_HUMAN	134	sp|P13671|CO6_HUMAN	309	9	Intra	DSS
sp|P13671|CO6_HUMAN	134	sp|P13671|CO6_HUMAN	156	51	Intra	DSS
sp|P13671|CO6_HUMAN	156	sp|P13671|CO6_HUMAN	201	9	Intra	DSS
sp|P13671|CO6_HUMAN	156	sp|P13671|CO6_HUMAN	198	7	Intra	DSS
sp|P13671|CO6_HUMAN	156	sp|P13671|CO6_HUMAN	162	8	Intra	DSS
sp|P13671|CO6_HUMAN	162	sp|P13671|CO6_HUMAN	201	10	Intra	DSS
sp|P13671|CO6_HUMAN	198	sp|P13671|CO6_HUMAN	201	13	Intra	DSS
sp|P13671|CO6_HUMAN	198	sp|P13671|CO6_HUMAN	309	8	Intra	DSS
sp|P13671|CO6_HUMAN	198	sp|P13671|CO6_HUMAN	307	5	Intra	DSS
sp|P13671|CO6_HUMAN	279	sp|P13671|CO6_HUMAN	407	18	Intra	DSS
sp|P13671|CO6_HUMAN	279	sp|P13671|CO6_HUMAN	376	10	Intra	DSS
sp|P13671|CO6_HUMAN	279	sp|P13671|CO6_HUMAN	403	7	Intra	DSS
sp|P13671|CO6_HUMAN	288	sp|P13671|CO6_HUMAN	418	12	Intra	DSS
sp|P13671|CO6_HUMAN	297	sp|P13671|CO6_HUMAN	438	4	Intra	DSS
sp|P13671|CO6_HUMAN	297	sp|P13671|CO6_HUMAN	446	9	Intra	DSS
sp|P13671|CO6_HUMAN	307	sp|P13671|CO6_HUMAN	309	3	Intra	DSS
sp|P13671|CO6_HUMAN	376	sp|P13671|CO6_HUMAN	403	9	Intra	DSS
sp|P13671|CO6_HUMAN	392	sp|P13671|CO6_HUMAN	394	6	Intra	DSS
sp|P13671|CO6_HUMAN	403	sp|P13671|CO6_HUMAN	407	4	Intra	DSS
sp|P13671|CO6_HUMAN	713	sp|P13671|CO6_HUMAN	749	9	Intra	DSS
sp|P13671|CO6_HUMAN	713	sp|P13671|CO6_HUMAN	742	9	Intra	DSS
sp|P13671|CO6_HUMAN	713	sp|P13671|CO6_HUMAN	837	4	Intra	DSS
sp|P13671|CO6_HUMAN	713	sp|P13671|CO6_HUMAN	747	6	Intra	DSS
sp|P13671|CO6_HUMAN	742	sp|P13671|CO6_HUMAN	747	3	Intra	DSS
sp|P13671|CO6_HUMAN	742	sp|P13671|CO6_HUMAN	749	10	Intra	DSS
sp|P13671|CO6_HUMAN	747	sp|P13671|CO6_HUMAN	749	3	Intra	DSS
sp|P13671|CO6_HUMAN	747	sp|P13671|CO6_HUMAN	749	5	Intra	DSS
sp|P13671|CO6_HUMAN	837	sp|P13671|CO6_HUMAN	851	6	Intra	DSS
sp|P13671|CO6_HUMAN	851	sp|P13671|CO6_HUMAN	858	9	Intra	DSS
sp|P13671|CO6_HUMAN	869	sp|P13671|CO6_HUMAN	886	4	Intra	DSS
sp|P13671|CO6_HUMAN	878	sp|P13671|CO6_HUMAN	902	5	Intra	DSS
sp|P13671|CO6_HUMAN	886	sp|P13671|CO6_HUMAN	910	9	Intra	DSS
sp|P13671|CO6_HUMAN	886	sp|P13671|CO6_HUMAN	902	10	Intra	DSS
sp|P19823|ITIH2_HUMAN	135	sp|P19823|ITIH2_HUMAN	605	3	Intra	DSS
sp|P27169|PON1_HUMAN	145	sp|P27169|PON1_HUMAN	157	8	Intra	DSS
sp|P35443|THBS4_HUMAN	837	sp|P49747|COMP_HUMAN	669	3	Inter	DSS
sp|Q08380|LG3BP_HUMAN	110	sp|Q08380|LG3BP_HUMAN	427	3	Intra	DSS
sp|Q08380|LG3BP_HUMAN	345	sp|Q08380|LG3BP_HUMAN	376	15	Intra	DSS
sp|Q08380|LG3BP_HUMAN	427	sp|Q08380|LG3BP_HUMAN	441	15	Intra	DSS
sp|Q14517|FAT1_HUMAN	1006	sp|P01031|CO5_HUMAN	1254	3	Inter	DSS
sp|Q14624|ITIH4_HUMAN	98	sp|Q14624|ITIH4_HUMAN	119	7	Intra	DSS
